# Supplementary material for: Pleistocene sediment DNA reveals hominin and faunal turnovers at Denisova Cave
Source: Nature. 2021 Jun 23;595(7867):399–403. doi: 10.1038/s41586-021-03675-0 (PMC8277575; doi:10.1038/s41586-021-03675-0)
Supplement: Supplementary file 3 — Summary of DNA lysates, extracts and libraries and results of mammalian and human mtDNA capture. [file 41586_2021_3675_MOESM3_ESM.xlsx]

## Sheet: General Sample Summary
Summary table of all sediment samples
Data source refers to the step in the screening of samples
Controls are identified in SampleID column: ENC=Extraction Negative Control; LNC=Library Negataive Control
Data Source	Chamber (Section)	Library PlateID	Layer	MPI-EVA sample ID	Field sampleID	Sub-sample/lysate ID	Input for DNA extraction (mg)	Extract ID	Number of molecules in library	Control oligo copies in library	Indexed library ID	Captured library ID - mammalian mtDNA	ENA Accession ID	Ancient mammalian mtDNA present	Captured library ID - human mtDNA	ENA Accession ID	Ancient hominin mtDNA present
First Screen	East NW	Pl_257	15	SP7327	E1	Lys2837	61.9	E12359	42387500000	129462	M3826	B19405	ERS6159581	Yes	B19314	ERS6160970	Yes
First Screen	East NW	Pl_257	15	SP7328	E2	Lys2838	57.8	E12360	69300000000	271250	M3827	B19406	ERS6159582	Yes	B19316	ERS6160971	Yes
First Screen	East NW	Pl_257	14	SP7329	E3	Lys2839	51.3	E12361	68425000000	178200	M3828	B19407	ERS6159583	Yes	B19317	ERS6160972	Yes
First Screen		Pl_257		ENC				E12362	72825000	1381875	M3829	B19408	ERS6159584	No	B19318	ERS6160973	No
First Screen		Pl_257		LNC					86037500	903625	M3830	B19409	ERS6159585	No	B19319	ERS6160974	No
First Screen	East NW	Pl_257	14	SP7330	E4	Lys2841	87.9	E12365	65950000000	425875	M3834	B19412	ERS6159586	Yes	B19320	ERS6160975	Yes
First Screen	East NW	Pl_257	14	SP7331	E5	Lys2842	41.3	E12366	26787500000	498000	M3835	B19413	ERS6159587	Yes	B19321	ERS6160976	Yes
First Screen	East NW	Pl_257	14	SP7332	E6	Lys2843	45.2	E12367	27962500000	527625	M3836	B19414	ERS6159588	Yes	B19322	ERS6160977	No
First Screen	East NW	Pl_257	14/15	SP7333	E7	Lys2844	43.8	E12368	34150000000	155162	M3837	B19415	ERS6159589	Yes	B19323	ERS6160978	No
First Screen	East NW	Pl_257	14	SP7334	E8	Lys2845	65.1	E12369	37125000000	607500	M3838	B19416	ERS6159590	Yes	B19324	ERS6160979	Yes
First Screen	East NW	Pl_257	14	SP7335	E9	Lys2846	42.1	E12370	32725000000	498375	M3839	B19417	ERS6159591	Yes	B19325	ERS6160980	Yes
First Screen	East NW	Pl_257	14	SP7336	E10	Lys2847	42.6	E12371	19802500000	446750	M3840	B19418	ERS6159592	Yes	B19326	ERS6160981	Yes
First Screen	East NW	Pl_257	13/14	SP7337	E11	Lys2848	46.7	E12372	123850000000	604625	M3841	B19419	ERS6159593	Yes	B19327	ERS6160982	No
First Screen	East NW	Pl_257	15	SP7338	E12	Lys2849	41.2	E12373	16757500000	77687.5	M3842	B19420	ERS6159594	Yes	B19328	ERS6160983	Yes
First Screen	East NW	Pl_257	14	SP7339	E13	Lys2850	58.3	E12374	34337500000	148638	M3843	B19421	ERS6159595	Yes	B19329	ERS6160984	Yes
First Screen	East NW	Pl_257	14	SP7340	E14	Lys2851	61.5	E12375	34700000000	529000	M3844	B19422	ERS6159596	Yes	B19330	ERS6160985	Yes
First Screen	East NW	Pl_257	14	SP7341	E15	Lys2852	47.8	E12376	56662500000	327125	M3845	B19423	ERS6159597	Yes	B19331	ERS6160986	No
First Screen	East NW	Pl_257	14	SP7342	E16	Lys2853	52.9	E12377	26887500000	622625	M3846	B19424	ERS6159598	Yes	B19332	ERS6160987	No
First Screen	East NW	Pl_257	13	SP7343	E17	Lys2854	54	E12378	524625000000	749875	M3847	B19425	ERS6159599	Yes	B19333	ERS6160988	No
First Screen	East NW	Pl_257	15	SP7344	E18	Lys2855	94.1	E12379	31000000000	21925	M3848	B19426	ERS6159600	Yes	B19336	ERS6160989	Yes
First Screen	East NW	Pl_257	14	SP7345	E19	Lys2856	48.9	E12380	42200000000	303625	M3849	B19427	ERS6159601	Yes	B19337	ERS6160990	Yes
First Screen	East NW	Pl_257	14	SP7346	E20	Lys2857	69.8	E12381	40162500000	456000	M3850	B19428	ERS6159602	Yes	B19338	ERS6160991	Yes
First Screen	East NW	Pl_257	14	SP7347	E21	Lys2858	58.7	E12382	18265000000	442625	M3851	B19429	ERS6159603	Yes	B19339	ERS6160992	No
First Screen	East NW	Pl_257	13	SP7348	E22	Lys2859	78.1	E12383	474125000000	581750	M3852	B19432	ERS6159604	Yes	B19340	ERS6160993	No
First Screen		Pl_257		LNC					73375000	1.64288e+06	M3853	B19433	ERS6159605	No	B19341	ERS6160994	No
First Screen	East NW	Pl_257	15	SP7349	E23	Lys2860	87.6	E12386	32650000000	88062.5	M3858	B19435	ERS6159606	Yes	B19342	ERS6160995	Yes
First Screen		Pl_257		ENC				E12387	74650000	1.6255e+06	M3859	B19436	ERS6159607	No	B19343	ERS6160996	No
First Screen	East NW	Pl_257	15	SP7350	E24	Lys2862	64	E12388	30125000000	44562.5	M3860	B19437	ERS6159608	Yes	B19344	ERS6160997	No
First Screen	East NW	Pl_257	14	SP7351	E25	Lys2863	85.6	E12389	48825000000	494000	M3861	B19438	ERS6159609	Yes	B19345	ERS6160998	Yes
First Screen	East NW	Pl_257	14	SP7352	E26	Lys2864	53.4	E12390	31362500000	492625	M3862	B19439	ERS6159610	Yes	B19346	ERS6160999	Yes
First Screen	East NW	Pl_257	14	SP7353	E27	Lys2865	51.85	E12391	60487500000	318625	M3863	B19440	ERS6159611	Yes	B19347	ERS6161000	No
First Screen	East NW	Pl_257	14	SP7354	E28	Lys2866	59.4	E12392	175412500000	360750	M3864	B19441	ERS6159612	Yes	B19348	ERS6161001	No
First Screen	East NW	Pl_257	13	SP7355	E29	Lys2867	68.9	E12393	385875000000	728875	M3865	B19442	ERS6159613	Yes	B19349	ERS6161002	Yes
First Screen	East NW	Pl_257	15	SP7356	E30	Lys2868	75.1	E12394	44425000000	199500	M3866	B19443	ERS6159614	Yes	B19350	ERS6161003	Yes
First Screen	East NW	Pl_257	14	SP7357	E31	Lys2869	68.7	E12395	40262500000	506250	M3867	B19444	ERS6159615	Yes	B19351	ERS6161004	No
First Screen	East NW	Pl_257	14	SP7358	E32	Lys2870	64.7	E12396	35350000000	602875	M3868	B19445	ERS6159616	Yes	B19352	ERS6161005	Yes
First Screen	East NW	Pl_257	14	SP7359	E33	Lys2871	55.7	E12397	20581250000	294625	M3869	B19446	ERS6159617	Yes	B19353	ERS6161006	No
First Screen	East NW	Pl_257	14	SP7360	E34	Lys2872	49.1	E12398	138250000000	557250	M3870	B19447	ERS6159618	Yes	B19354	ERS6161007	Yes
First Screen	East NW	Pl_257	13	SP7361	E35	Lys2873	58.4	E12399	404250000000	892250	M3871	B19448	ERS6159619	Yes	B19356	ERS6161008	No
First Screen	East NW	Pl_257	13	SP7362	E36	Lys2874	67.8	E12400	149237500000	533250	M3872	B19449	ERS6159620	Yes	B19358	ERS6161009	No
First Screen	East NW	Pl_257	13	SP7363	E37	Lys2875	73.9	E12401	457000000000	655500	M3873	B19450	ERS6159621	Yes	B19359	ERS6161010	No
First Screen		Pl_257		ENC				E12402	71562500	1232500	M3874	B19452	ERS6159622	No	B19360	ERS6161011	No
First Screen	East NW	Pl_257	13	SP7364	E38	Lys2877	47.7	E12403	220350000000	1.29425e+06	M3875	B19454	ERS6159623	Yes	B19361	ERS6161012	No
First Screen	East NW	Pl_257	13	SP7365	E39	Lys2878	58.6	E12404	418000000000	1427500	M3876	B19455	ERS6159624	Yes	B19362	ERS6161013	No
First Screen	East NW	Pl_257	13	SP7366	E40	Lys2879	69.6	E12405	178787500000	9482500000	M3877	B19456	ERS6159625	Yes	B19363	ERS6161014	No
First Screen		Pl_257		LNC					64862500	3405	M3878	B19457	ERS6159626	No	B19364	ERS6161015	No
First Screen	East NW	Pl_257	13	SP7367	E41	Lys2880	74.6	E12408	377500000000	1241250	M3882	B19459	ERS6159627	Yes	B19365	ERS6161016	No
First Screen	East NW	Pl_257	13	SP7368	E42	Lys2881	50.9	E12409	196900000000	625250	M3883	B19460	ERS6159628	Yes	B19366	ERS6161017	No
First Screen	East NW	Pl_257	13	SP7369	E43	Lys2882	69	E12410	366000000000	1361500	M3884	B19461	ERS6159629	Yes	B19367	ERS6161018	No
First Screen	East NW	Pl_257	13	SP7370	E44	Lys2883	97.2	E12411	364375000000	971750	M3885	B19462	ERS6159630	Yes	B19368	ERS6161019	No
First Screen	East NW	Pl_257	13	SP7371	E45	Lys2884	53.5	E12412	143462500000	885250	M3886	B19463	ERS6159631	Yes	B19369	ERS6161020	No
First Screen	East NW	Pl_257	13	SP7372	E46	Lys2885	89.7	E12413	457750000000	754500	M3887	B19464	ERS6159632	Yes	B19370	ERS6161021; ERS6161724	Yes
First Screen	East NW	Pl_257	13	SP7373	E47	Lys2886	83.3	E12414	403875000000	1409750	M3888	B19465	ERS6159633	Yes	B19371	ERS6161022	No
First Screen	East NW	Pl_257	13	SP7374	E48	Lys2887	60.8	E12415	239050000000	803750	M3889	B19466	ERS6159634	Yes	B19372	ERS6161023	Yes
First Screen	East NW	Pl_257	13	SP7375	E49	Lys2888	84.7	E12416	287000000000	1238000	M3890	B19467	ERS6159635	Yes	B19373	ERS6161024	No
First Screen	East NW	Pl_257	13	SP7376	E50	Lys2889	86.3	E12417	547500000000	1394750	M3891	B19468	ERS6159636	Yes	B19374	ERS6161025	No
First Screen	East NW	Pl_257	13	SP7377	E51	Lys2890	55.3	E12418	359125000000	1.382e+06	M3892	B19469	ERS6159637	Yes	B19375	ERS6161026	No
First Screen		Pl_257		ENC				E12419	64950000	1293750	M3893	B19470	ERS6159638	No	B19376	ERS6161027	No
First Screen	East NW	Pl_257	13	SP7378	E52	Lys2892	51.9	E12420	216700000000	1027500	M3894	B19471	ERS6159639	Yes	B19377	ERS6161028	No
First Screen	East NW	Pl_257	13	SP7379	E53	Lys2893	63.25	E12421	297125000000	808250	M3895	B19474	ERS6159640	Yes	B19378	ERS6161029; ERS6161725	No
First Screen	East NW	Pl_257	13	SP7380	E54	Lys2894	63.4	E12422	273875000000	901500	M3896	B19475	ERS6159641	Yes	B19379	ERS6161030	No
First Screen	East NW	Pl_257	12.3	SP7381	E55	Lys2895	61.1	E12423	249450000000	1175500	M3897	B19476	ERS6159642	Yes	B19380	ERS6161031	No
First Screen	East NW	Pl_257	13	SP7382	E56	Lys2896	73.8	E12424	224000000000	1.42425e+06	M3898	B19477	ERS6159643	Yes	B19381	ERS6161032	No
First Screen	East NW	Pl_257	13	SP7383	E57	Lys2897	73.3	E12425	299750000000	1.58425e+06	M3899	B19478	ERS6159644	Yes	B19382	ERS6161033	No
First Screen	East NW	Pl_257	13	SP7384	E58	Lys2898	61.4	E12426	228250000000	12752500000	M3900	B19479	ERS6159645	Yes	B19383	ERS6161034	No
First Screen		Pl_257		LNC					60912500	1.418e+06	M3901	B19480	ERS6159646	No	B19386	ERS6161035	No
First Screen	East NW	Pl_257	13	SP7385	E59	Lys2899	65.3	E12429	411750000000	1369750	M3906	B19481	ERS6159647	Yes	B19387	ERS6161036	No
First Screen	East NW	Pl_257	12.3	SP7386	E60	Lys2900	98	E12430	256750000000	1332750	M3907	B19482	ERS6159648	Yes	B19388	ERS6161037	No
First Screen	East NW	Pl_257	13	SP7387	E61	Lys2901	55.65	E12431	331500000000	1285000	M3908	B19483	ERS6159649	Yes	B19389	ERS6161038	No
First Screen	East NW	Pl_257	13	SP7388	E62	Lys2902	60.35	E12432	217375000000	837000	M3909	B19486	ERS6159650	Yes	B19390	ERS6161039	No
First Screen	East NW	Pl_257	13	SP7389	E63	Lys2903	81	E12433	407625000000	749500	M3910	B19487	ERS6159651	Yes	B19391	ERS6161040	No
First Screen	East NW	Pl_257	13	SP7390	E64	Lys2904	72	E12434	315375000000	1166000	M3911	B19488	ERS6159652	Yes	B19392	ERS6161041	No
First Screen	East NW	Pl_257	12.3	SP7391	E65	Lys2905	66.6	E12435	285500000000	1.5495e+06	M3912	B19489	ERS6159653	Yes	B19393	ERS6161042	No
First Screen	East NW	Pl_257	12.3	SP7392	E66	Lys2906	71.7	E12436	325250000000	1130250	M3913	B19490	ERS6159654	Yes	B19394	ERS6161043	No
First Screen		Pl_257		ENC				E12437	85700000	999500	M3914	B19491	ERS6159655	No	B19395	ERS6161044	No
First Screen	East NW	Pl_257	12.3	SP7393	E67	Lys2908	77.7	E12438	317750000000	1135500	M3915	B19492	ERS6159656	Yes	B19398	ERS6161045	No
First Screen	East NW	Pl_257	12.3	SP7394	E68	Lys2909	62.5	E12439	237387500000	1063500	M3916	B19493	ERS6159657	Yes	B19399	ERS6161046	No
First Screen	East NW	Pl_257	12.3	SP7395	E69	Lys2910	63.4	E12440	223200000000	996500	M3917	B19494	ERS6159658	Yes	B19400	ERS6161047	No
First Screen	East NW	Pl_257	12.3	SP7396	E70	Lys2911	89.7	E12441	272125000000	673000	M3918	B19495	ERS6159659	Yes	B19401	ERS6161048	No
First Screen	East NW	Pl_257	12.3	SP7397	E71	Lys2912	86.7	E12442	278125000000	N/A	M3919	B19496	ERS6159660	Yes	B19402	ERS6161049	No
First Screen	East NW	Pl_257	12.3	SP7398	E72	Lys2913	93	E12443	147262500000	N/A	M3920	B19497	ERS6159661	Yes	B19403	ERS6161050	No
First Screen	East NW	Pl_257	12.3	SP7399	E73	Lys2914	99.3	E12444	291000000000	N/A	M3921	B19498	ERS6159662	Yes	B19404	ERS6161051	Yes
First Screen	East NW	Pl_258	12.3	SP7400	E74	Lys2915	62	E12445	284750000000	1.348e+06	M5021	B19587	ERS6159663	Yes	B19499	ERS6161052	No
First Screen	East NW	Pl_258	12.3	SP7401	E75	Lys2916	81.5	E12446	255862500000	1666125	M5022	B19590	ERS6159664	Yes	B19500	ERS6161053	No
First Screen	East NW	Pl_258	12.3	SP7402	E76	Lys2917	78.2	E12447	229375000000	1.60413e+06	M5023	B19591	ERS6159665	Yes	B19501	ERS6161054	No
First Screen		Pl_258		ENC				E12448	69975000	1946875	M5024	B19592	ERS6159666	No	B19502	ERS6161055	No
First Screen	East NW	Pl_258	12.3	SP7403	E77	Lys2919	88.8	E12449	252662500000	1.5495e+06	M5025	B19593	ERS6159667	Yes	B19503	ERS6161056	No
First Screen	East NW	Pl_258	12/13	SP7404	E78	Lys2920	94.6	E12450	328250000000	1706250	M5026	B19594	ERS6159668	Yes	B19504	ERS6161057; ERS6161493	No
First Screen	East NW	Pl_258	12.3	SP7405	E79	Lys2921	92.3	E12451	386250000000	1074375	M5027	B19595	ERS6159669	Yes	B19505	ERS6161058	No
First Screen	East NW	Pl_258	12.3	SP7406	E80	Lys2922	70.9	E12452	290000000000	1276500	M5028	B19596	ERS6159670	Yes	B19506	ERS6161059	Yes
First Screen	East NW	Pl_258	12.3	SP7407	E81	Lys2923	80.1	E12453	287250000000	1725250	M5029	B19597	ERS6159671	Yes	B19509	ERS6161060	No
First Screen	East NW	Pl_258	12.3	SP7408	E82	Lys2924	69.3	E12454	407375000000	1730625	M5030	B19598	ERS6159672	Yes	B19510	ERS6161061	No
First Screen	East NW	Pl_258	12.3	SP7409	E83	Lys2925	70.9	E12455	250350000000	1802000	M5031	B19599	ERS6159673	Yes	B19511	ERS6161062	Yes
First Screen		Pl_258		LNC					72062500	2066750	M5032	B19600	ERS6159674	No	B19512	ERS6161063; ERS6161595	No
First Screen	East NW	Pl_258	12.3	SP7410	E84	Lys2926	77.1	E12456	209562500000	1486875	M5036	B19601	ERS6159675	Yes	B19513	ERS6161064	No
First Screen	East NW	Pl_258	12.3	SP7411	E85	Lys2927	59.9	E12457	85925000000	1.6195e+06	M5037	B19602	ERS6159676	Yes	B19514	ERS6161065	No
First Screen	East NW	Pl_258	12.3	SP7412	E86	Lys2928	78.2	E12458	144975000000	1777500	M5038	B19605	ERS6159677	Yes	B19515	ERS6161066	No
First Screen	East NW	Pl_258	13	SP7413	E87	Lys2929	68.5	E12459	407625000000	1.283e+06	M5039	B19606	ERS6159678	Yes	B19516	ERS6161067; ERS6161596	No
First Screen	East NW	Pl_258	12/13	SP7414	E88	Lys2930	47.4	E12460	459750000000	1548375	M5040	B19607	ERS6159679	Yes	B19517	ERS6161068	No
First Screen	East NW	Pl_258	13	SP7415	E89	Lys2931	64.3	E12461	314375000000	890625	M5041	B19608	ERS6159680	Yes	B19518	ERS6161069	No
First Screen	East NW	Pl_258	12.3	SP7416	E90	Lys2932	64.1	E12462	524500000000	1242375	M5042	B19609	ERS6159681	Yes	B19519	ERS6161070	No
First Screen	East NW	Pl_258	12.3	SP7417	E91	Lys2933	68.3	E12463	61562500000	354250	M5043	B19610	ERS6159682	Yes	B19520	ERS6161071	No
First Screen	East NW	Pl_258	12.3	SP7418	E92	Lys2934	48.8	E12464	24316250000	23756.3	M5044	B19611	ERS6159683	Yes	B19521	ERS6161072	No
First Screen	East NW	Pl_258	12.3	SP7419	E93	Lys2935	40.3	E12465	260000000000	1.556e+06	M5045	B19612	ERS6159684	Yes	B19522	ERS6161073	No
First Screen	East NW	Pl_258	12.3	SP7420	E94	Lys2936	78.9	E12466	194912500000	1699750	M5046	B19613	ERS6159685	Yes	B19523	ERS6161074	No
First Screen	East NW	Pl_258	12.3	SP7421	E95	Lys2937	72.6	E12467	179612500000	1772500	M5047	B19614	ERS6159686	Yes	B19524	ERS6161075	No
First Screen		Pl_258		ENC				E12468	73687500	2263125	M5048	B19615	ERS6159687	No	B19525	ERS6161076; ERS6161494	No
First Screen	East NW	Pl_258	13	SP7422	E96	Lys2939	66.5	E12469	531375000000	1119375	M5049	B19616	ERS6159688	Yes	B19527	ERS6161077	No
First Screen	East NW	Pl_258	13	SP7423	E97	Lys2940	80.2	E12470	122837500000	138250	M5050	B19617	ERS6159689	Yes	B19528	ERS6161078	Yes
First Screen	East NW	Pl_258	14	SP7424	E98	Lys2941	94.2	E12471	240550000000	1352250	M5051	B19618	ERS6159690	Yes	B19529	ERS6161079	Yes
First Screen	East NW	Pl_258	14	SP7425	E99	Lys2942	68.5	E12472	38425000000	357500	M5052	B19619	ERS6159691	Yes	B19530	ERS6161080	Yes
First Screen	East NW	Pl_258	14	SP7426	E100	Lys2943	88.2	E12473	69875000000	334500	M5053	B19620	ERS6159692	Yes	B19531	ERS6161081	Yes
First Screen	East NW	Pl_258	13/14	SP7427	E101	Lys2944	61.8	E12474	257250000000	1.28675e+06	M5054	B19621	ERS6159693	Yes	B19532	ERS6161082	No
First Screen	East NW	Pl_258	12.3	SP7428	E102	Lys2945	90.2	E12475	467625000000	1.56988e+06	M5055	B19623	ERS6159694	Yes	B19533	ERS6161083	No
First Screen		Pl_258		LNC					72500000	2112500	M5056	B19624	ERS6159695	No	B19534	ERS6161084	No
First Screen	East NW	Pl_258	12.3	SP7429	E103	Lys2946	72.4	E12476	308500000000	1914375	M5061	B19625	ERS6159696	Yes	B19535	ERS6161085	No
First Screen	East NW	Pl_258	14	SP7430	E104	Lys2947	73.4	E12477	40525000000	454500	M5062	B19626	ERS6159697	Yes	B19536	ERS6161086	Yes
First Screen	East NW	Pl_258	14	SP7431	E105	Lys2948	63.5	E12478	37862500000	374500	M5063	B19627	ERS6159698	Yes	B19537	ERS6161087	Yes
First Screen	East NW	Pl_258	12.3	SP7432	E106	Lys2949	75.5	E12479	250450000000	1.35038e+06	M5064	B19628	ERS6159699	Yes	B19538	ERS6161088	No
First Screen	East NW	Pl_258	12/13	SP7433	E107	Lys2950	72.6	E12480	310125000000	1.53675e+06	M5065	B19629	ERS6159700	Yes	B19539	ERS6161089	No
First Screen	East NW	Pl_258	12.3	SP7434	E108	Lys2951	62.2	E12481	479250000000	1176875	M5066	B19630	ERS6159701	Yes	B19540	ERS6161090; ERS6161495	No
First Screen	East NW	Pl_258	14	SP7435	E109	Lys2952	57.5	E12482	31312500000	202750	M5067	B19631	ERS6159702	Yes	B19541	ERS6161091	Yes
First Screen	East NW	Pl_258	14	SP7436	E110	Lys2953	83.3	E12483	65275000000	403125	M5068	B19632	ERS6159703	Yes	B19542	ERS6161092	No
First Screen	East NW	Pl_258	14	SP7437	E111	Lys2954	93	E12484	211600000000	1236750	M5069	B19633	ERS6159704	Yes	B19543	ERS6161093	Yes
First Screen	East NW	Pl_258	12.3	SP7438	E112	Lys2955	89.3	E12485	439000000000	216550	M5070	B19634	ERS6159705	Yes	B19544	ERS6161094	No
First Screen	East NW	Pl_258	12/13	SP7439	E113	Lys2956	54.1	E12486	467375000000	461250	M5071	B19635	ERS6159706	Yes	B19545	ERS6161095; ERS6161672	No
First Screen	East NW	Pl_258	14	SP7440	E120	Lys2957	65	E12487	42600000000	2032750	M5072	B19636	ERS6159707	Yes	B19547	ERS6161096	Yes
First Screen	East NW	Pl_258	14	SP7441	E121	Lys2958	61.3	E12488	198050000000	359250	M5073	B19637	ERS6159708	Yes	B19548	ERS6161097	No
First Screen		Pl_258		ENC				E12489	62200000	1016250	M5074	B19638	ERS6159709	No	B19550	ERS6161098	No
First Screen	East NW	Pl_258	12.3	SP7442	E122	Lys2960	55.7	E12490	155000000000	1281250	M5075	B19639	ERS6159710	Yes	B19551	ERS6161099	No
First Screen	East NW	Pl_258	12.3	SP7443	E123	Lys2961	55.95	E12491	236812500000	175100	M5076	B19640	ERS6159711	Yes	B19552	ERS6161100	No
First Screen	East NW	Pl_258	12.3	SP7444	E124	Lys2962	39.15	E12492	232350000000	726500	M5077	B19641	ERS6159712	Yes	B19553	ERS6161101	No
First Screen	East SE	Pl_258	15	SP7445	E125	Lys2963	50.5	E12493	88450000000	824500	M5078	B19643	ERS6159713	Yes	B19554	ERS6161102	No
First Screen	East SE	Pl_258	15	SP7446	E126	Lys2964	53.7	E12494	37675000000	2027000	M5079	B19644	ERS6159714	Yes	B19555	ERS6161103	Yes
First Screen	East SE	Pl_258	14	SP7447	E127	Lys2965	73.1	E12495	51000000000	12647500000	M5080	B19646	ERS6159715	Yes	B19556	ERS6161104	Yes
First Screen		Pl_258		LNC					66312500	1855750	M5081	B19647	ERS6159716	No	B19557	ERS6161105	No
First Screen	East SE	Pl_258	14	SP7448	E128	Lys2966	66.6	E12496	52025000000	158625	M5085	B19648	ERS6159717	Yes	B19558	ERS6161106	No
First Screen	East SE	Pl_258	14	SP7449	E129	Lys2967	55.25	E12497	30975000000	797000	M5086	B19649	ERS6159718	Yes	B19559	ERS6161107	Yes
First Screen	East SE	Pl_258	14	SP7450	E130	Lys2968	65.8	E12498	34937500000	441500	M5087	B19650	ERS6159719	Yes	B19560	ERS6161108	No
First Screen	East SE	Pl_258	14	SP7451	E131	Lys2969	80.8	E12499	37950000000	883750	M5088	B19651	ERS6159720	Yes	B19561	ERS6161109	Yes
First Screen	East SE	Pl_258	14	SP7452	E132	Lys2970	51.9	E12500	43125000000	887250	M5089	B19652	ERS6159721	Yes	B19562	ERS6161110	No
First Screen	East SE	Pl_258	15	SP7453	E133	Lys2971	63.1	E12501	149950000000	453000	M5090	B19653	ERS6159722	Yes	B19563	ERS6161111	Yes
First Screen	East SE	Pl_258	14	SP7454	E134	Lys2972	93	E12502	260375000000	491000	M5091	B19654	ERS6159723	Yes	B19564	ERS6161112	Yes
First Screen	East SE	Pl_258	14	SP7455	E135	Lys2973	60.2	E12503	129800000000	393500	M5092	B19655	ERS6159724	Yes	B19565	ERS6161113	Yes
First Screen	East SE	Pl_258	14	SP7456	E136	Lys2974	55.6	E12504	39850000000	803000	M5093	B19656	ERS6159725	Yes	B19566	ERS6161114	Yes
First Screen	East SE	Pl_258	14	SP7457	E137	Lys2975	95.35	E12505	54462500000	718250	M5094	B19657	ERS6159726	Yes	B19567	ERS6161115	Yes
First Screen	East SE	Pl_258	14	SP7458	E138	Lys2976	95.2	E12506	61412500000	145250	M5095	B19658	ERS6159727	Yes	B19568	ERS6161116	No
First Screen	East SE	Pl_258	14	SP7459	E139	Lys2977	72.7	E12507	50462500000	1763750	M5096	B19659	ERS6159728	Yes	B19569	ERS6161117	Yes
First Screen	East SE	Pl_258	14	SP7460	E140	Lys2978	70.1	E12508	49837500000	505750	M5097	B19660	ERS6159729	Yes	B19570	ERS6161118	Yes
First Screen		Pl_258		ENC				E12509	64362500	256750	M5098	B19661	ERS6159730	No	B19571	ERS6161119	No
First Screen	East SE	Pl_258	15	SP7461	E141	Lys2980	71.5	E12510	151637500000	1.5095e+06	M5099	B19662	ERS6159731	Yes	B19572	ERS6161120	Yes
First Screen	East SE	Pl_258	14	SP7462	E142	Lys2981	74.2	E12511	73850000000	699250	M5100	B19663	ERS6159732	Yes	B19573	ERS6161121	No
First Screen	East SE	Pl_258	14	SP7463	E143	Lys2982	58	E12512	88975000000	237675	M5101	B19664	ERS6159733	Yes	B19574	ERS6161122	Yes
First Screen	East SE	Pl_258	14	SP7464	E144	Lys2983	78.4	E12513	119900000000	1728000	M5102	B19666	ERS6159734	Yes	B19575	ERS6161123	No
First Screen	East SE	Pl_258	14	SP7465	E145	Lys2984	98.5	E12514	65087500000	15567500000	M5103	B19667	ERS6159735	Yes	B19576	ERS6161124	Yes
First Screen		Pl_258		LNC					68025000	1880750	M5104	B19668	ERS6159736	No	B19578	ERS6161125	No
First Screen	East SE	Pl_258	14	SP7466	E146	Lys2985	53.25	E12515	37012500000	607750	M5109	B19669	ERS6159737	Yes	B19579	ERS6161126	No
First Screen	East SE	Pl_258	14	SP7467	E147	Lys2986	95.2	E12516	61562500000	116950	M5110	B19670	ERS6159738	Yes	B19580	ERS6161127	No
First Screen	East SE	Pl_258	14	SP7468	E148	Lys2987	63.1	E12517	182512500000	530750	M5111	B19671	ERS6159739	Yes	B19581	ERS6161128	Yes
First Screen	East SE	Pl_258	14	SP7469	E149	Lys2988	48	E12518	121950000000	604000	M5112	B19672	ERS6159740	Yes	B19582	ERS6161129	Yes
First Screen	East SE	Pl_258	14	SP7470	E150	Lys2989	64.5	E12519	148000000000	1703500	M5113	B19673	ERS6159741	Yes	B19583	ERS6161130	Yes
First Screen	East SE	Pl_258	14	SP7471	E151	Lys2990	76.3	E12520	280750000000	N/A	M5114	B19674	ERS6159742	Yes	B19584	ERS6161131	Yes
First Screen	East SE	Pl_258	14	SP7472	E152	Lys2991	70.05	E12521	305500000000	N/A	M5115	B19675	ERS6159743	Yes	B19585	ERS6161132; ERS6161496	Yes
First Screen		Pl_258		ENC				E12522	64925000	N/A	M5116	B19678	ERS6159744	No	B19586	ERS6161133	No
First Screen	East SE	Pl_259	13	SP7473	E153	Lys2993	61.8	E12527	226750000000	1399125	M5215	B21923	ERS6159745	Yes	B21832	ERS6161134; ERS6161497	No
First Screen	East SE	Pl_259	12.3/13	SP7474	E154	Lys2994	82.6	E12528	641500000000	1.1155e+06	M5216	B21924	ERS6159746	Yes	B21833	ERS6161135; ERS6161498	No
First Screen	East SE	Pl_259	12.3	SP7475	E155	Lys2995	51.1	E12529	154287500000	1.32238e+06	M5217	B21925	ERS6159747	Yes	B21834	ERS6161136	No
First Screen		Pl_259		ENC				E12530	71537500	1118500	M5218	B21926	ERS6159748	No	B21835	ERS6161137; ERS6161499	No
First Screen	East SE	Pl_259	12.3	SP7476	E156	Lys2997	89	E12531	293125000000	1301000	M5219	B21929	ERS6159749	Yes	B21836	ERS6161138; ERS6161500	No
First Screen	East SE	Pl_259	12.3	SP7477	E157	Lys2998	67.6	E12532	282162500000	1200625	M5220	B21930	ERS6159750	Yes	B21837	ERS6161139; ERS6161501	No
First Screen	East SE	Pl_259	12.3	SP7478	E158	Lys2999	57.9	E12533	416875000000	1226875	M5221	B21931	ERS6159751	Yes	B21838	ERS6161140; ERS6161502	No
First Screen	East SE	Pl_259	14	SP7479	E159	Lys3000	91.4	E12534	31275000000	24206.3	M5222	B21932	ERS6159752	Yes	B21839	ERS6161141	Yes
First Screen	East SE	Pl_259	14	SP7480	E160	Lys3001	65.05	E12535	36275000000	1144375	M5223	B21933	ERS6159753	Yes	B21840	ERS6161142	No
First Screen	East SE	Pl_259	14	SP7481	E161	Lys3002	68.7	E12536	338500000000	1143875	M5224	B21934	ERS6159754	Yes	B21841	ERS6161143; ERS6161503	No
First Screen	East SE	Pl_259	13	SP7482	E162	Lys3003	62.75	E12537	105300000000	1222625	M5225	B21935	ERS6159755	Yes	B21842	ERS6161144; ERS6161504	No
First Screen	East SE	Pl_259	13	SP7483	E163	Lys3004	66	E12538	147737500000	1289125	M5226	B21936	ERS6159756	Yes	B21844	ERS6161145; ERS6161505	No
First Screen	East SE	Pl_259	12.3	SP7484	E164	Lys3005	68.8	E12539	105875000000	1088875	M5227	B21937	ERS6159757	Yes	B21845	ERS6161146; ERS6161506	No
First Screen	East SE	Pl_259	12.3	SP7485	E165	Lys3006	72.9	E12540	160175000000	1.24762e+06	M5228	B21939	ERS6159758	Yes	B21846	ERS6161147; ERS6161507	No
First Screen	East SE	Pl_259	12.3	SP7486	E166	Lys3007	77.6	E12541	108275000000	1054875	M5229	B21940	ERS6159759	Yes	B21848	ERS6161148; ERS6161508	No
First Screen	East SE	Pl_259	12.3	SP7487	E167	Lys3008	56.95	E12542	127862500000	1.3095e+06	M5230	B21941	ERS6159760	Yes	B21849	ERS6161149	No
First Screen		Pl_259		LNC					69950000	1120875	M5231	B21942	ERS6159761	No	B21850	ERS6161150; ERS6161509	No
First Screen	East SE	Pl_259	12.3	SP7488	E168	Lys3009	83.4	E12545	90412500000	1124750	M5235	B21943	ERS6159762	Yes	B21851	ERS6161151; ERS6161510	No
First Screen	East SE	Pl_259	14	SP7489	E169	Lys3010	94.6	E12546	292125000000	447750	M5236	B21944	ERS6159763	Yes	B21852	ERS6161152; ERS6161511	No
First Screen	East SE	Pl_259	14	SP7490	E170	Lys3011	73.4	E12547	394250000000	747875	M5237	B21945	ERS6159764	Yes	B21853	ERS6161153; ERS6161512	No
First Screen	East SE	Pl_259	13/14	SP7491	E171	Lys3012	51.8	E12548	154075000000	1.15825e+06	M5238	B21946	ERS6159765	Yes	B21854	ERS6161154; ERS6161513	No
First Screen	East SE	Pl_259	13	SP7492	E172	Lys3013	61.6	E12549	174512500000	1275250	M5239	B21947	ERS6159766	Yes	B21855	ERS6161155	No
First Screen	East SE	Pl_259	13	SP7493	E173	Lys3014	98	E12550	193212500000	1.36613e+06	M5240	B21948	ERS6159767	Yes	B21856	ERS6161156; ERS6161514	No
First Screen	East SE	Pl_259	12.3	SP7494	E174	Lys3015	54.1	E12551	137600000000	1401000	M5241	B21949	ERS6159768	Yes	B21857	ERS6161157; ERS6161515	No
First Screen		Pl_259		ENC				E12552	64137500	1228125	M5242	B21950	ERS6159769	No	B21858	ERS6161158; ERS6161516	No
First Screen	East SE	Pl_259	12.3	SP7495	E175	Lys3017	89.5	E12553	44675000000	1157750	M5243	B21951	ERS6159770	Yes	B21859	ERS6161159	No
First Screen	East SE	Pl_259	12.3	SP7496	E176	Lys3018	98.2	E12554	296625000000	1075250	M5244	B21952	ERS6159771	Yes	B21861	ERS6161160; ERS6161517	No
First Screen	East SE	Pl_259	12.3	SP7497	E177	Lys3019	52.35	E12555	126425000000	1.04738e+06	M5245	B21953	ERS6159772	Yes	B21862	ERS6161161	No
First Screen	East SE	Pl_259	12.3	SP7498	E178	Lys3020	83.5	E12556	224425000000	1266000	M5246	B21954	ERS6159773	Yes	B21863	ERS6161162; ERS6161518	No
First Screen	East SE	Pl_259	14	SP7499	E179	Lys3021	62.1	E12557	146900000000	1280375	M5247	B21956	ERS6159774	Yes	B21864	ERS6161163; ERS6161519	No
First Screen	East SE	Pl_259	14	SP7500	E180	Lys3022	62.65	E12558	305625000000	1.36325e+06	M5248	B21957	ERS6159775	Yes	B21865	ERS6161164; ERS6161520	No
First Screen	East SE	Pl_259	13	SP7501	E181	Lys3023	62.8	E12559	214875000000	1408500	M5249	B21959	ERS6159776	Yes	B21866	ERS6161165; ERS6161521	No
First Screen	East SE	Pl_259	13	SP7502	E182	Lys3024	30.3	E12560	157437500000	1265875	M5250	B21960	ERS6159777	Yes	B21867	ERS6161166; ERS6161522	No
First Screen	East SE	Pl_259	13	SP7503	E183	Lys3025	48	E12561	182900000000	1166375	M5251	B21961	ERS6159778	Yes	B21868	ERS6161167; ERS6161523	No
First Screen	East SE	Pl_259	12.3/13	SP7504	E184	Lys3026	29.4	E12562	113062500000	1145625	M5252	B21962	ERS6159779	Yes	B21869	ERS6161168	No
First Screen	East SE	Pl_259	12.3	SP7505	E185	Lys3027	0	E12563	115537500000	1.01925e+06	M5253	B21963	ERS6159780	Yes	B21871	ERS6161169; ERS6161524	No
First Screen	East SE	Pl_259	12.3	SP7506	E186	Lys3028	94.8	E12564	79837500000	1071875	M5254	B21964	ERS6159781	Yes	B21872	ERS6161170; ERS6161525	Yes
First Screen		Pl_259		LNC					78237500	1.31675e+06	M5255	B21965	ERS6159782	No	B21873	ERS6161171; ERS6161526	No
First Screen	East SE	Pl_259	12.3	SP7507	E187	Lys3029	53.65	E12567	82675000000	1019500	M5260	B21966	ERS6159783	Yes	B21874	ERS6161172; ERS6161527	No
First Screen	East SE	Pl_259	12.3	SP7508	E188	Lys3030	32.8	E12568	59375000000	750000	M5261	B21967	ERS6159784	Yes	B21875	ERS6161173	No
First Screen	East SE	Pl_259	14	SP7509	E189	Lys3031	31.3	E12569	122962500000	793875	M5262	B21968	ERS6159785	Yes	B21876	ERS6161174; ERS6161528	No
First Screen	East SE	Pl_259	14	SP7510	E190	Lys3032	62.6	E12570	499875000000	1207500	M5263	B21969	ERS6159786	Yes	B21877	ERS6161175; ERS6161529	No
First Screen	East SE	Pl_259	13/14	SP7511	E191	Lys3033	58	E12571	249350000000	1336000	M5264	B21970	ERS6159787	Yes	B21878	ERS6161176; ERS6161530	No
First Screen	East SE	Pl_259	13	SP7512	E192	Lys3034	62.1	E12572	160637500000	1322250	M5265	B21971	ERS6159788	Yes	B21879	ERS6161177; ERS6161531	No
First Screen	East SE	Pl_259	13	SP7513	E193	Lys3035	85.2	E12573	248262500000	1243250	M5266	B21972	ERS6159789	Yes	B21880	ERS6161178; ERS6161532	No
First Screen	East SE	Pl_259	13	SP7514	E194	Lys3036	78.1	E12574	299625000000	861000	M5267	B21973	ERS6159790	Yes	B21881	ERS6161179	No
First Screen		Pl_259		ENC				E12575	61137500	774750	M5268	B21974	ERS6159791	No	B21882	ERS6161180; ERS6161533	No
First Screen	East SE	Pl_259	13	SP7515	E195	Lys3038	76.4	E12576	99087500000	960250	M5269	B21976	ERS6159792	Yes	B21883	ERS6161181	No
First Screen	East SE	Pl_259	12.3	SP7516	E196	Lys3039	32.5	E12577	50287500000	1023250	M5270	B21977	ERS6159793	Yes	B21884	ERS6161182	No
First Screen	East SE	Pl_259	12.3	SP7517	E197	Lys3040	114	E12578	137637500000	1161750	M5271	B21978	ERS6159794	Yes	B21885	ERS6161183; ERS6161534	Yes
First Screen	East SE	Pl_259	12.3	SP7518	E198	Lys3041	50.95	E12579	97500000000	1457250	M5272	B21979	ERS6159795	Yes	B21886	ERS6161184	No
First Screen	East SE	Pl_259	12.2	SP7519	E199	Lys3042	75.2	E12580	78100000000	1.42175e+06	M5273	B21980	ERS6159796	Yes	B21888	ERS6161185; ERS6161535	No
First Screen	East SE	Pl_259	12.2	SP7520	E200	Lys3043	44.9	E12581	150412500000	902250	M5274	B21981	ERS6159797	Yes	B21889	ERS6161186; ERS6161536	Yes
First Screen	East SE	Pl_259	12.1	SP7521	E201	Lys3044	82.1	E12582	153275000000	680500	M5275	B21982	ERS6159798	Yes	B21890	ERS6161187; ERS6161537	Yes
First Screen	East SE	Pl_259	11.4	SP7522	E202	Lys3045	50.5	E12583	76200000000	758250	M5276	B21983	ERS6159799	Yes	B21891	ERS6161188; ERS6161538	Yes
First Screen	East SE	Pl_259	11.4	SP7523	E203	Lys3046	43	E12584	26712500000	18780	M5277	B21984	ERS6159800	Yes	B21892	ERS6161189	No
First Screen	East SE	Pl_259	11.3	SP7524	E204	Lys3047	53.1	E12585	81012500000	432500	M5278	B21985	ERS6159801	Yes	B21893	ERS6161190; ERS6161539	No
First Screen		Pl_259		LNC					73025000	1100000	M5279	B21986	ERS6159802	No	B21894	ERS6161191; ERS6161540	No
First Screen	East SE	Pl_259	12.3	SP7525	E205	Lys3048	51.8	E12588	76900000000	1313750	M5283	B21987	ERS6159803	Yes	B21895	ERS6161192; ERS6161541	No
First Screen	East SE	Pl_259	12.2	SP7526	E206	Lys3049	59.1	E12589	288375000000	676500	M5284	B21988	ERS6159804	Yes	B21896	ERS6161193; ERS6161542	Yes
First Screen	East SE	Pl_259	12.1	SP7527	E207	Lys3050	36.2	E12590	76075000000	943750	M5285	B21989	ERS6159805	Yes	B21897	ERS6161194; ERS6161543	Yes
First Screen	East SE	Pl_259	11.4	SP7528	E208	Lys3051	65.1	E12591	75850000000	958500	M5286	B21990	ERS6159806	Yes	B21900	ERS6161195; ERS6161544	Yes
First Screen	East SE	Pl_259	11.3	SP7529	E209	Lys3052	52.4	E12592	18823750000	18912.5	M5287	B21991	ERS6159807	Yes	B21901	ERS6161196	Yes
First Screen	East SE	Pl_259	11.3	SP7530	E210	Lys3053	93.7	E12593	44562500000	632000	M5288	B21993	ERS6159808	Yes	B21902	ERS6161197; ERS6161545	No
First Screen	East SE	Pl_259	12.3	SP7531	E211	Lys3054	60.5	E12594	138637500000	1.36175e+06	M5289	B21996	ERS6159809	Yes	B21903	ERS6161198; ERS6161546	No
First Screen	East SE	Pl_259	12.1/12.2	SP7532	E212	Lys3055	90.2	E12595	295125000000	1160750	M5290	B21997	ERS6159810	Yes	B21905	ERS6161199; ERS6161547	Yes
First Screen	East SE	Pl_259	11.4/12.1	SP7533	E213	Lys3056	70.4	E12596	69925000000	1025750	M5291	B21998	ERS6159811	Yes	B21906	ERS6161200; ERS6161548	Yes
First Screen		Pl_259		ENC				E12597	67875000	1082750	M5292	B21999	ERS6159812	No	B21907	ERS6161201; ERS6161549	No
First Screen	East SE	Pl_259	11.4	SP7534	E214	Lys3058	36.9	E12598	77412500000	755500	M5293	B22000	ERS6159813	Yes	B21908	ERS6161202; ERS6161550	Yes
First Screen	East SE	Pl_259	11.3	SP7535	E215	Lys3059	48	E12599	77100000000	319500	M5294	B22001	ERS6159814	Yes	B21909	ERS6161203; ERS6161551	Yes
First Screen	East SE	Pl_259	11.3	SP7536	E216	Lys3060	31.4	E12600	203137500000	1116750	M5295	B22002	ERS6159815	Yes	B21910	ERS6161204; ERS6161552	No
First Screen	East SE	Pl_259	12.3	SP7537	E217	Lys3061	60.1	E12601	129825000000	1439000	M5296	B22003	ERS6159816	Yes	B21911	ERS6161205	No
First Screen	East SE	Pl_259	12.1	SP7538	E218	Lys3062	55.2	E12602	121050000000	1535250	M5297	B22004	ERS6159817	Yes	B21912	ERS6161206; ERS6161553	Yes
First Screen	East SE	Pl_259	11.4	SP7539	E219	Lys3063	77.1	E12603	20821250000	912500	M5298	B22005	ERS6159818	Yes	B21913	ERS6161207; ERS6161554	Yes
First Screen	East SE	Pl_259	11.4	SP7540	E220	Lys3064	40.9	E12604	37050000000	34300	M5299	B22006	ERS6159819	Yes	B21914	ERS6161208	No
First Screen	East SE	Pl_259	11.3	SP7541	E221	Lys3065	53.8	E12605	295500000000	672000	M5300	B22007	ERS6159820	Yes	B21915	ERS6161209; ERS6161555	Yes
First Screen	East SE	Pl_259	11.3	SP7542	E222	Lys3066	30.8	E12606	98900000000	385250	M5301	B22008	ERS6159821	Yes	B21916	ERS6161210; ERS6161556	Yes
First Screen	East SE	Pl_259	12.3	SP7543	E223	Lys3067	91	E12607	396625000000	1384000	M5302	B22010	ERS6159822	Yes	B21917	ERS6161211; ERS6161557	No
First Screen		Pl_259		LNC					75025000	981250	M5303	B22011	ERS6159823	No	B21918	ERS6161212;ERS6161558	No
First Screen	East SE	Pl_259	12.1/12.3	SP7544	E224	Lys3068	51.4	E12611	103075000000	1216000	M5308	B22012	ERS6159824	Yes	B21919	ERS6161213; ERS6161559	No
First Screen	East SE	Pl_259	11.4	SP7545	E225	Lys3069	68.45	E12612	124900000000	1030250	M5309	B22013	ERS6159825	Yes	B21920	ERS6161214; ERS6161560	Yes
First Screen		Pl_259		ENC				E12613	70625000	1118000	M5310	B22014	ERS6159826	No	B21922	ERS6161215	No
First Screen	East SE	Pl_260	11.3	SP7546	E226	Lys3071	60.9	E12614	335500000000	736250	M5409	B23541	ERS6159827	Yes	B23456	ERS6161216; ERS6161561	Yes
First Screen	East SE	Pl_260	11.3	SP7547	E227	Lys3072	82.6	E12615	210562500000	467250	M5410	B23542	ERS6159828	Yes	B23457	ERS6161217; ERS6161562	Yes
First Screen	East SE	Pl_260	11.3	SP7548	E228	Lys3073	75.4	E12616	424375000000	873500	M5411	B23543	ERS6159829	Yes	B23458	ERS6161218; ERS6161563	No
First Screen		Pl_260		ENC				E12617	76675000	1544375	M5412	B23544	ERS6159830	No	B23461	ERS6161219; ERS6161564	No
First Screen	East SE	Pl_260	11.3	SP7549	E229	Lys3075	42.9	E12618	330875000000	14691125	M5413	B23545	ERS6159831	Yes	B23462	ERS6161220; ERS6161565	Yes
First Screen	East SE	Pl_260	11.2	SP7550	E230	Lys3076	60.1	E12619	523500000000	1.45675e+06	M5414	B23546	ERS6159832	Yes	B23463	ERS6161221; ERS6161566	Yes
First Screen	East SE	Pl_260	11.2	SP7551	E231	Lys3077	49.1	E12620	335000000000	1.46738e+06	M5415	B23547	ERS6159833	Yes	B23464	ERS6161222	No
First Screen	East SE	Pl_260	11.2	SP7552	E232	Lys3078	46.5	E12621	522500000000	1598125	M5416	B23548	ERS6159834	Yes	B23465	ERS6161223	No
First Screen	East SE	Pl_260	11.2	SP7553	E233	Lys3079	36.8	E12622	428125000000	1.47488e+06	M5417	B23549	ERS6159835	Yes	B23466	ERS6161224; ERS6161567	No
First Screen	East SE	Pl_260	11.1/11.2	SP7554	E234	Lys3080	88.2	E12623	588875000000	1427875	M5418	B23550	ERS6159836	Yes	B23467	ERS6161225; ERS6161568	Yes
First Screen		Pl_260		LNC					91487500	1412875	M5419	B23551	ERS6159837	No	B23468	ERS6161226; ERS6161569	No
First Screen	East SE	Pl_260	11.1	SP7555	E235	Lys3081	91.6	E12626	139762500000	1245625	M5423	B23552	ERS6159838	Yes	B23469	ERS6161227	No
First Screen	East SE	Pl_260	11.2	SP7556	E236	Lys3082	50.4	E12627	467125000000	1.41613e+06	M5424	B23553	ERS6159839	Yes	B23470	ERS6161228; ERS6161570	No
First Screen	East SE	Pl_260	11.2	SP7557	E237	Lys3083	82.9	E12628	459250000000	1.41988e+06	M5425	B23554	ERS6159840	Yes	B23471	ERS6161229; ERS6161571	Yes
First Screen	East SE	Pl_260	11.2	SP7558	E238	Lys3084	47.1	E12629	329125000000	1.35637e+06	M5426	B23557	ERS6159841	Yes	B23472	ERS6161230; ERS6161572	Yes
First Screen	East SE	Pl_260	11.2	SP7559	E239	Lys3085	75.6	E12630	608625000000	1399750	M5427	B23558	ERS6159842	Yes	B23473	ERS6161231; ERS6161573	Yes
First Screen	East SE	Pl_260	11.2	SP7560	E240	Lys3086	44.1	E12631	296750000000	1.37825e+06	M5428	B23559	ERS6159843	Yes	B23474	ERS6161232; ERS6161574	No
First Screen	East SE	Pl_260	11.1	SP7561	E241	Lys3087	75.3	E12632	295500000000	1.364e+06	M5429	B23560	ERS6159844	Yes	B23475	ERS6161233; ERS6161575	No
First Screen	East SE	Pl_260	11.1	SP7562	E242	Lys3088	55.1	E12633	262850000000	1435875	M5430	B23561	ERS6159845	Yes	B23476	ERS6161234; ERS6161576	No
First Screen	East SE	Pl_260	11.2	SP7563	E243	Lys3089	69.2	E12634	269787500000	1.2295e+06	M5431	B23562	ERS6159846	Yes	B23477	ERS6161235; ERS6161577	No
First Screen	East SE	Pl_260	11.2	SP7564	E244	Lys3090	56.6	E12635	282000000000	1156250	M5432	B23563	ERS6159847	Yes	B23478	ERS6161236; ERS6161578	Yes
First Screen	East SE	Pl_260	11.2	SP7565	E245	Lys3091	56	E12636	432875000000	1274250	M5433	B23564	ERS6159848	Yes	B23479	ERS6161237; ERS6161579	No
First Screen	East SE	Pl_260	11.2	SP7566	E246	Lys3092	51.2	E12637	278375000000	1222750	M5434	B23565	ERS6159849	Yes	B23480	ERS6161238; ERS6161580	No
First Screen	East SE	Pl_260	11.2	SP7567	E247	Lys3093	87.5	E12638	244225000000	780500	M5435	B23566	ERS6159850	Yes	B23481	ERS6161239; ERS6161581	Yes
First Screen		Pl_260		ENC				E12639	84137500	1.32575e+06	M5436	B23567	ERS6159851	No	B23482	ERS6161240; ERS6161582	No
First Screen	East SE	Pl_260	11.1	SP7568	E248	Lys3095	76.2	E12640	330375000000	1.29512e+06	M5437	B23568	ERS6159852	Yes	B23483	ERS6161241; ERS6161583	No
First Screen	East SE	Pl_260	11.1	SP7569	E249	Lys3096	72.4	E12641	338000000000	1.3805e+06	M5438	B23569	ERS6159853	Yes	B23484	ERS6161242; ERS6161584	Yes
First Screen	East SE	Pl_260	11.2	SP7570	E250	Lys3097	55.1	E12642	308750000000	963375	M5439	B23570	ERS6159854	Yes	B23485	ERS6161243; ERS6161585	Yes
First Screen	East SE	Pl_260	11.2	SP7571	E251	Lys3098	52.45	E12643	353625000000	863625	M5440	B23571	ERS6159855	Yes	B23486	ERS6161244; ERS6161586	Yes
First Screen	East SE	Pl_260	11.2	SP7572	E252	Lys3099	85	E12644	323750000000	585250	M5441	B23572	ERS6159856	Yes	B23487	ERS6161245; ERS6161587	Yes
First Screen	East SE	Pl_260	11.1/11.2	SP7573	E253	Lys3100	70.9	E12645	449750000000	1338500	M5442	B23573	ERS6159857	Yes	B23488	ERS6161246; ERS6161588	Yes
First Screen		Pl_260		LNC					98325000	1405625	M5443	B23574	ERS6159858	No	B23489	ERS6161247; ERS6161589	No
First Screen	East SE	Pl_260	11.1	SP7574	E254	Lys3101	94.5	E12648	315625000000	945750	M5448	B23575	ERS6159859	Yes	B23490	ERS6161248; ERS6161590	Yes
First Screen	East SE	Pl_260	11.2	SP7575	E255	Lys3102	65.5	E12649	202325000000	1294750	M5449	B23576	ERS6159860	Yes	B23491	ERS6161249; ERS6161591	No
First Screen	East SE	Pl_260	11.2	SP7576	E256	Lys3103	84.1	E12650	156687500000	996250	M5450	B23577	ERS6159861	Yes	B23492	ERS6161250; ERS6161592	Yes
First Screen	East SE	Pl_260	11.2	SP7577	E257	Lys3104	90.7	E12651	66550000000	1.41538e+06	M5451	B23578	ERS6159862	Yes	B23493	ERS6161251	No
First Screen	East SE	Pl_260	11.2	SP7578	E258	Lys3105	53.9	E12652	267375000000	991875	M5452	B23579	ERS6159863	Yes	B23496	ERS6161252; ERS6161593	Yes
First Screen		Pl_260		ENC				E12653	79325000	987000	M5453	B23580	ERS6159864	No	B23497	ERS6161253; ERS6161594	No
First Screen		Pl_260		LNC					77287500	919250	M5470	B23598	ERS6159865	No	B23513	ERS6161254	No
First Screen		Pl_260		ENC				E12680	87412500	1200500	M5482	B23608	ERS6159866	No	B23523	ERS6161255	No
First Screen	South SE_upper	Pl_261	pdd-12	SP7126	S2	Lys2621	58.1	E12972	4818750000	195200	M5604	B22596	ERS6159867	No	B22507	ERS6161256	No
First Screen	South SE_upper	Pl_261	pdd-9	SP7127	S3	Lys2622	60	E12973	10113750000	1745500	M5605	B22597	ERS6159868	No	B22508	ERS6161257	No
First Screen		Pl_261		ENC				E12974	104962500	1.781e+06	M5606	B22598	ERS6159869	No	B22509	ERS6161258	No
First Screen	South SE_upper	Pl_261	pdd-12	SP7128	S4	Lys2624	59.1	E12975	6075000000	1168000	M5607	B22599	ERS6159870	No	B22510	ERS6161259	No
First Screen	South SE_upper	Pl_261	pdd-12	SP7129	S5	Lys2625	70.1	E12976	16051250000	990625	M5608	B22600	ERS6159871	No	B22511	ERS6161260	No
First Screen	South SE_upper	Pl_261	pdd-12	SP7130	S6	Lys2626	74.5	E12977	55300000000	710625	M5609	B22601	ERS6159872	Yes	B22512	ERS6161261	No
First Screen	South SE_upper	Pl_261	pdd-9	SP7131	S7	Lys2627	84.3	E12978	13328750000	1.592e+06	M5610	B22602	ERS6159873	No	B22513	ERS6161262	No
First Screen	South SE_upper	Pl_261	pdd-12	SP7132	S8	Lys2628	60.2	E12979	4278750000	381000	M5611	B22603	ERS6159874	No	B22514	ERS6161263	No
First Screen	South SE_upper	Pl_261	pdd-12	SP7133	S9	Lys2629	64.7	E12980	4690000000	335000	M5612	B22604	ERS6159875	No	B22515	ERS6161264	No
First Screen	South SE_upper	Pl_261	pdd-12	SP7134	S10	Lys2630	67.5	E12981	41962500000	1151000	M5613	B22605	ERS6159876	Yes	B22516	ERS6161265	No
First Screen	South SE_upper	Pl_261	pdd-9	SP7135	S11	Lys2631	73.4	E12982	19402500000	1.48325e+06	M5614	B22606	ERS6159877	No	B22517	ERS6161266	No
First Screen	South SE_upper	Pl_261	pdd-12	SP7136	S12	Lys2632	55.3	E12983	7621250000	690000	M5615	B22607	ERS6159878	No	B22518	ERS6161267	No
First Screen	South SE_upper	Pl_261	pdd-12	SP7137	S13	Lys2633	83.8	E12984	8477500000	376875	M5616	B22608	ERS6159879	No	B22519	ERS6161268	No
First Screen	South SE_upper	Pl_261	pdd-9	SP7138	S14	Lys2634	83.1	E12985	17042500000	1.13762e+06	M5617	B22609	ERS6159880	No	B22520	ERS6161269	No
First Screen	South SE_upper	Pl_261	pdd-12	SP7139	S15	Lys2635	83.3	E12986	6523750000	380875	M5618	B22610	ERS6159881	No	B22521	ERS6161270	No
First Screen		Pl_261		LNC					92700000	1500250	M5619	B22611	ERS6159882	No	B22522	ERS6161271	No
First Screen		Pl_261		ENC				E12988	98925000	2.10275e+06	M5622	B22612	ERS6159883	No	B22523	ERS6161272	No
First Screen	South SE_upper	Pl_261	pdd-12	SP7140	S16	Lys2636	96.2	E12989	4705000000	206500	M5623	B22613	ERS6159884	No	B22524	ERS6161273	No
First Screen	South SE_upper	Pl_261	pdd-9	SP7141	S17	Lys2637	60.5	E12990	13646250000	953625	M5624	B22614	ERS6159885	No	B22525	ERS6161274	No
First Screen	South SE_upper	Pl_261	pdd-12	SP7142	S18	Lys2638	59.3	E12991	12911250000	702000	M5625	B22615	ERS6159886	No	B22526	ERS6161275	No
First Screen	South SE_upper	Pl_261	pdd-12	SP7143	S19	Lys2639	61.9	E12992	8642500000	383500	M5626	B22616	ERS6159887	No	B22527	ERS6161276	No
First Screen	South SE_upper	Pl_261	pdd-12	SP7144	S20	Lys2640	55	E12993	42887500000	827500	M5627	B22617	ERS6159888	Yes	B22528	ERS6161277	No
First Screen		Pl_261		ENC				E12994	76612500	1.44788e+06	M5628	B22618	ERS6159889	No	B22529	ERS6161278	No
First Screen	South SE_upper	Pl_261	pdd-9	SP7145	S21	Lys2642	52.1	E12995	11753750000	1.37762e+06	M5629	B22619	ERS6159890	No	B22530	ERS6161279	No
First Screen	South SE_upper	Pl_261	pdd-12	SP7146	S22	Lys2643	53.2	E12996	18240000000	715625	M5630	B22620	ERS6159891	No	B22531	ERS6161280	No
First Screen	South SE_upper	Pl_261	pdd-12	SP7147	S23	Lys2644	72.3	E12997	9205000000	675250	M5631	B22621	ERS6159892	Yes	B22532	ERS6161281	No
First Screen	South SE_upper	Pl_261	pdd-12	SP7148	S24	Lys2645	51.2	E12998	80425000000	1185875	M5632	B22622	ERS6159893	Yes	B22533	ERS6161282	No
First Screen	South SE_upper	Pl_261	pdd-9	SP7149	S25	Lys2646	48.8	E12999	40550000000	811250	M5633	B22623	ERS6159894	Yes	B22534	ERS6161283	No
First Screen	South SE_upper	Pl_261	pdd-12	SP7150	S26	Lys2647	49.6	E13000	11430000000	406750	M5634	B22624	ERS6159895	No	B22535	ERS6161284	No
First Screen	South SE_upper	Pl_261	pdd-12	SP7151	S27	Lys2648	52.6	E13001	7501250000	658375	M5635	B22625	ERS6159896	Yes	B22536	ERS6161285	No
First Screen	South SE_upper	Pl_261	pdd-12	SP7152	S28	Lys2649	64.2	E13002	39350000000	949625	M5636	B22626	ERS6159897	Yes	B22537	ERS6161286	No
First Screen	South SE_upper	Pl_261	pdd-9	SP7153	S29	Lys2650	55.2	E13003	29075000000	688625	M5637	B22627	ERS6159898	Yes	B22538	ERS6161287	No
First Screen	South SE_upper	Pl_261	pdd-12	SP7154	S30	Lys2651	57	E13004	9181250000	163175	M5638	B22628	ERS6159899	No	B22539	ERS6161288	No
First Screen	South SE_upper	Pl_261	pdd-12	SP7155	S31	Lys2652	58.1	E13005	95387500000	1226250	M5639	B22629	ERS6159900	Yes	B22540	ERS6161289	No
First Screen	South SE_upper	Pl_261	pdd-9	SP7156	S32	Lys2653	68.6	E13006	7713750000	648250	M5640	B22630	ERS6159901	No	B22541	ERS6161290	No
First Screen	South SE_upper	Pl_261	pdd-12	SP7157	S33	Lys2654	67.9	E13007	3046250000	49687.5	M5641	B22631	ERS6159902	No	B22542	ERS6161291	No
First Screen	South SE_upper	Pl_261	pdd-9	SP7158	S34	Lys2655	55.9	E13008	14208750000	675375	M5642	B22632	ERS6159903	No	B22543	ERS6161292	No
First Screen		Pl_261		LNC					92375000	1.44637e+06	M5643	B22633	ERS6159904	No	B22544	ERS6161293	No
First Screen		Pl_261		ENC				E13010	101612500	1244000	M5646	B22634	ERS6159905	No	B22545	ERS6161294	No
First Screen	South SE_upper	Pl_261	pdd-12	SP7159	S35	Lys2656	64.2	E13011	4366250000	81287.5	M5648	B22635	ERS6159906	No	B22546	ERS6161295	No
First Screen	South SE_upper	Pl_261	pdd-12	SP7160	S36	Lys2657	68.9	E13012	66837500000	323125	M5649	B22636	ERS6159907	Yes	B22547	ERS6161296	No
First Screen	South SE_upper	Pl_261	pdd-12	SP7161	S37	Lys2658	57.9	E13013	84687500000	468625	M5650	B22637	ERS6159908	Yes	B22548	ERS6161297	No
First Screen		Pl_261		ENC				E13014	91950000	1032750	M5651	B22638	ERS6159909	No	B22551	ERS6161298	No
First Screen	South SE_upper	Pl_261	pdd-12	SP7162	S38	Lys2660	55.1	E13015	65950000000	1201500	M5652	B22639	ERS6159910	Yes	B22552	ERS6161299	No
First Screen	South SE_upper	Pl_261	pdd-9	SP7163	S39	Lys2661	49.2	E13016	15970000000	1017000	M5653	B22640	ERS6159911	No	B22553	ERS6161300	No
First Screen	South SE_upper	Pl_261	pdd-12	SP7164	S40	Lys2662	53.1	E13017	21921250000	1095500	M5654	B22641	ERS6159912	No	B22554	ERS6161301	No
First Screen	South SE_upper	Pl_261	pdd-12	SP7165	S41	Lys2663	59.5	E13018	52662500000	730500	M5655	B22642	ERS6159913	Yes	B22555	ERS6161302	No
First Screen	South SE_upper	Pl_261	pdd-12	SP7166	S42	Lys2664	56.5	E13019	27650000000	747250	M5656	B22643	ERS6159914	Yes	B22556	ERS6161303	No
First Screen	South SE_upper	Pl_261	pdd-9	SP7167	S43	Lys2665	62.5	E13020	8157500000	601250	M5657	B22644	ERS6159915	No	B22557	ERS6161304	No
First Screen	South SE_upper	Pl_261	pdd-12	SP7168	S44	Lys2666	60.9	E13021	60500000000	1435250	M5658	B22647	ERS6159916	Yes	B22558	ERS6161305	No
First Screen	South SE_upper	Pl_261	pdd-12	SP7169	S45	Lys2667	84	E13022	202275000000	1291500	M5659	B22648	ERS6159917	Yes	B22559	ERS6161306	No
First Screen	South SE_upper	Pl_261	pdd-12	SP7170	S46	Lys2668	81.3	E13023	38262500000	961750	M5660	B22649	ERS6159918	No	B22560	ERS6161307	No
First Screen	South SE_upper	Pl_261	pdd-12	SP7171	S47	Lys2669	64.5	E13024	202462500000	1114750	M5661	B22650	ERS6159919	Yes	B22561	ERS6161308	No
First Screen	South SE_upper	Pl_261	pdd-12	SP7172	S48	Lys2670	55.5	E13025	52887500000	1.35325e+06	M5662	B22651	ERS6159920	Yes	B22562	ERS6161309	No
First Screen	South SE_upper	Pl_261	pdd-12	SP7173	S49	Lys2671	75.3	E13026	9572500000	588750	M5663	B22652	ERS6159921	Yes	B22563	ERS6161310	No
First Screen	South SE_upper	Pl_261	pdd-12	SP7174	S50	Lys2672	71.5	E13027	37712500000	1545250	M5664	B22653	ERS6159922	Yes	B22564	ERS6161311	No
First Screen	South SE_upper	Pl_261	pdd-12	SP7175	S51	Lys2673	73.5	E13028	65725000000	1797500	M5665	B22654	ERS6159923	Yes	B22565	ERS6161312	No
First Screen		Pl_261		ENC				E13029	65787500	1.392e+06	M5666	B22655	ERS6159924	No	B22568	ERS6161313; ERS6161597	No
First Screen		Pl_261		LNC					117950000	5882500000	M5667	B22656	ERS6159925	No	B22569	ERS6161314; ERS6161598	No
First Screen		Pl_261		ENC				E13031	82975000	1.397e+06	M5670	B22657	ERS6159926	No	B22570	ERS6161315	No
First Screen	South SE_upper	Pl_261	pdd-12	SP7176	S52	Lys2675	64.1	E13032	33800000000	1473750	M5671	B22658	ERS6159927	No	B22571	ERS6161316	No
First Screen	South SE_upper	Pl_261	pdd-12	SP7177	S53	Lys2676	75.8	E13033	203050000000	863750	M5672	B22659	ERS6159928	Yes	B22572	ERS6161317	No
First Screen	South SE_upper	Pl_261	pdd-12	SP7178	S54	Lys2677	79.2	E13034	75287500000	1386500	M5673	B22660	ERS6159929	Yes	B22573	ERS6161318	No
First Screen	South SE_upper	Pl_261	pdd-12	SP7179	S55	Lys2678	61.3	E13035	181387500000	1173750	M5674	B22661	ERS6159930	Yes	B22574	ERS6161319	Yes
First Screen	South SE_upper	Pl_261	pdd-12	SP7180	S56	Lys2679	89.4	E13036	327375000000	1.5695e+06	M5675	B22662	ERS6159931	Yes	B22575	ERS6161320	No
First Screen	South SE_upper	Pl_261	pdd-12	SP7181	S57	Lys2680	80.4	E13037	33287500000	1287500	M5676	B22663	ERS6159932	No	B22576	ERS6161321	No
First Screen	South SE_upper	Pl_261	11	SP7182	S58	Lys2681	66.9	E13038	25276250000	1.4405e+06	M5677	B22664	ERS6159933	Yes	B22577	ERS6161322	No
First Screen	South SE_upper	Pl_261	11	SP7183	S59	Lys2682	84.9	E13039	47075000000	978000	M5678	B22665	ERS6159934	Yes	B22578	ERS6161323	No
First Screen	South SE_upper	Pl_261	pdd-12	SP7184	S60	Lys2683	65.9	E13040	157762500000	1045250	M5679	B22666	ERS6159935	Yes	B22579	ERS6161324	No
First Screen	South SE_upper	Pl_261	11	SP7185	S61	Lys2684	59.5	E13041	15200000000	1341250	M5680	B22667	ERS6159936	Yes	B22580	ERS6161325	No
First Screen	South SE_upper	Pl_261	11	SP7186	S62	Lys2685	58.2	E13042	37737500000	1270250	M5681	B22668	ERS6159937	Yes	B22581	ERS6161326	No
First Screen	South SE_upper	Pl_261	11	SP7187	S63	Lys2686	72	E13043	110537500000	1140750	M5682	B22669	ERS6159938	Yes	B22582	ERS6161327	No
First Screen	South SE_upper	Pl_261	11	SP7188	S64	Lys2687	63.7	E13044	261562500000	1343500	M5683	B22670	ERS6159939	Yes	B22583	ERS6161328; ERS6161726	No
First Screen	South SE_upper	Pl_261	11	SP7189	S65	Lys2688	79.2	E13045	132887500000	1717750	M5684	B22671	ERS6159940	Yes	B22584	ERS6161329	No
First Screen	South SE_upper	Pl_261	11	SP7190	S66	Lys2689	91.3	E13046	150562500000	1001250	M5685	B22672	ERS6159941	Yes	B22585	ERS6161330	No
First Screen	South SE_upper	Pl_261	11	SP7191	S67	Lys2690	56.3	E13047	131312500000	1.367e+06	M5686	B22673	ERS6159942	Yes	B22586	ERS6161331	No
First Screen	South SE_upper	Pl_261	11	SP7192	S68	Lys2691	80.7	E13048	124912500000	890750	M5687	B22674	ERS6159943	Yes	B22587	ERS6161332	No
First Screen		Pl_261		ENC				E13049	90337500	1222250	M5688	B22675	ERS6159944	No	B22588	ERS6161333; ERS6161599	No
First Screen	South SE_upper	Pl_261	11	SP7193	S69	Lys2693	92	E13050	104575000000	1012250	M5689	B22676	ERS6159945	Yes	B22589	ERS6161334	No
First Screen	South SE_upper	Pl_261	11	SP7194	S70	Lys2694	66	E13051	167675000000	7100000000	M5690	B22677	ERS6159946	Yes	B22590	ERS6161335	No
First Screen		Pl_261		LNC					78562500	965750	M5691	B22678	ERS6159947	No	B22591	ERS6161336	No
First Screen		Pl_261		ENC				E13053	92187500	1196250	M5694	B22679	ERS6159948	No	B22592	ERS6161337	No
First Screen	South SE_upper	Pl_261	11	SP7195	S71	Lys2695	50.5	E13054	106512500000	N/A	M5696	B22680	ERS6159949	Yes	B22593	ERS6161338	No
First Screen	South SE_upper	Pl_261	11	SP7196	S72	Lys2696	89.5	E13055	242000000000	N/A	M5697	B22681	ERS6159950	Yes	B22594	ERS6161339	No
First Screen	South SE_upper	Pl_261	11	SP7197	S73	Lys2697	90.8	E13056	140375000000	N/A	M5698	B22682	ERS6159951	Yes	B22595	ERS6161340	No
First Screen	South SE_upper	Pl_262	11	SP7198	S74	Lys2698	75.3	E13057	181775000000	867500	M5797	B21109	ERS6159952	Yes	B27403	ERS6161341; ERS6161600	No
First Screen	South SE_upper	Pl_262	pdd-12	SP7199	S75	Lys2699	68.7	E13058	103550000000	893000	M5798	B21110	ERS6159953	Yes	B27404	ERS6161342; ERS6161601	No
First Screen	South SE_upper	Pl_262	pdd-12	SP7200	S76	Lys2700	54.4	E13059	91175000000	780000	M5799	B21111	ERS6159954	Yes	B27405	ERS6161343	No
First Screen		Pl_262		ENC				E13060	105450000	693375	M5800	B21112	ERS6159955	No	B27406	ERS6161344; ERS6161602	No
First Screen	South SE_upper	Pl_262	pdd-12	SP7201	S77	Lys2702	50.6	E13061	228112500000	686375	M5801	B21113	ERS6159956	Yes	B27407	ERS6161345; ERS6161603	No
First Screen	South SE_upper	Pl_262	pdd-12	SP7202	S78	Lys2703	68.3	E13062	221775000000	680875	M5802	B21114	ERS6159957	Yes	B27408	ERS6161346; ERS6161604	No
First Screen	South SE_upper	Pl_262	pdd-12	SP7203	S79	Lys2704	90.2	E13063	364875000000	483125	M5803	B21115	ERS6159958	Yes	B27409	ERS6161347; ERS6161605	No
First Screen	South SE_upper	Pl_262	pdd-12	SP7204	S80	Lys2705	71.8	E13064	402750000000	585125	M5804	B21116	ERS6159959	Yes	B27410	ERS6161348; ERS6161606	No
First Screen		Pl_262		LNC					118050000	712000	M5805	B21117	ERS6159960	No	B27411	ERS6161349; ERS6161607	No
First Screen	South SE_upper	Pl_262	pdd-12	SP7205	S81	Lys2706	54.3	E13067	324500000000	688750	M5809	B21118	ERS6159961	Yes	B27412	ERS6161350; ERS6161608	No
First Screen	South SE_upper	Pl_262	pdd-12	SP7206	S82	Lys2707	67	E13068	314000000000	782250	M5810	B21119	ERS6159962	Yes	B27413	ERS6161351; ERS6161609	No
First Screen	South SE_upper	Pl_262	pdd-12	SP7207	S83	Lys2708	60.2	E13069	392875000000	670625	M5811	B21120	ERS6159963	Yes	B27414	ERS6161352; ERS6161610	No
First Screen	South SE_upper	Pl_262	pdd-12	SP7208	S84	Lys2709	62.2	E13070	142875000000	870625	M5812	B21121	ERS6159964	Yes	B27417	ERS6161353	No
First Screen	South SE_upper	Pl_262	pdd-12	SP7209	S85	Lys2710	81.1	E13071	88000000000	996500	M5813	B21122	ERS6159965	Yes	B27418	ERS6161354	No
First Screen	South SE_upper	Pl_262	pdd-12	SP7210	S86	Lys2711	71.8	E13072	419375000000	807750	M5814	B21123	ERS6159966	Yes	B27419	ERS6161355; ERS6161611	No
First Screen	South SE_upper	Pl_262	11	SP7211	S87	Lys2712	50.25	E13073	56000000000	961250	M5815	B21124	ERS6159967	Yes	B27420	ERS6161356	No
First Screen	South SE_upper	Pl_262	11	SP7212	S88	Lys2713	56.2	E13074	78650000000	941875	M5816	B21126	ERS6159968	Yes	B27421	ERS6161357	No
First Screen	South SE_upper	Pl_262	11	SP7213	S89	Lys2714	64.3	E13075	59087500000	775000	M5817	B21127	ERS6159969	Yes	B27422	ERS6161358	No
First Screen	South SE_upper	Pl_262	11	SP7214	S90	Lys2715	71.3	E13076	105300000000	717375	M5818	B21128	ERS6159970	Yes	B27423	ERS6161359; ERS6161612	No
First Screen	South SE_upper	Pl_262	11	SP7215	S91	Lys2716	99.3	E13077	41900000000	694250	M5819	B21129	ERS6159971	Yes	B27424	ERS6161360	No
First Screen	South SE_lower	Pl_262	dMP	SP7216	S92	Lys2717	48.2	E13078	231187500000	643875	M5820	B21130	ERS6159972	Yes	B27425	ERS6161361; ERS6161613	No
First Screen	South SE_lower	Pl_262	dMP	SP7217	S93	Lys2718	63.7	E13079	340750000000	810375	M5821	B21131	ERS6159973	Yes	B27426	ERS6161362; ERS6161614	No
First Screen		Pl_262		ENC				E13080	110337500	846125	M5822	B21132	ERS6159974	No	B27427	ERS6161363; ERS6161615	No
First Screen	South SE_lower	Pl_262	dMP	SP7218	S94	Lys2720	66.7	E13081	397500000000	679625	M5823	B21133	ERS6159975	Yes	B27428	ERS6161364; ERS6161616	No
First Screen	South SE_lower	Pl_262	dMP	SP7219	S95	Lys2721	66.6	E13082	313875000000	697875	M5824	B21134	ERS6159976	Yes	B27429	ERS6161365; ERS6161617	No
First Screen	South SE_lower	Pl_262	dMP	SP7220	S96	Lys2722	80.3	E13083	191825000000	586125	M5825	B21135	ERS6159977	Yes	B27430	ERS6161366; ERS6161618	No
First Screen	South SE_lower	Pl_262	dMP	SP7221	S97	Lys2723	61.35	E13084	179475000000	713500	M5826	B21136	ERS6159978	Yes	B27431	ERS6161367; ERS6161619	No
First Screen	South SE_lower	Pl_262	dMP	SP7222	S98	Lys2724	55	E13085	259875000000	646375	M5827	B21137	ERS6159979	Yes	B27432	ERS6161368; ERS6161620	No
First Screen	South SE_lower	Pl_262	dMP	SP7223	S99	Lys2725	48.7	E13086	298250000000	707125	M5828	B21138	ERS6159980	Yes	B27433	ERS6161369; ERS6161621	No
First Screen		Pl_262		LNC					109487500	631875	M5829	B21139	ERS6159981	No	B27434	ERS6161370; ERS6161622	No
First Screen	South SE_lower	Pl_262	dMP	SP7224	S100	Lys2726	57.1	E13089	386750000000	614625	M5834	B21140	ERS6159982	Yes	B27435	ERS6161371; ERS6161623	No
First Screen	South SE_lower	Pl_262	dMP	SP7225	S101	Lys2727	76.7	E13090	362375000000	444000	M5835	B21141	ERS6159983	Yes	B27436	ERS6161372; ERS6161624	No
First Screen	South SE_lower	Pl_262	dMP	SP7226	S102	Lys2728	81.4	E13091	156150000000	593625	M5836	B21142	ERS6159984	Yes	B27437	ERS6161373; ERS6161625	No
First Screen	South SE_lower	Pl_262	dMP	SP7227	S103	Lys2729	89.7	E13092	220575000000	633750	M5837	B21143	ERS6159985	Yes	B27438	ERS6161374; ERS6161626	No
First Screen	South SE_lower	Pl_262	dMP	SP7228	S104	Lys2730	47.8	E13093	285875000000	831250	M5838	B21144	ERS6159986	Yes	B27439	ERS6161375; ERS6161627	No
First Screen	South SE_lower	Pl_262	dMP	SP7229	S105	Lys2731	58.4	E13094	167337500000	719375	M5839	B21145	ERS6159987	Yes	B27440	ERS6161376; ERS6161628	No
First Screen	South SE_lower	Pl_262	dMP	SP7230	S106	Lys2732	80	E13095	269750000000	645625	M5840	B21146	ERS6159988	Yes	B27441	ERS6161377; ERS6161629	No
First Screen	South SE_lower	Pl_262	dMP	SP7231	S107	Lys2733	70.4	E13096	194100000000	629875	M5841	B21147	ERS6159989	Yes	B27442	ERS6161378; ERS6161630	No
First Screen	South SE_lower	Pl_262	dMP	SP7232	S108	Lys2734	67.9	E13097	120662500000	485375	M5842	B21148	ERS6159990	Yes	B27443	ERS6161379; ERS6161631	No
First Screen	South SE_lower	Pl_262	dMP	SP7233	S109	Lys2735	88	E13098	159812500000	416875	M5843	B21149	ERS6159991	Yes	B27444	ERS6161380; ERS6161632	No
First Screen	South SE_lower	Pl_262	dMP	SP7234	S110	Lys2736	92.9	E13099	334875000000	317250	M5844	B21150	ERS6159992	Yes	B27445	ERS6161381; ERS6161633	No
First Screen		Pl_262		ENC				E13100	113337500	761000	M5845	B21151	ERS6159993	No	B27446	ERS6161382; ERS6161634	No
First Screen	South SE_lower	Pl_262	dMP	SP7235	S111	Lys2738	58.7	E13101	296375000000	576500	M5846	B21153	ERS6159994	Yes	B27447	ERS6161383; ERS6161635	No
First Screen	South SE_lower	Pl_262	dMP	SP7236	S112	Lys2739	71.2	E13102	302625000000	533250	M5847	B21154	ERS6159995	Yes	B27448	ERS6161384; ERS6161636	No
First Screen	South SE_lower	Pl_262	dMP	SP7237	S113	Lys2740	78.7	E13103	202737500000	629500	M5848	B21155	ERS6159996	Yes	B27449	ERS6161385; ERS6161637	No
First Screen	South SE_lower	Pl_262	dMP	SP7238	S114	Lys2741	69.2	E13104	238462500000	610000	M5849	B21156	ERS6159997	Yes	B27450	ERS6161386; ERS6161638	No
First Screen	South SE_lower	Pl_262	dMP	SP7239	S115	Lys2742	50.35	E13105	158125000000	656500	M5850	B21157	ERS6159998	Yes	B27451	ERS6161387; ERS6161639	No
First Screen	South SE_lower	Pl_262	dMP	SP7240	S116	Lys2743	73.4	E13106	296375000000	468750	M5851	B21158	ERS6159999	Yes	B27452	ERS6161388; ERS6161640	No
First Screen	South SE_lower	Pl_262	dMP	SP7241	S117	Lys2744	92	E13107	197212500000	653750	M5852	B21159	ERS6160000	Yes	B27453	ERS6161389; ERS6161641	No
First Screen		Pl_262		LNC					109137500	675250	M5853	B21160	ERS6160001	No	B27454	ERS6161390; ERS6161642	No
First Screen	South SE_lower	Pl_262	dMP	SP7242	S118	Lys2745	91.6	E13110	243187500000	443250	M5857	B21161	ERS6160002	Yes	B27455	ERS6161391; ERS6161643	No
First Screen	South SE_lower	Pl_262	dMP	SP7243	S119	Lys2746	64.5	E13111	308500000000	535250	M5858	B21162	ERS6160003	Yes	B27456	ERS6161392; ERS6161644	No
First Screen	South SE_lower	Pl_262	dMP	SP7244	S120	Lys2747	82.1	E13112	165700000000	361000	M5859	B21163	ERS6160004	Yes	B27457	ERS6161393; ERS6161645	No
First Screen	South SE_lower	Pl_262	dMP	SP7245	S121	Lys2748	93.6	E13113	263625000000	443500	M5860	B21164	ERS6160005	Yes	B27458	ERS6161394; ERS6161646	No
First Screen	South SE_lower	Pl_262	dMP	SP7246	S122	Lys2749	82.5	E13114	243312500000	606750	M5861	B21165	ERS6160006	Yes	B27459	ERS6161395; ERS6161647	No
First Screen	South SE_lower	Pl_262	dMP	SP7247	S123	Lys2750	76.7	E13115	88312500000	738500	M5862	B21167	ERS6160007	Yes	B27462	ERS6161396; ERS6161648	No
First Screen	South SE_lower	Pl_262	dMP	SP7248	S124	Lys2751	50.7	E13116	145612500000	717000	M5863	B21168	ERS6160008	Yes	B27463	ERS6161397; ERS6161649	No
First Screen		Pl_262		ENC				E13117	105437500	786750	M5864	B21169	ERS6160009	No	B27464	ERS6161398; ERS6161650	No
First Screen	South SE_lower	Pl_262	dMP	SP7249	S125	Lys2753	57.5	E13118	120025000000	650000	M5865	B21170	ERS6160010	Yes	B27465	ERS6161399; ERS6161651	No
First Screen	South SE_lower	Pl_262	dMP	SP7250	S126	Lys2754	81.1	E13119	163787500000	678750	M5866	B21171	ERS6160011	Yes	B27466	ERS6161400; ERS6161652	No
First Screen	South SE_lower	Pl_262	dMP	SP7251	S127	Lys2755	84.8	E13120	156200000000	544250	M5867	B21172	ERS6160012	Yes	B27467	ERS6161401; ERS6161653	Yes
First Screen	South SE_lower	Pl_262	dMP	SP7252	S128	Lys2756	56.65	E13121	96850000000	642500	M5868	B21173	ERS6160013	Yes	B27468	ERS6161402; ERS6161654	No
First Screen	South SE_lower	Pl_262	dMP	SP7253	S129	Lys2757	49.6	E13122	163425000000	590000	M5869	B21174	ERS6160014	Yes	B27469	ERS6161403; ERS6161655	Yes
First Screen	South SE_lower	Pl_262	dMP	SP7254	S130	Lys2758	79.4	E13123	222900000000	617500	M5870	B21175	ERS6160015	Yes	B27470	ERS6161404; ERS6161656	No
First Screen	South SE_lower	Pl_262	dMP	SP7255	S131	Lys2759	60.8	E13124	226750000000	594750	M5871	B21176	ERS6160016	Yes	B27471	ERS6161405; ERS6161657	No
First Screen	South SE_lower	Pl_262	dMP	SP7256	S132	Lys2760	88.3	E13125	148850000000	657000	M5872	B21177	ERS6160017	Yes	B27472	ERS6161406; ERS6161658	No
First Screen	South SE_lower	Pl_262	dMP	SP7257	S133	Lys2761	99.4	E13126	108875000000	534000	M5873	B21178	ERS6160018	Yes	B27473	ERS6161407; ERS6161659	No
First Screen	South SE_lower	Pl_262	dMP	SP7258	S134	Lys2762	54.2	E13127	92137500000	692500	M5874	B21179	ERS6160019	Yes	B27474	ERS6161408; ERS6161660	No
First Screen	South SE_lower	Pl_262	dMP	SP7259	S135	Lys2763	70	E13128	163887500000	524750	M5875	B21180	ERS6160020	Yes	B27475	ERS6161409; ERS6161661	No
First Screen	South SE_lower	Pl_262	dMP	SP7260	S136	Lys2764	58.1	E13129	167812500000	658750	M5876	B21181	ERS6160021	Yes	B27476	ERS6161410; ERS6161662	No
First Screen		Pl_262		LNC					97712500	773250	M5877	B21182	ERS6160022	No	B27477	ERS6161411; ERS6161663	No
First Screen	South SE_lower	Pl_262	dMP	SP7261	S137	Lys2765	65.8	E13132	137037500000	593500	M5882	B21183	ERS6160023	Yes	B27478	ERS6161412; ERS6161664	No
First Screen	South SE_lower	Pl_262	dMP	SP7262	S138	Lys2766	59	E13133	50950000000	663000	M5883	B21184	ERS6160024	Yes	B27479	ERS6161413	No
First Screen	South SE_lower	Pl_262	dMP	SP7263	S139	Lys2767	89.1	E13134	229762500000	676000	M5884	B21185	ERS6160025	Yes	B27480	ERS6161414; ERS6161665	No
First Screen	South SE_lower	Pl_262	dMP	SP7264	S140	Lys2768	80.6	E13135	96787500000	617500	M5885	B21186	ERS6160026	Yes	B27481	ERS6161415	Yes
First Screen	South SE_lower	Pl_262	dMP	SP7265	S141	Lys2769	64.4	E13136	100825000000	575500	M5886	B21187	ERS6160027	Yes	B27482	ERS6161416; ERS6161666	No
First Screen		Pl_262		ENC				E13137	95525000	680500	M5887	B21188	ERS6160028	No	B27483	ERS6161417; ERS6161667	No
First Screen	South SE_lower	Pl_262	dMP	SP7266	S142	Lys2771	57	E13138	177212500000	632000	M5888	B21189	ERS6160029	Yes	B27484	ERS6161418; ERS6161668	No
First Screen	South SE_lower	Pl_262	dMP	SP7267	S143	Lys2772	97.4	E13139	193450000000	380000	M5889	B21190	ERS6160030	Yes	B27485	ERS6161419; ERS6161669	No
First Screen	South SE_lower	Pl_262	dMP	SP7268	S144	Lys2773	58.25	E13140	50525000000	655750	M5890	B21191	ERS6160031	Yes	B27486	ERS6161420; ERS6161670	No
First Screen	South SE_lower	Pl_262	dMP	SP7269	S145	Lys2774	91	E13141	41150000000	618750	M5891	B21192	ERS6160032	Yes	B27487	ERS6161421	No
First Screen	South SE_lower	Pl_262	dMP	SP7270	S146	Lys2775	74.5	E13142	138162500000	685500	M5892	B21193	ERS6160033	Yes	B27488	ERS6161422; ERS6161671	No
First Screen		Pl_264		LNC					173112500	930000	M5991	B22756	ERS6160034	No	B22683	ERS6161423	No
First Screen		Pl_264		ENC				E13239	207025000	1318500	M5993	B22757	ERS6160035	No	B22684	ERS6161424	No
First Screen	South SE_lower	Pl_264	dMP	SP7271	S147	Lys2776	77.5	E13241	256875000000	941625	M5995	B22758	ERS6160036	Yes	B22685	ERS6161425	Yes
First Screen	South SE_lower	Pl_264	dMP	SP7272	S148	Lys2777	81.1	E13242	339875000000	922250	M5996	B22759	ERS6160037	Yes	B22686	ERS6161426	No
First Screen	South SE_lower	Pl_264	dMP	SP7273	S149	Lys2778	57	E13243	335875000000	911875	M5997	B22760	ERS6160038	Yes	B22687	ERS6161427	No
First Screen		Pl_264		ENC				E13244	171437500	1230125	M5998	B22761	ERS6160039	No	B22688	ERS6161428	No
First Screen	South SE_lower	Pl_264	dMP	SP7274	S150	Lys2780	93.7	E13245	459125000000	815000	M5999	B22762	ERS6160040	Yes	B22691	ERS6161429	No
First Screen	South SE_lower	Pl_264	dMP	SP7275	S151	Lys2781	149	E13246	124112500000	806750	M6000	B22763	ERS6160041	Yes	B22692	ERS6161430	Yes
First Screen	South SE_lower	Pl_264	dMP	SP7276	S152	Lys2782	57.5	E13247	76987500000	884000	M6001	B22764	ERS6160042	Yes	B22693	ERS6161431	No
First Screen	South SE_lower	Pl_264	dMP	SP7277	S153	Lys2783	61.7	E13248	282125000000	1218625	M6002	B22765	ERS6160043	Yes	B22694	ERS6161432	No
First Screen	South SE_lower	Pl_264	dMP	SP7278	S154	Lys2784	94	E13249	262500000000	954500	M6003	B22766	ERS6160044	Yes	B22695	ERS6161433	No
First Screen	South SE_lower	Pl_264	dMP	SP7279	S155	Lys2785	71.7	E13250	427875000000	812625	M6004	B22767	ERS6160045	Yes	B22696	ERS6161434	No
First Screen	South SE_lower	Pl_264	dMP	SP7280	S156	Lys2786	83.6	E13251	351125000000	884125	M6005	B22768	ERS6160046	Yes	B22697	ERS6161435	No
First Screen	South SE_lower	Pl_264	dMP	SP7281	S157	Lys2787	62	E13252	36500000000	880750	M6006	B22769	ERS6160047	Yes	B22698	ERS6161436	No
First Screen	South SE_lower	Pl_264	dMP	SP7282	S158	Lys2788	93	E13253	137975000000	779625	M6007	B22770	ERS6160048	Yes	B22699	ERS6161437	No
First Screen	South SE_lower	Pl_264	dMP	SP7283	S159	Lys2789	53.3	E13254	79162500000	836000	M6008	B22771	ERS6160049	Yes	B22700	ERS6161438	No
First Screen	South SE_lower	Pl_264	dMP	SP7284	S160	Lys2790	84.8	E13255	599000000000	882125	M6009	B22772	ERS6160050	Yes	B22701	ERS6161439	No
First Screen	South SE_lower	Pl_264	dMP	SP7285	S161	Lys2791	54.5	E13256	140175000000	970625	M6010	B22773	ERS6160051	Yes	B22702	ERS6161440	No
First Screen	South SE_lower	Pl_264	dMP	SP7286	S162	Lys2792	83	E13257	76362500000	807250	M6011	B22774	ERS6160052	Yes	B22703	ERS6161441	No
First Screen	South SE_lower	Pl_264	22	SP7287	S163	Lys2793	70	E13258	6427500000	1076625	M6012	B22775	ERS6160053	Yes	B22704	ERS6161442	No
First Screen	South SE_lower	Pl_264	22	SP7288	S164	Lys2794	44.5	E13259	4575000000	969125	M6013	B22776	ERS6160054	Yes	B22705	ERS6161443	No
First Screen	South SE_lower	Pl_264	22	SP7289	S165	Lys2795	77	E13260	9785000000	1170625	M6014	B22777	ERS6160055	Yes	B22706	ERS6161444	No
First Screen		Pl_264		LNC					155212500	929750	M6015	B22778	ERS6160056	No	B22707	ERS6161445	No
First Screen		Pl_264		ENC				E13261	184262500	1131000	M6017	B22779	ERS6160057	No	B22708	ERS6161446	No
First Screen	South SE_lower	Pl_264	22	SP7290	S166	Lys2796	78	E13263	9632500000	1155625	M6020	B22780	ERS6160058	Yes	B22709	ERS6161447	No
First Screen		Pl_264		ENC				E13264	161062500	910750	M6021	B22781	ERS6160059	No	B22710	ERS6161448	No
First Screen	South SE_lower	Pl_264	22	SP7291	S167	Lys2798	68.3	E13265	40675000000	1306875	M6022	B22782	ERS6160060	Yes	B22711	ERS6161449	No
First Screen	South SE_lower	Pl_264	dMP	SP7292	S168	Lys2799	60.7	E13266	102187500000	871125	M6023	B22783	ERS6160061	Yes	B22712	ERS6161450	No
First Screen	South SE_lower	Pl_264	dMP	SP7293	S169	Lys2800	55	E13267	118500000000	826375	M6024	B22784	ERS6160062	Yes	B22713	ERS6161451	No
First Screen	South SE_lower	Pl_264	22	SP7294	S170	Lys2801	53.8	E13268	62187500000	1187750	M6025	B22787	ERS6160063	Yes	B22714	ERS6161452	No
First Screen	South SE_lower	Pl_264	22	SP7295	S171	Lys2802	58.7	E13269	20230000000	1118125	M6026	B22788	ERS6160064	Yes	B22715	ERS6161453	No
First Screen	South SE_lower	Pl_264	22	SP7296	S172	Lys2803	61.1	E13270	24996250000	1134750	M6027	B22789	ERS6160065	Yes	B22716	ERS6161454	No
First Screen	South SE_lower	Pl_264	22	SP7297	S173	Lys2804	74.1	E13271	41100000000	1218375	M6028	B22790	ERS6160066	Yes	B22717	ERS6161455	No
First Screen	South SE_lower	Pl_264	22	SP7298	S174	Lys2805	55.3	E13272	19685000000	992625	M6029	B22791	ERS6160067	Yes	B22720	ERS6161456	No
First Screen	South SE_lower	Pl_264	dMP	SP7299	S175	Lys2806	87	E13273	165162500000	799125	M6030	B22792	ERS6160068	Yes	B22721	ERS6161457	Yes
First Screen	South SE_lower	Pl_264	dMP	SP7300	S176	Lys2807	84.1	E13274	151175000000	786875	M6031	B22793	ERS6160069	Yes	B22722	ERS6161458	No
First Screen	South SE_lower	Pl_264	22	SP7301	S177	Lys2808	66.15	E13275	34100000000	887125	M6032	B22794	ERS6160070	Yes	B22723	ERS6161459	No
First Screen	South SE_lower	Pl_264	22	SP7302	S178	Lys2809	49.6	E13276	11066250000	1206625	M6033	B22795	ERS6160071	Yes	B22724	ERS6161460	No
First Screen	South SE_lower	Pl_264	22	SP7303	S179	Lys2810	52.1	E13277	4272500000	1.00137e+06	M6034	B22796	ERS6160072	Yes	B22725	ERS6161461	No
First Screen	South SE_lower	Pl_264	22	SP7304	S180	Lys2811	58.8	E13278	1830500000	1123125	M6035	B22797	ERS6160073	No	B22726	ERS6161462	No
First Screen	South SE_lower	Pl_264	22	SP7305	S181	Lys2812	61.3	E13279	1665125000	1.038e+06	M6036	B22798	ERS6160074	No	B22727	ERS6161463	No
First Screen	South SE_lower	Pl_264	dMP	SP7306	S182	Lys2813	53.2	E13280	102387500000	730250	M6037	B22799	ERS6160075	Yes	B22728	ERS6161464	Yes
First Screen	South SE_lower	Pl_264	dMP	SP7307	S183	Lys2814	58	E13281	116912500000	774375	M6038	B22800	ERS6160076	Yes	B22729	ERS6161465	No
First Screen		Pl_264		LNC					130912500	1090250	M6039	B22801	ERS6160077	No	B22730	ERS6161466	No
First Screen		Pl_264		ENC				E13282	185837500	1066250	M6041	B22802	ERS6160078	No	B22731	ERS6161467	No
First Screen		Pl_264		ENC				E13284	152937500	818500	M6043	B22803	ERS6160079	No	B22732	ERS6161468	No
First Screen	South SE_lower	Pl_264	dMP	SP7308	S184	Lys2816	82.5	E13285	127337500000	1099000	M6044	B22804	ERS6160080	Yes	B22733	ERS6161469	No
First Screen	South SE_lower	Pl_264	22	SP7309	S185	Lys2817	49	E13286	15730000000	1056750	M6045	B22805	ERS6160081	Yes	B22734	ERS6161470	No
First Screen	South SE_lower	Pl_264	22	SP7310	S186	Lys2818	45.3	E13287	15520000000	1014500	M6046	B22806	ERS6160082	Yes	B22735	ERS6161471	No
First Screen	South SE_lower	Pl_264	22	SP7311	S187	Lys2819	70.3	E13288	4688750000	890500	M6047	B22807	ERS6160083	Yes	B22736	ERS6161472	No
First Screen	South SE_lower	Pl_264	22	SP7312	S188	Lys2820	61.8	E13289	1822375000	749000	M6048	B22808	ERS6160084	No	B22737	ERS6161473	No
First Screen	South SE_lower	Pl_264	dMP	SP7313	S189	Lys2821	67.8	E13290	144525000000	771500	M6049	B22809	ERS6160085	Yes	B22738	ERS6161474	No
First Screen	South SE_lower	Pl_264	dMP	SP7314	S190	Lys2822	93.8	E13291	167537500000	1158250	M6050	B22810	ERS6160086	Yes	B22739	ERS6161475	No
First Screen	South SE_lower	Pl_264	dMP	SP7315	S191	Lys2823	58.2	E13292	139212500000	1012000	M6051	B22811	ERS6160087	Yes	B22740	ERS6161476	No
First Screen	South SE_lower	Pl_264	22	SP7316	S192	Lys2824	63.2	E13293	25118750000	1020250	M6052	B22812	ERS6160088	Yes	B22741	ERS6161477	No
First Screen	South SE_lower	Pl_264	22	SP7317	S193	Lys2825	40.4	E13294	16165000000	994000	M6053	B22813	ERS6160089	Yes	B22742	ERS6161478	No
First Screen	South SE_lower	Pl_264	22	SP7318	S194	Lys2826	49.1	E13295	22280000000	1030500	M6054	B22816	ERS6160090	Yes	B22743	ERS6161479	No
First Screen	South SE_lower	Pl_264	22	SP7319	S195	Lys2827	57.6	E13296	1500000000	749000	M6055	B22817	ERS6160091	No	B22744	ERS6161480	No
First Screen	South SE_lower	Pl_264	dMP	SP7320	S196	Lys2828	66.7	E13297	133350000000	955750	M6056	B22818	ERS6160092	Yes	B22745	ERS6161481	No
First Screen	South SE_lower	Pl_264	dMP	SP7321	S197	Lys2829	58.9	E13298	136800000000	714250	M6057	B22819	ERS6160093	Yes	B22746	ERS6161482	No
First Screen		Pl_264		ENC				E13299	164312500	943000	M6058	B22820	ERS6160094	No	B22747	ERS6161483	No
First Screen	South SE_lower	Pl_264	dMP	SP7322	S198	Lys2831	58.1	E13300	130037500000	811750	M6059	B22821	ERS6160095	Yes	B22748	ERS6161484	No
First Screen	South SE_lower	Pl_264	dMP	SP7323	S199	Lys2832	63.6	E13301	158125000000	1072500	M6060	B22822	ERS6160096	Yes	B22749	ERS6161485	Yes
First Screen	South SE_lower	Pl_264	dMP	SP7324	S200	Lys2833	72.15	E13302	154612500000	895000	M6061	B22823	ERS6160097	Yes	B22750	ERS6161486	No
First Screen	South SE_lower	Pl_264	22	SP7325	S201	Lys2834	55.2	E13303	35325000000	8270000000	M6062	B22824	ERS6160098	Yes	B22751	ERS6161487	No
First Screen		Pl_264		LNC					141712500	997500	M6063	B22825	ERS6160099	No	B22752	ERS6161488	No
First Screen		Pl_264		ENC				E13304	169350000	1207000	M6065	B22826	ERS6160100	No	B22753	ERS6161489	No
First Screen	South SE_lower	Pl_264	22	SP7326	S202	Lys2835	57	E13306	1916500000	1115500	M6068	B22827	ERS6160101	No	B22754	ERS6161490	No
First Screen		Pl_264		ENC				E13307	124862500	781000	M6069	B22828	ERS6160102	No	B22755	ERS6161491	No
First Screen	Main	Pl_288	22.1 up	SP6813	M159	LYS647	47.8	E14082	9606250000	750875	A20514	B26609	ERS6160103	Yes	B26516	ERS6160413	No
First Screen	Main	Pl_288	21	SP6814	M160	LYS648	65.2	E14083	5102500000	29325	A20515	B26610	ERS6160104	Yes	B26517	ERS6160414	Yes
First Screen	Main	Pl_288	20	SP6815	M161	LYS649	39	E14084	10231250000	355250	A20516	B26611	ERS6160105	Yes	B26518	ERS6160415	No
First Screen	Main	Pl_288	20	SP6816	M162	LYS650	70.6	E14085	18315000000	296000	A20517	B26612	ERS6160106	Yes	B26519	ERS6160416	Yes
First Screen	Main	Pl_288	20	SP6817	M163	LYS651	74.5	E14086	20521250000	540875	A20518	B26613	ERS6160107	Yes	B26520	ERS6160417	Yes
First Screen	Main	Pl_288	20	SP6818	M164	LYS652	72.5	E14087	39812500000	390000	A20519	B26614	ERS6160108	Yes	B26521	ERS6160418	No
First Screen	Main	Pl_288	22.1 up	SP6819	M165	LYS653	50.4	E14088	11613750000	720250	A20520	B26615	ERS6160109	Yes	B26522	ERS6160419	No
First Screen	Main	Pl_288	20	SP6820	M166	LYS654	72.9	E14089	31762500000	279625	A20521	B26616	ERS6160110	Yes	B26523	ERS6160420	Yes
First Screen	Main	Pl_288	20	SP6821	M167	LYS655	49.65	E14090	40662500000	365000	A20522	B26619	ERS6160111	Yes	B26524	ERS6160421	Yes
First Screen		Pl_288		ENC				E14091	96375000	1244000	A20523	B26620	ERS6160112	No	B26525	ERS6160422	No
First Screen		Pl_288		ENC				E14092	80137500	1092625	A20524	B26621	ERS6160113	No	B26526	ERS6160423	No
First Screen		Pl_288		ENC				E14093	69887500	1020750	A20525	B26622	ERS6160114	No	B26527	ERS6160424	No
First Screen		Pl_288		ENC				E14094	79612500	1102500	A20526	B26623	ERS6160115	No	B26528	ERS6160425	No
First Screen	Main	Pl_288	20	SP6822	M168	LYS656	51.35	E14095	23657500000	240025	A20527	B26624	ERS6160116	Yes	B26531	ERS6160426	Yes
First Screen	Main	Pl_288	20	SP6823	M169	LYS657	40.55	E14096	9546250000	13000	A20528	B26625	ERS6160117	Yes	B26532	ERS6160427	No
First Screen	Main	Pl_288	22.1 up	SP6824	M170	LYS658	49.3	E14097	10585000000	1185750	A20529	B26626	ERS6160118	Yes	B26533	ERS6160428	No
First Screen	Main	Pl_288	20	SP6825	M171	LYS659	73.7	E14098	11995000000	287375	A20530	B26627	ERS6160119	Yes	B26534	ERS6160429	Yes
First Screen	Main	Pl_288	20	SP6826	M172	LYS660	40.7	E14099	5583750000	661750	A20531	B26628	ERS6160120	Yes	B26535	ERS6160430	No
First Screen	Main	Pl_288	20	SP6827	M173	LYS661	52.3	E14100	129375000000	659875	A20532	B26629	ERS6160121	Yes	B26536	ERS6160431	No
First Screen	Main	Pl_288	20	SP6828	M174	LYS662	70.6	E14101	72325000000	275500	A20533	B26630	ERS6160122	Yes	B26537	ERS6160432	Yes
First Screen		Pl_288		LNC					65925000	904500	A20535	B26631	ERS6160123	No	B26538	ERS6160433	No
First Screen	Main	Pl_288	22.1 up	SP6829	M175	LYS663	75.5	E14103	21852500000	1177125	A20538	B26632	ERS6160124	Yes	B26539	ERS6160434	No
First Screen	Main	Pl_288	21	SP6830	M176	LYS664	68.8	E14104	15062500000	504500	A20539	B26633	ERS6160125	Yes	B26540	ERS6160435	No
First Screen	Main	Pl_288	20	SP6831	M177	LYS665	45.3	E14105	17850000000	801875	A20540	B26634	ERS6160126	Yes	B26541	ERS6160436	No
First Screen	Main	Pl_288	20	SP6832	M178	LYS666	69.4	E14106	102987500000	567500	A20541	B26635	ERS6160127	Yes	B26542	ERS6160437	No
First Screen	Main	Pl_288	20	SP6833	M179	LYS667	59.8	E14107	28862500000	677375	A20542	B26636	ERS6160128	Yes	B26543	ERS6160438	No
First Screen	Main	Pl_288	14	SP6834	M180	LYS668	0	E14108	139937500000	858500	A20543	B26637	ERS6160129	Yes	B26544	ERS6160439;ERS6161673	Yes
First Screen	Main	Pl_288	14	SP6835	M181	LYS669	70.6	E14109	87037500000	848375	A20544	B26638	ERS6160130	Yes	B26545	ERS6160440	Yes
First Screen	Main	Pl_288	14	SP6836	M182	LYS670	50.05	E14110	416000000000	815125	A20545	B26639	ERS6160131	Yes	B26546	ERS6160441;ERS6161674	No
First Screen	Main	Pl_288	12.2	SP6837	M183	LYS671	44.3	E14111	35962500000	214725	A20546	B26640	ERS6160132	Yes	B26547	ERS6160442	No
First Screen	Main	Pl_288	20	SP6838	M184	LYS672	59.6	E14112	34812500000	370375	A20547	B26641	ERS6160133	Yes	B26548	ERS6160443	Yes
First Screen	Main	Pl_288	14	SP6839	M185	LYS673	59.3	E14113	174200000000	1084000	A20548	B26642	ERS6160134	Yes	B26549	ERS6160444	No
First Screen	Main	Pl_288	14	SP6840	M186	LYS674	59.4	E14114	165125000000	905750	A20549	B26643	ERS6160135	Yes	B26550	ERS6160445	No
First Screen	Main	Pl_288	14	SP6841	M187	LYS675	47.1	E14115	494250000000	938500	A20550	B26644	ERS6160136	Yes	B26551	ERS6160446	No
First Screen	Main	Pl_288	12.3	SP6842	M188	LYS676	47.3	E14116	38862500000	97325	A20551	B26645	ERS6160137	Yes	B26552	ERS6160447	Yes
First Screen	Main	Pl_288	14	SP6843	M189	LYS677	69.4	E14117	102012500000	724000	A20552	B26646	ERS6160138	Yes	B26553	ERS6160448	Yes
First Screen	Main	Pl_288	14	SP6844	M190	LYS678	44.5	E14118	296250000000	747375	A20553	B26647	ERS6160139	Yes	B26554	ERS6160449	No
First Screen	Main	Pl_288	12.3	SP6845	M191	LYS679	45.3	E14119	115187500000	697375	A20554	B26648	ERS6160140	Yes	B26555	ERS6160450	No
First Screen	Main	Pl_288	12.3	SP6846	M192	LYS680	44.1	E14120	142325000000	581875	A20555	B26649	ERS6160141	Yes	B26556	ERS6160451	Yes
First Screen	Main	Pl_288	12.3	SP6847	M193	LYS681	48.7	E14121	56812500000	163288	A20556	B26650	ERS6160142	Yes	B26557	ERS6160452	Yes
First Screen	Main	Pl_288	12.3	SP6848	M194	LYS682	58.5	E14122	136637500000	298500	A20557	B26651	ERS6160143	Yes	B26560	ERS6160453; ERS6161723	Yes
First Screen	Main	Pl_288	12.2	SP6849	M195	LYS683	51.6	E14123	112662500000	293000	A20558	B26652	ERS6160144	Yes	B26561	ERS6160454	No
First Screen	Main	Pl_288	12.2	SP6850	M196	LYS684	70.9	E14124	117112500000	260875	A20559	B26653	ERS6160145	Yes	B26562	ERS6160455;ERS6161675	Yes
First Screen		Pl_288		LNC					45187500	813375	A20561	B26656	ERS6160146	No	B26563	ERS6160456;ERS6161676	No
First Screen	Main	Pl_288	12.1	SP6851	M197	LYS685	42.8	E14126	322125000000	894750	A20563	B26657	ERS6160147	Yes	B26564	ERS6160457; ERS6161677	No
First Screen	Main	Pl_288	11.4	SP6852	M198	LYS686	59	E14127	43875000000	287250	A20564	B26658	ERS6160148	Yes	B26565	ERS6160458	No
First Screen	Main	Pl_288	11.4	SP6853	M199	LYS687	47	E14128	141712500000	650000	A20565	B26659	ERS6160149	Yes	B26566	ERS6160459	No
First Screen	Main	Pl_288	11.3	SP6854	M200	LYS688	61.4	E14129	87812500000	514750	A20566	B26660	ERS6160150	Yes	B26567	ERS6160460	No
First Screen	Main	Pl_288	11.3	SP6855	M201	LYS689	50.5	E14130	121025000000	526500	A20567	B26661	ERS6160151	Yes	B26568	ERS6160461; ERS6161678	Yes
First Screen	Main	Pl_288	11.2	SP6856	M202	LYS690	55.3	E14131	197950000000	527250	A20568	B26662	ERS6160152	Yes	B26569	ERS6160462; ERS6161679	No
First Screen	Main	Pl_288	11.2	SP6857	M203	LYS691	45.4	E14132	120350000000	545250	A20569	B26663	ERS6160153	Yes	B26570	ERS6160463; ERS6161680	Yes
First Screen	Main	Pl_288	11.2	SP6858	M204	LYS692	53.5	E14133	154037500000	555750	A20570	B26664	ERS6160154	Yes	B26571	ERS6160464	Yes
First Screen	Main	Pl_288	9	SP6859	M205	LYS693	32.7	E14134	128662500000	1153250	A20571	B26665	ERS6160155	Yes	B26572	ERS6160465; ERS6161681	No
First Screen	Main	Pl_288	9	SP6860	M206	LYS694	75	E14135	62937500000	876000	A20572	B26666	ERS6160156	Yes	B26573	ERS6160466	No
First Screen	Main	Pl_288	9	SP6861	M207	LYS695	60.9	E14136	13062500000	676500	A20573	B26667	ERS6160157	No	B26574	ERS6160467	No
First Screen	Main	Pl_288	12.3	SP6862	M208	LYS696	58.4	E14137	38375000000	82475	A20574	B26668	ERS6160158	Yes	B26575	ERS6160468	No
First Screen	Main	Pl_288	12.3	SP6863	M209	LYS697	40.7	E14138	60612500000	171525	A20575	B26669	ERS6160159	Yes	B26576	ERS6160469	No
First Screen	Main	Pl_288	12.2	SP6864	M210	LYS698	43.9	E14139	91400000000	641250	A20576	B26670	ERS6160160	Yes	B26577	ERS6160470	Yes
First Screen	Main	Pl_288	12.2	SP6865	M211	LYS699	56.1	E14140	154000000000	584250	A20577	B26671	ERS6160161	Yes	B26578	ERS6160471	Yes
First Screen	Main	Pl_288	12.1	SP6866	M212	LYS700	54.5	E14141	235150000000	644750	A20578	B26672	ERS6160162	Yes	B26579	ERS6160472	Yes
First Screen	Main	Pl_288	11.4	SP6867	M213	LYS701	54.6	E14142	38000000000	292250	A20579	B26673	ERS6160163	Yes	B26580	ERS6160473	No
First Screen	Main	Pl_288	11.4	SP6868	M214	LYS702	80.1	E14143	67912500000	345500	A20580	B26674	ERS6160164	Yes	B26581	ERS6160474	Yes
First Screen	Main	Pl_288	11.3	SP6869	M215	LYS703	69.4	E14144	126800000000	574000	A20581	B26675	ERS6160165	Yes	B26582	ERS6160475	No
First Screen	Main	Pl_288	11.3	SP6870	M216	LYS704	46.3	E14145	143550000000	678250	A20582	B26676	ERS6160166	Yes	B26583	ERS6160476; ERS6161682	No
First Screen	Main	Pl_288	11.3	SP6871	M217	LYS705	49	E14146	323625000000	854500	A20583	B26677	ERS6160167	Yes	B26584	ERS6160477; ERS6161683	No
First Screen	Main	Pl_288	11.2	SP6872	M218	LYS706	57.3	E14147	259712500000	941000	A20584	B26678	ERS6160168	Yes	B26585	ERS6160478	Yes
First Screen		Pl_288		LNC					77875000	1057750	A20586	B26679	ERS6160169	No	B26586	ERS6160479; ERS6161492	No
First Screen	Main	Pl_288	11.2	SP6873	M219	LYS707	55.7	E14149	218337500000	708000	A20589	B26680	ERS6160170	Yes	B26587	ERS6160480; ERS6161684	Yes
First Screen	Main	Pl_288	9	SP6874	M220	LYS708	59.5	E14150	73262500000	642500	A20590	B26681	ERS6160171	Yes	B26588	ERS6160481	No
First Screen	Main	Pl_288	9	SP6875	M221	LYS709	53.6	E14151	37137500000	519500	A20591	B26682	ERS6160172	Yes	B26589	ERS6160482	No
First Screen	Main	Pl_288	14	SP6876	M222	LYS710	60.9	E14152	34237500000	338500	A20592	B26683	ERS6160173	Yes	B26590	ERS6160483	No
First Screen	Main	Pl_288	12.3	SP6877	M223	LYS711	58.2	E14153	295500000000	558500	A20593	B26684	ERS6160174	Yes	B26591	ERS6160484	No
First Screen	Main	Pl_288	12.2	SP6878	M224	LYS712	74.1	E14154	118512500000	617750	A20594	B26685	ERS6160175	Yes	B26592	ERS6160485	No
First Screen	Main	Pl_288	12.2	SP6879	M225	LYS713	69.7	E14155	205775000000	549000	A20595	B26686	ERS6160176	Yes	B26593	ERS6160486; ERS6161685	No
First Screen	Main	Pl_288	11.4	SP6880	M226	LYS714	65	E14156	79950000000	662500	A20596	B26687	ERS6160177	Yes	B26594	ERS6160487	No
First Screen	Main	Pl_288	11.4	SP6881	M227	LYS715	63.1	E14157	34900000000	244150	A20597	B26688	ERS6160178	Yes	B26595	ERS6160488	No
First Screen		Pl_288		ENC				E14158	79300000	1059500	A20598	B26689	ERS6160179	No	B26599	ERS6160489	No
First Screen		Pl_288		ENC				E14159	75850000	1133250	A20599	B26690	ERS6160180	No	B26600	ERS6160490	No
First Screen		Pl_288		ENC				E14160	65862500	908250	A20600	B26691	ERS6160181	No	B26601	ERS6160491	No
First Screen		Pl_288		LNC					73212500	999500	A20601	B26694	ERS6160182	No	B26602	ERS6160492	No
First Screen		Pl_288		ENC				E14162	66212500	801750	A20604	B26695	ERS6160183	No	B26603	ERS6160493	No
First Screen	Main	Pl_288	11.3	SP6882	M228	LYS716	58	E14163	180412500000	660250	A20605	B26696	ERS6160184	Yes	B26604	ERS6160494	No
First Screen	Main	Pl_288	11.2	SP6883	M229	LYS717	49.2	E14164	96300000000	632250	A20606	B26697	ERS6160185	Yes	B26605	ERS6160495	Yes
First Screen	Main	Pl_288	11.2	SP6884	M230	LYS718	55.7	E14165	122200000000	616000	A20607	B26698	ERS6160186	Yes	B26606	ERS6160496	Yes
First Screen	Main	Pl_288	11.2	SP6885	M231	LYS719	56.4	E14166	196487500000	693000	A20608	B26699	ERS6160187	Yes	B26607	ERS6160497	Yes
First Screen	Main	Pl_288	11.2	SP6886	M232	LYS720	60.6	E14167	195125000000	416250	A20609	B26700	ERS6160188	Yes	B26608	ERS6160498	Yes
First Screen	Main	Pl_289	11+9	SP6887	M233	LYS721	67.8	E14168	99237500000	546000	A20994	B24959	ERS6160189	Yes	B25704	ERS6160671; ERS6161688	Yes
First Screen	Main	Pl_289	9	SP6888	M234	LYS722	46.2	E14169	82825000000	614875	A20995	B24960	ERS6160190	Yes	B25705	ERS6160672	No
First Screen	Main	Pl_289	20	SP6889	M235	LYS723	73.1	E14170	27912500000	472125	A20996	B24961	ERS6160191	Yes	B25706	ERS6160673	Yes
First Screen	Main	Pl_289	12.3	SP6890	M236	LYS724	61.3	E14171	108775000000	919875	A20997	B24964	ERS6160192	Yes	B25707	ERS6160674; ERS6161689	Yes
First Screen	Main	Pl_289	12.3	SP6891	M237	LYS725	47.5	E14172	99100000000	1093875	A20998	B24965	ERS6160193	Yes	B25708	ERS6160675	Yes
First Screen	Main	Pl_289	11.4	SP6892	M238	LYS726	45.55	E14173	81400000000	598375	A20999	B24966	ERS6160194	Yes	B25709	ERS6160676	Yes
First Screen	Main	Pl_289	11.4	SP6893	M239	LYS727	77	E14174	133112500000	580375	A21000	B24967	ERS6160195	Yes	B25710	ERS6160677; ERS6161690	No
First Screen	Main	Pl_289	11.3	SP6894	M240	LYS728	65.9	E14175	347000000000	820500	A21001	B24968	ERS6160196	Yes	B25711	ERS6160678; ERS6161691	Yes
First Screen	Main	Pl_289	11.3	SP6895	M241	LYS729	71.7	E14176	211950000000	475000	A21002	B24969	ERS6160197	Yes	B25712	ERS6160679; ERS6161692	No
First Screen	Main	Pl_289	11.3	SP6896	M242	LYS730	44.6	E14177	148250000000	770375	A21003	B24970	ERS6160198	Yes	B25713	ERS6160680; ERS6161693	Yes
First Screen	Main	Pl_289	11.2	SP6897	M243	LYS731	41.2	E14178	132187500000	684875	A21004	B24971	ERS6160199	Yes	B25714	ERS6160681; ERS6161694	No
First Screen	Main	Pl_289	11.2	SP6898	M244	LYS732	77.3	E14179	118562500000	558125	A21005	B24972	ERS6160200	Yes	B25715	ERS6160682; ERS6161695	Yes
First Screen		Pl_289		LNC					70425000	1059000	A21007	B24973	ERS6160201	No	B25716	ERS6160683; ERS6161696	No
First Screen	Main	Pl_289	11.2	SP6899	M245	LYS733	45.4	E14181	86775000000	599875	A21010	B24974	ERS6160202	Yes	B25717	ERS6160684; ERS6161697	No
First Screen	Main	Pl_289	9	SP6900	M246	LYS734	66.1	E14182	75887500000	668375	A21011	B24975	ERS6160203	Yes	B25718	ERS6160685	Yes
First Screen	Main	Pl_289	14	SP6901	M247	LYS735	79.4	E14183	73550000000	973500	A21012	B24976	ERS6160204	Yes	B25719	ERS6160686; ERS6161698	Yes
First Screen	Main	Pl_289	12.3	SP6902	M248	LYS736	74.1	E14184	286750000000	657000	A21013	B24977	ERS6160205	Yes	B25720	ERS6160687; ERS6161699	No
First Screen	Main	Pl_289	12.2	SP6903	M249	LYS737	62.6	E14185	187412500000	634125	A21014	B24978	ERS6160206	Yes	B25721	ERS6160688; ERS6161700	Yes
First Screen	Main	Pl_289	12.1	SP6904	M250	LYS738	58.6	E14186	298375000000	780250	A21015	B24979	ERS6160207	Yes	B25722	ERS6160689; ERS6161701	Yes
First Screen	Main	Pl_289	11.4	SP6905	M251	LYS739	69	E14187	75525000000	369000	A21016	B24980	ERS6160208	Yes	B25723	ERS6160690	Yes
First Screen	Main	Pl_289	11.4	SP6906	M252	LYS740	76.5	E14188	61175000000	362125	A21017	B24981	ERS6160209	Yes	B25724	ERS6160691	Yes
First Screen	Main	Pl_289	11.3	SP6907	M253	LYS741	75.6	E14189	229050000000	644750	A21018	B24982	ERS6160210	No	B25725	ERS6160692; ERS6161702	Yes
First Screen	Main	Pl_289	11.3	SP6908	M254	LYS742	67.6	E14190	144287500000	636875	A21019	B24983	ERS6160211	Yes	B25726	ERS6160693; ERS6161703	Yes
First Screen	Main	Pl_289	11.2	SP6909	M255	LYS743	44.8	E14191	127350000000	654500	A21020	B24984	ERS6160212	Yes	B25727	ERS6160694; ERS6161704	Yes
First Screen	Main	Pl_289	11.2	SP6910	M256	LYS744	96.6	E14192	134037500000	598375	A21021	B24985	ERS6160213	Yes	B25728	ERS6160695; ERS6161705	Yes
First Screen	Main	Pl_289	11.2	SP6911	M257	LYS745	64.8	E14193	106487500000	584875	A21022	B24986	ERS6160214	Yes	B25729	ERS6160696; ERS6161706	Yes
First Screen	Main	Pl_289	11.2	SP6912	M258	LYS746	77.5	E14194	70975000000	249175	A21023	B24987	ERS6160215	Yes	B25730	ERS6160697; ERS6161707	Yes
First Screen	Main	Pl_289	9	SP6913	M259	LYS747	55.2	E14195	38000000000	731125	A21024	B24988	ERS6160216	Yes	B25731	ERS6160698	No
First Screen	Main	Pl_289	9	SP6914	M260	LYS748	0	E14196	9710000000	470625	A21025	B24989	ERS6160217	No	B25732	ERS6160699	No
First Screen	Main	Pl_289	12.3	SP6915	M261	LYS749	51.5	E14197	42600000000	218212	A21026	B24990	ERS6160218	Yes	B25733	ERS6160700	Yes
First Screen	Main	Pl_289	12.2	SP6916	M262	LYS750	65.7	E14198	292875000000	910125	A21027	B24991	ERS6160219	Yes	B25734	ERS6160701; ERS6161708	No
First Screen	Main	Pl_289	12.1	SP6917	M263	LYS751	70	E14199	284625000000	797625	A21028	B24992	ERS6160220	Yes	B25735	ERS6160702; ERS6161709	No
First Screen	Main	Pl_289	11.4	SP6918	M264	LYS752	70.5	E14200	114387500000	543625	A21029	B24993	ERS6160221	Yes	B25738	ERS6160703; ERS6161710	Yes
First Screen	Main	Pl_289	11.4	SP6919	M265	LYS753	79.2	E14201	76375000000	350250	A21030	B24994	ERS6160222	Yes	B25739	ERS6160704; ERS6161711	No
First Screen	Main	Pl_289	11.4	SP6920	M266	LYS754	79.9	E14202	79800000000	448125	A21031	B24995	ERS6160223	No	B25740	ERS6160705; ERS6161712	Yes
First Screen	Main	Pl_289	11.3	SP6921	M267	LYS755	42.2	E14203	164637500000	733500	A21032	B24996	ERS6160224	Yes	B25741	ERS6160706; ERS6161713	Yes
First Screen	Main	Pl_289	11.3	SP6922	M268	LYS756	76.5	E14204	187700000000	652125	A21033	B24997	ERS6160225	Yes	B25742	ERS6160707; ERS6161714	Yes
First Screen	Main	Pl_289	11.2	SP6923	M269	LYS757	41.45	E14205	117787500000	802625	A21034	B24998	ERS6160226	Yes	B25743	ERS6160708; ERS6161715	Yes
First Screen	Main	Pl_289	11.2	SP6924	M270	LYS758	44.5	E14206	118687500000	616750	A21035	B24999	ERS6160227	Yes	B25744	ERS6160709; ERS6161716	No
First Screen	Main	Pl_289	11.2	SP6925	M271	LYS759	58.5	E14207	127925000000	607500	A21036	B25000	ERS6160228	Yes	B25745	ERS6160710; ERS6161717	Yes
First Screen	Main	Pl_289	11.2	SP6926	M272	LYS760	51.2	E14208	75612500000	603625	A21037	B25001	ERS6160229	Yes	B25746	ERS6160711; ERS6161718	Yes
First Screen	Main	Pl_289	9	SP6927	M273	LYS761	61.8	E14209	65975000000	390375	A21038	B25002	ERS6160230	Yes	B25747	ERS6160712; ERS6161719	Yes
First Screen	Main	Pl_289	9	SP6928	M274	LYS762	89.1	E14210	4595000000	273875	A21039	B25003	ERS6160231	No	B25748	ERS6160713	No
First Screen	Main	Pl_289	14	SP6929	M275	LYS763	62.25	E14211	139887500000	514125	A21040	B25004	ERS6160232	Yes	B25749	ERS6160714; ERS6161720	No
First Screen		Pl_289		ENC				E14212	59925000	742875	A21041	B25007	ERS6160233	No	B25750	ERS6160715; ERS6161721	No
First Screen		Pl_289		LNC					77600000	778750	A21043	B25008	ERS6160234	No	B25751	ERS6160716; ERS6161722	No
First Screen		Pl_289		ENC				E14214	48325000	623250	A21046	B25009	ERS6160235	No	B25752	ERS6160717	No
First Screen		Pl_289		ENC				E14215	58525000	680000	A21047	B25010	ERS6160236	No	B25753	ERS6160718	No
First Screen	Main	Pl_290	20	SP6735	M80	LYS569	68	E13941	15675000000	715000	A20802	B25102	ERS6160237	Yes	B25012	ERS6160585	No
First Screen	Main	Pl_290	20	SP6736	M81	LYS570	37.7	E13942	22608750000	1260500	A20803	B25103	ERS6160238	Yes	B25013	ERS6160586	No
First Screen	Main	Pl_290	20	SP6737	M82	LYS571	51.2	E13943	81225000000	865500	A20804	B25104	ERS6160239	Yes	B25014	ERS6160587; ERS6161686	Yes
First Screen	Main	Pl_290	19	SP6738	M83	LYS572	47	E13944	146825000000	780500	A20805	B25105	ERS6160240	Yes	B25015	ERS6160588	No
First Screen	Main	Pl_290	22.2	SP6739	M84	LYS573	55.9	E13945	15931250000	1.28575e+06	A20806	B25106	ERS6160241	Yes	B25016	ERS6160589	No
First Screen	Main	Pl_290	22.2	SP6740	M85	LYS574	69.9	E13946	16508750000	1079000	A20807	B25107	ERS6160242	Yes	B25017	ERS6160590	No
First Screen	Main	Pl_290	22.2	SP6741	M86	LYS575	69	E13947	22843750000	1057125	A20808	B25108	ERS6160243	Yes	B25018	ERS6160591	No
First Screen	Main	Pl_290	22.2	SP6742	M87	LYS576	46.5	E13948	22435000000	1156500	A20809	B25109	ERS6160244	Yes	B25019	ERS6160592	No
First Screen	Main	Pl_290	22.2	SP6743	M88	LYS577	53.3	E13949	26212500000	1.32137e+06	A20810	B25110	ERS6160245	Yes	B25020	ERS6160593	No
First Screen		Pl_290		LNC					74862500	1360250	A20812	B25111	ERS6160246	No	B25021	ERS6160594; ERS6161687	No
First Screen	Main	Pl_290	22.2	SP6744	M89	LYS578	46.6	E13951	18547500000	1295875	A20814	B25112	ERS6160247	Yes	B25022	ERS6160595	No
First Screen	Main	Pl_290	22.2	SP6745	M90	LYS579	64.6	E13952	27537500000	1.297e+06	A20815	B25113	ERS6160248	Yes	B25023	ERS6160596	No
First Screen	Main	Pl_290	22.2	SP6746	M91	LYS580	57.5	E13953	30400000000	1167875	A20816	B25114	ERS6160249	Yes	B25024	ERS6160597	No
First Screen	Main	Pl_290	22.2	SP6747	M92	LYS581	69.1	E13954	39587500000	1055375	A20817	B25115	ERS6160250	Yes	B25025	ERS6160598	No
First Screen	Main	Pl_290	22.1	SP6748	M93	LYS582	78.5	E13955	35462500000	1206875	A20818	B25116	ERS6160251	Yes	B25026	ERS6160599	No
First Screen	Main	Pl_290	22.1	SP6749	M94	LYS583	45.55	E13956	15640000000	1297125	A20819	B25117	ERS6160252	Yes	B25027	ERS6160600	No
First Screen	Main	Pl_290	22.1	SP6750	M95	LYS584	65	E13957	50487500000	1.504e+06	A20820	B25118	ERS6160253	Yes	B25028	ERS6160601	No
First Screen	Main	Pl_290	22.2	SP6751	M96	LYS585	46.8	E13958	17808750000	1.306e+06	A20821	B25119	ERS6160254	Yes	B25029	ERS6160602	No
First Screen	Main	Pl_290	22.2	SP6752	M97	LYS586	50	E13959	22530000000	1.45988e+06	A20822	B25120	ERS6160255	Yes	B25030	ERS6160603	No
First Screen	Main	Pl_290	22.2	SP6753	M98	LYS587	41.7	E13960	10058750000	1376625	A20823	B25121	ERS6160256	Yes	B25031	ERS6160604	No
First Screen	Main	Pl_290	22.2	SP6754	M99	LYS588	45.9	E13961	27800000000	1284000	A20824	B25122	ERS6160257	Yes	B25032	ERS6160605	No
First Screen	Main	Pl_290	22.2	SP6755	M100	LYS589	50.95	E13962	25215000000	1118375	A20825	B25123	ERS6160258	Yes	B25033	ERS6160606	No
First Screen	Main	Pl_290	22.1	SP6756	M101	LYS590	64	E13963	39137500000	1171750	A20826	B25124	ERS6160259	Yes	B25034	ERS6160607	No
First Screen	Main	Pl_290	22.1	SP6757	M102	LYS591	87.4	E13964	53812500000	1184000	A20827	B25125	ERS6160260	Yes	B25035	ERS6160608	No
First Screen	Main	Pl_290	22.1	SP6758	M103	LYS592	76.3	E13965	48287500000	1.3745e+06	A20828	B25126	ERS6160261	Yes	B25036	ERS6160609	No
First Screen	Main	Pl_290	22.1	SP6759	M104	LYS593	69.1	E13966	38962500000	1416000	A20829	B25127	ERS6160262	Yes	B25037	ERS6160610	No
First Screen		Pl_290		LNC					99737500	1.49337e+06	A20831	B25128	ERS6160263	No	B25038	ERS6160611	No
First Screen	Main	Pl_290	22.1	SP6760	M105	LYS594	72	E13968	27475000000	997125	A20834	B25129	ERS6160264	Yes	B25039	ERS6160612	No
First Screen	Main	Pl_290	22.2	SP6761	M106	LYS595	54.1	E13969	17307500000	1.34075e+06	A20835	B25130	ERS6160265	Yes	B25040	ERS6160613	No
First Screen		Pl_290		ENC				E13970	98012500	1.36887e+06	A20836	B25131	ERS6160266	No	B25041	ERS6160614	No
First Screen		Pl_290		ENC				E13971	111625000	1.50637e+06	A20837	B25132	ERS6160267	No	B25042	ERS6160615	No
First Screen		Pl_290		ENC				E13972	107612500	1433125	A20838	B25133	ERS6160268	No	B25043	ERS6160616	No
First Screen		Pl_290		ENC				E13973	80400000	1183500	A20839	B25134	ERS6160269	No	B25046	ERS6160617	No
First Screen	Main	Pl_290	22.2	SP6762	M107	LYS596	60.3	E13974	24546250000	1225250	A20840	B25135	ERS6160270	Yes	B25047	ERS6160618	No
First Screen	Main	Pl_290	22.2	SP6763	M108	LYS597	41.1	E13975	29950000000	1142625	A20841	B25136	ERS6160271	Yes	B25048	ERS6160619	No
First Screen	Main	Pl_290	22.2	SP6764	M109	LYS598	59.5	E13976	30350000000	1.29762e+06	A20842	B25137	ERS6160272	Yes	B25049	ERS6160620	No
First Screen	Main	Pl_290	22.2	SP6765	M110	LYS599	60.4	E13977	36600000000	1.47475e+06	A20843	B25138	ERS6160273	Yes	B25050	ERS6160621	No
First Screen	Main	Pl_290	22.2	SP6766	M111	LYS600	59.6	E13978	40037500000	1.43512e+06	A20844	B25139	ERS6160274	Yes	B25051	ERS6160622	No
First Screen	Main	Pl_290	22.1	SP6767	M112	LYS601	38.4	E13979	18572500000	1114750	A20845	B25142	ERS6160275	Yes	B25052	ERS6160623	No
First Screen	Main	Pl_290	22.1	SP6768	M113	LYS602	62.5	E13980	26362500000	932750	A20846	B25143	ERS6160276	Yes	B25053	ERS6160624	No
First Screen	Main	Pl_290	22.1	SP6769	M114	LYS603	37.9	E13981	20637500000	1030500	A20847	B25144	ERS6160277	Yes	B25054	ERS6160625	No
First Screen	Main	Pl_290	22.1	SP6770	M115	LYS604	41.3	E13982	40100000000	867625	A20848	B25145	ERS6160278	Yes	B25055	ERS6160626	No
First Screen	Main	Pl_290	22.2	SP6771	M116	LYS605	55.8	E13983	13926250000	844625	A20849	B25146	ERS6160279	Yes	B25056	ERS6160627	No
First Screen		Pl_290		LNC					114400000	1.39825e+06	A20851	B25147	ERS6160280	No	B25057	ERS6160628	No
First Screen	Main	Pl_290	22.2	SP6772	M117	LYS606	33.3	E13985	13410000000	987750	A20853	B25148	ERS6160281	Yes	B25058	ERS6160629	No
First Screen	Main	Pl_290	22.2	SP6773	M118	LYS607	85	E13986	38737500000	1223250	A20854	B25149	ERS6160282	Yes	B25059	ERS6160630	No
First Screen	Main	Pl_290	22.2	SP6774	M119	LYS608	72.15	E13987	20758750000	857750	A20855	B25150	ERS6160283	Yes	B25060	ERS6160631	No
First Screen	Main	Pl_290	22.2	SP6775	M120	LYS609	74.2	E13988	19153750000	812750	A20856	B25151	ERS6160284	Yes	B25061	ERS6160632	No
First Screen	Main	Pl_290	22.1	SP6776	M121	LYS610	60.8	E13989	31587500000	987500	A20857	B25152	ERS6160285	Yes	B25062	ERS6160633	No
First Screen	Main	Pl_290	22.1	SP6777	M122	LYS611	50.6	E13990	18215000000	979000	A20858	B25153	ERS6160286	Yes	B25063	ERS6160634	No
First Screen	Main	Pl_290	22.1	SP6778	M123	LYS612	72.2	E13991	49375000000	1245250	A20859	B25154	ERS6160287	Yes	B25064	ERS6160635	No
First Screen	Main	Pl_290	22.1	SP6779	M124	LYS613	50.1	E13992	30400000000	1.392e+06	A20860	B25155	ERS6160288	Yes	B25065	ERS6160636	No
First Screen	Main	Pl_290	22.1	SP6780	M125	LYS614	51.55	E13993	26200000000	1.28325e+06	A20861	B25156	ERS6160289	Yes	B25066	ERS6160637	No
First Screen	Main	Pl_290	22.2	SP6781	M126	LYS615	47.3	E13994	11280000000	1096250	A20862	B25157	ERS6160290	Yes	B25067	ERS6160638	No
First Screen	Main	Pl_290	22.2	SP6782	M127	LYS616	66.05	E13995	30712500000	1131500	A20863	B25158	ERS6160291	Yes	B25068	ERS6160639	No
First Screen	Main	Pl_290	22.2	SP6783	M128	LYS617	66.1	E13996	19133750000	1120250	A20864	B25159	ERS6160292	Yes	B25069	ERS6160640	No
First Screen	Main	Pl_290	22.2	SP6784	M129	LYS618	62	E13997	29762500000	856250	A20865	B25160	ERS6160293	Yes	B25070	ERS6160641	No
First Screen	Main	Pl_290	22.1	SP6785	M130	LYS619	47.85	E13998	19005000000	1215750	A20866	B25161	ERS6160294	Yes	B25071	ERS6160642	No
First Screen	Main	Pl_290	22.1	SP6786	M131	LYS620	44.5	E13999	19017500000	794500	A20867	B25162	ERS6160295	Yes	B25072	ERS6160643	No
First Screen	Main	Pl_290	22.1	SP6787	M132	LYS621	77.6	E14000	71987500000	1147750	A20868	B25163	ERS6160296	Yes	B25073	ERS6160644	No
First Screen	Main	Pl_290	22.1	SP6788	M133	LYS622	56.75	E14001	30762500000	1168250	A20869	B25164	ERS6160297	Yes	B25074	ERS6160645	No
First Screen	Main	Pl_290	22.1	SP6789	M134	LYS623	44.2	E14002	32125000000	1109000	A20870	B25165	ERS6160298	Yes	B25075	ERS6160646	No
First Screen	Main	Pl_290	22.1	SP6790	M135	LYS624	38	E14003	19878750000	1177250	A20871	B25166	ERS6160299	Yes	B25076	ERS6160647	No
First Screen	Main	Pl_290	22.1	SP6791	M136	LYS625	42.35	E14004	21390000000	935500	A20872	B25167	ERS6160300	Yes	B25077	ERS6160648	No
First Screen	Main	Pl_290	22.1 up	SP6792	M137	LYS626	40.25	E14005	22338750000	1252500	A20873	B25168	ERS6160301	Yes	B25078	ERS6160649	No
First Screen	Main	Pl_290	22.1	SP6793	M138	LYS627	46.3	E14006	12227500000	953250	A20874	B25169	ERS6160302	Yes	B25081	ERS6160650	No
First Screen	Main	Pl_290	22.1	SP6794	M139	LYS628	81.3	E14007	33500000000	1165250	A20875	B25170	ERS6160303	Yes	B25082	ERS6160651	No
First Screen	Main	Pl_290	22.1 up	SP6795	M140	LYS629	53.7	E14008	24325000000	1.3605e+06	A20876	B25171	ERS6160304	Yes	B25083	ERS6160652	No
First Screen	Main	Pl_290	22.1	SP6796	M141	LYS630	86.55	E14009	19435000000	1002000	A20877	B25172	ERS6160305	Yes	B25084	ERS6160653	No
First Screen	Main	Pl_290	22.1	SP6797	M142	LYS631	63.6	E14010	46525000000	1042750	A20878	B25173	ERS6160306	Yes	B25085	ERS6160654	No
First Screen	Main	Pl_290	22.1	SP6798	M143	LYS632	78.7	E14011	61512500000	1004000	A20879	B25174	ERS6160307	Yes	B25086	ERS6160655	No
First Screen	Main	Pl_290	22.1	SP6799	M144	LYS633	91	E14012	49050000000	941250	A20880	B25177	ERS6160308	Yes	B25087	ERS6160656	No
First Screen	Main	Pl_290	22.1	SP6800	M145	LYS634	51.2	E14013	18441250000	927250	A20881	B25178	ERS6160309	Yes	B25088	ERS6160657	No
First Screen	Main	Pl_290	22.1	SP6801	M146	LYS635	64.5	E14014	54100000000	1156250	A20882	B25179	ERS6160310	Yes	B25089	ERS6160658	No
First Screen	Main	Pl_290	22.1	SP6802	M147	LYS636	70.8	E14015	44300000000	1070750	A20883	B25180	ERS6160311	Yes	B25090	ERS6160659	No
First Screen	Main	Pl_290	22.1 up	SP6803	M148	LYS637	46.6	E14016	25281250000	1145750	A20884	B25181	ERS6160312	Yes	B25091	ERS6160660	No
First Screen	Main	Pl_290	21 ?	SP6804	M149	LYS638	59	E14017	23880000000	1107750	A20885	B25182	ERS6160313	Yes	B25092	ERS6160661	No
First Screen	Main	Pl_290	22.1 up	SP6805	M151	LYS639	65	E14018	47712500000	1208500	A20886	B25183	ERS6160314	Yes	B25093	ERS6160662	No
First Screen	Main	Pl_290	21	SP6806	M152	LYS640	43.35	E14019	12131250000	1200250	A20887	B25184	ERS6160315	Yes	B25094	ERS6160663	No
First Screen	Main	Pl_290	22.1 up	SP6807	M153	LYS641	41.7	E14020	19528750000	1064750	A20888	B25185	ERS6160316	Yes	B25095	ERS6160664	No
First Screen	Main	Pl_290	21	SP6808	M154	LYS642	48.4	E14021	18540000000	987250	A20889	B25186	ERS6160317	Yes	B25096	ERS6160665	No
First Screen	Main	Pl_290	21	SP6809	M155	LYS643	50.2	E14022	2800000000	208375	A20890	B25187	ERS6160318	No	B25097	ERS6160666	No
First Screen	Main	Pl_290	20	SP6810	M156	LYS644	51.2	E14023	11390000000	203575	A20891	B25188	ERS6160319	Yes	B25098	ERS6160667	Yes
First Screen		Pl_290		LNC					74837500	1009500	A20893	B25189	ERS6160320	No	B25099	ERS6160668	No
First Screen	Main	Pl_290	20	SP6811	M157	LYS645	74.5	E14025	28325000000	218250	A20896	B25190	ERS6160321	Yes	B25100	ERS6160669	Yes
First Screen	Main	Pl_290	20	SP6812	M158	LYS646	51	E14026	25943750000	398000	A20897	B25191	ERS6160322	Yes	B25101	ERS6160670	Yes
First Screen	Main	Pl_307	20	SP6656	M1	LYS490	35.5	E13805	12437500000	406500	A20610	B25886	ERS6160323	Yes	B25798	ERS6160499	No
First Screen	Main	Pl_307	20	SP6657	M2	LYS491	37.4	E13806	15522500000	1265000	A20611	B25887	ERS6160324	Yes	B25799	ERS6160500	No
First Screen	Main	Pl_307	20	SP6658	M3	LYS492	61.9	E13807	18977500000	1.36538e+06	A20612	B25888	ERS6160325	Yes	B25800	ERS6160501	No
First Screen	Main	Pl_307	20	SP6659	M4	LYS493	93	E13808	25332500000	1.41637e+06	A20613	B25889	ERS6160326	Yes	B25801	ERS6160502	No
First Screen	Main	Pl_307	19	SP6660	M5	LYS494	56.6	E13809	258487500000	794250	A20614	B25890	ERS6160327	Yes	B25802	ERS6160503	Yes
First Screen	Main	Pl_307	19	SP6661	M6	LYS495	68.9	E13810	141925000000	1335625	A20615	B25891	ERS6160328	Yes	B25803	ERS6160504	No
First Screen	Main	Pl_307	20	SP6662	M7	LYS496	62.2	E13811	21708750000	636375	A20616	B25892	ERS6160329	Yes	B25804	ERS6160505	No
First Screen	Main	Pl_307	20	SP6663	M8	LYS497	56.8	E13812	20448750000	1064125	A20617	B25894	ERS6160330	Yes	B25805	ERS6160506	Yes
First Screen	Main	Pl_307	20	SP6664	M9	LYS498	52.9	E13813	40412500000	1269875	A20618	B25895	ERS6160331	Yes	B25806	ERS6160507	No
First Screen	Main	Pl_307	20	SP6665	M10	LYS499	58.5	E13814	16546250000	1444625	A20619	B25896	ERS6160332	Yes	B25807	ERS6160508	No
First Screen	Main	Pl_307	19	SP6666	M11	LYS500	53.6	E13815	226450000000	930125	A20620	B25897	ERS6160333	Yes	B25808	ERS6160509	Yes
First Screen	Main	Pl_307	19	SP6667	M12	LYS501	37.9	E13816	109262500000	1.28425e+06	A20621	B25898	ERS6160334	Yes	B25809	ERS6160510	No
First Screen	Main	Pl_307	22.1	SP6668	M13	LYS502	70.2	E13817	28962500000	1.4155e+06	A20622	B25899	ERS6160335	Yes	B25810	ERS6160511	No
First Screen	Main	Pl_307	20	SP6669	M14	LYS503	49.3	E13818	26425000000	1280000	A20623	B25900	ERS6160336	Yes	B25811	ERS6160512	No
First Screen	Main	Pl_307	20	SP6670	M15	LYS504	68.8	E13819	30037500000	1.46113e+06	A20624	B25901	ERS6160337	Yes	B25812	ERS6160513	No
First Screen	Main	Pl_307	20	SP6671	M16	LYS505	61.2	E13820	49337500000	2053375	A20625	B25902	ERS6160338	Yes	B25813	ERS6160514	No
First Screen	Main	Pl_307	19	SP6672	M17	LYS506	94.4	E13821	33275000000	1191500	A20626	B25903	ERS6160339	Yes	B25814	ERS6160515	No
First Screen	Main	Pl_307	19	SP6673	M18	LYS507	62.9	E13822	191112500000	769500	A20627	B25904	ERS6160340	Yes	B25815	ERS6160516	Yes
First Screen	Main	Pl_307	22.1	SP6674	M19	LYS508	60.9	E13823	27012500000	1415000	A20628	B25905	ERS6160341	Yes	B25816	ERS6160517	No
First Screen	Main	Pl_307	22.1 up	SP6675	M20	LYS509	70.5	E13824	16202500000	1423750	A20629	B25906	ERS6160342	No	B25817	ERS6160518	No
First Screen		Pl_307		LNC					215950000	1280375	A20631	B25907	ERS6160343	No	B25818	ERS6160519	No
First Screen	Main	Pl_307	20	SP6676	M21	LYS510	55.1	E13826	19418750000	1117625	A20633	B25908	ERS6160344	Yes	B25819	ERS6160520	No
First Screen	Main	Pl_307	20	SP6677	M22	LYS511	86.1	E13827	28487500000	1147125	A20634	B25909	ERS6160345	Yes	B25820	ERS6160521	No
First Screen	Main	Pl_307	20	SP6678	M23	LYS512	69.3	E13828	30862500000	1425250	A20635	B25910	ERS6160346	Yes	B25821	ERS6160522	No
First Screen	Main	Pl_307	19	SP6679	M24	LYS513	66	E13829	205087500000	1089750	A20636	B25911	ERS6160347	Yes	B25822	ERS6160523	Yes
First Screen	Main	Pl_307	22.1	SP6680	M25	LYS514	43	E13830	20983750000	1379125	A20637	B25912	ERS6160348	Yes	B25823	ERS6160524	No
First Screen	Main	Pl_307	22.1	SP6681	M26	LYS515	33.9	E13831	14716250000	1391250	A20638	B25913	ERS6160349	Yes	B25824	ERS6160525	No
First Screen	Main	Pl_307	22.1 up	SP6682	M27	LYS516	65.2	E13832	36300000000	1052875	A20639	B25914	ERS6160350	Yes	B25825	ERS6160526	No
First Screen	Main	Pl_307	20	SP6683	M28	LYS517	66.9	E13833	65087500000	1281250	A20640	B25915	ERS6160351	Yes	B25826	ERS6160527	No
First Screen	Main	Pl_307	20	SP6684	M29	LYS518	56.9	E13834	29412500000	1.30262e+06	A20641	B25916	ERS6160352	Yes	B25827	ERS6160528	No
First Screen	Main	Pl_307	20	SP6685	M30	LYS519	64.5	E13835	25438750000	1179625	A20642	B25917	ERS6160353	Yes	B25828	ERS6160529	No
First Screen		Pl_307		LNC					209562500	1.35212e+06	A20644	B25918	ERS6160354	No	B25829	ERS6160530	No
First Screen	Main	Pl_307	22.1	SP6686	M31	LYS520	44.8	E13837	28000000000	1.48025e+06	A20647	B25919	ERS6160355	Yes	B25830	ERS6160531	No
First Screen	Main	Pl_307	22.1	SP6687	M32	LYS521	51.6	E13838	20745000000	1.20425e+06	A20648	B25920	ERS6160356	Yes	B25831	ERS6160532	No
First Screen	Main	Pl_307	22.1	SP6688	M33	LYS522	47.8	E13839	22368750000	1401500	A20649	B25921	ERS6160357	Yes	B25832	ERS6160533	No
First Screen	Main	Pl_307	22.1 up	SP6689	M34	LYS523	79.3	E13840	22295000000	1217750	A20650	B25922	ERS6160358	Yes	B25833	ERS6160534	No
First Screen	Main	Pl_307	20	SP6690	M35	LYS524	96.6	E13841	23472500000	527000	A20651	B25923	ERS6160359	Yes	B25834	ERS6160535	No
First Screen	Main	Pl_307	20	SP6691	M36	LYS525	58.4	E13842	9541250000	1.29113e+06	A20652	B25924	ERS6160360	Yes	B25835	ERS6160536	No
First Screen	Main	Pl_307	22.1	SP6692	M37	LYS526	50.8	E13843	21303750000	1.363e+06	A20653	B25925	ERS6160361	Yes	B25836	ERS6160537	No
First Screen	Main	Pl_307	22.1	SP6693	M38	LYS527	66.25	E13844	26407500000	1.288e+06	A20654	B25926	ERS6160362	Yes	B25837	ERS6160538	No
First Screen	Main	Pl_307	22.1	SP6694	M39	LYS528	80.7	E13845	29212500000	1291875	A20655	B25927	ERS6160363	Yes	B25838	ERS6160539	No
First Screen	Main	Pl_307	22.1	SP6695	M40	LYS529	64.4	E13846	28262500000	1105875	A20656	B25928	ERS6160364	Yes	B25839	ERS6160540	No
First Screen	Main	Pl_307	22.1 up	SP6696	M41	LYS530	47.6	E13847	16810000000	1265250	A20657	B25929	ERS6160365	Yes	B25840	ERS6160541	No
First Screen	Main	Pl_307	22.1 up	SP6697	M42	LYS531	74.1	E13848	17558750000	1192250	A20658	B25930	ERS6160366	Yes	B25841	ERS6160542	No
First Screen	Main	Pl_307	22.1	SP6698	M43	LYS532	49.8	E13849	36350000000	1199250	A20659	B25931	ERS6160367	Yes	B25842	ERS6160543	No
First Screen	Main	Pl_307	22.1	SP6699	M44	LYS533	64.2	E13850	38425000000	1178500	A20660	B25932	ERS6160368	Yes	B25843	ERS6160544	No
First Screen	Main	Pl_307	22.1	SP6700	M45	LYS534	49.5	E13851	14017500000	1312250	A20661	B25933	ERS6160369	Yes	B25844	ERS6160545	No
First Screen	Main	Pl_307	22.1	SP6701	M46	LYS535	85.6	E13852	35550000000	1188250	A20662	B25934	ERS6160370	Yes	B25845	ERS6160546	No
First Screen		Pl_307		ENC				E13853	189887500	1204000	A20663	B25935	ERS6160371	No	B25846	ERS6160547	No
First Screen		Pl_307		ENC				E13854	160225000	1230500	A20664	B25936	ERS6160372	No	B25847	ERS6160548	No
First Screen		Pl_307		ENC				E13855	171125000	1274000	A20665	B25937	ERS6160373	No	B25848	ERS6160549	No
First Screen	Main	Pl_307	22.1	SP6702	M47	LYS536	44.7	E13856	18450000000	1.312e+06	A20666	B25938	ERS6160374	Yes	B25849	ERS6160550	No
First Screen	Main	Pl_307	22.1	SP6703	M48	LYS537	35.5	E13857	15316250000	1.3145e+06	A20667	B25939	ERS6160375	Yes	B25850	ERS6160551	No
First Screen		Pl_307		LNC					187150000	1048000	A20669	B25940	ERS6160376	No	B25851	ERS6160552	No
First Screen	Main	Pl_307	19	SP6704	M49	LYS538	57.5	E13859	109150000000	851000	A20671	B25941	ERS6160377	Yes	B25852	ERS6160553	No
First Screen	Main	Pl_307	19	SP6705	M50	LYS539	49.5	E13860	114800000000	564000	A20672	B25942	ERS6160378	Yes	B25853	ERS6160554	No
First Screen	Main	Pl_307	19	SP6706	M51	LYS540	71.6	E13861	114087500000	455000	A20673	B25943	ERS6160379	Yes	B25854	ERS6160555	Yes
First Screen	Main	Pl_307	19	SP6707	M52	LYS541	57.4	E13862	92700000000	621750	A20674	B25944	ERS6160380	Yes	B25855	ERS6160556	No
First Screen	Main	Pl_307	19	SP6708	M53	LYS542	73.5	E13863	69225000000	383000	A20675	B25945	ERS6160381	Yes	B25856	ERS6160557	No
First Screen	Main	Pl_307	19	SP6709	M54	LYS543	59.8	E13864	130350000000	437750	A20676	B25946	ERS6160382	Yes	B25857	ERS6160558	No
First Screen	Main	Pl_307	19	SP6710	M55	LYS544	84.2	E13865	83500000000	295500	A20677	B25947	ERS6160383	Yes	B25858	ERS6160559	No
First Screen	Main	Pl_307	19	SP6711	M56	LYS545	46.6	E13866	86700000000	760250	A20678	B25948	ERS6160384	Yes	B25861	ERS6160560	Yes
First Screen	Main	Pl_307	19	SP6712	M57	LYS546	40.2	E13867	131687500000	920500	A20679	B25949	ERS6160385	Yes	B25862	ERS6160561	No
First Screen	Main	Pl_307	19	SP6713	M58	LYS547	78.7	E13868	99662500000	381750	A20680	B25950	ERS6160386	Yes	B25863	ERS6160562	No
First Screen	Main	Pl_307	19	SP6714	M59	LYS548	46.4	E13869	149762500000	516250	A20681	B25951	ERS6160387	Yes	B25864	ERS6160563	Yes
First Screen	Main	Pl_307	19	SP6715	M60	LYS549	57.3	E13870	205887500000	610750	A20682	B25952	ERS6160388	Yes	B25865	ERS6160564	No
First Screen	Main	Pl_307	19	SP6716	M61	LYS550	58.2	E13871	168212500000	929500	A20683	B25953	ERS6160389	Yes	B25866	ERS6160565	No
First Screen	Main	Pl_307	19	SP6717	M62	LYS551	68.1	E13872	41087500000	1053750	A20684	B25954	ERS6160390	Yes	B25867	ERS6160566	No
First Screen	Main	Pl_307	19	SP6718	M63	LYS552	69.4	E13873	148525000000	525750	A20685	B25957	ERS6160391	Yes	B25868	ERS6160567	Yes
First Screen	Main	Pl_307	19	SP6719	M64	LYS553	75.5	E13874	129587500000	439750	A20686	B25958	ERS6160392	Yes	B25869	ERS6160568	No
First Screen	Main	Pl_307	19	SP6720	M65	LYS554	63.4	E13875	152475000000	722000	A20687	B25959	ERS6160393	Yes	B25870	ERS6160569	Yes
First Screen	Main	Pl_307	20	SP6721	M66	LYS555	54.3	E13876	26711250000	719250	A20688	B25960	ERS6160394	Yes	B25871	ERS6160570	Yes
First Screen		Pl_307		LNC					152262500	1030250	A20690	B25961	ERS6160395	No	B25872	ERS6160571	No
First Screen	Main	Pl_307	20	SP6722	M67	LYS556	70.1	E13878	49287500000	771000	A20693	B25962	ERS6160396	Yes	B25873	ERS6160572	No
First Screen	Main	Pl_307	19	SP6723	M68	LYS557	54	E13879	144850000000	559500	A20694	B25963	ERS6160397	Yes	B25874	ERS6160573	Yes
First Screen	Main	Pl_307	19	SP6724	M69	LYS558	66.6	E13880	235125000000	579750	A20695	B25964	ERS6160398	Yes	B25875	ERS6160574	Yes
First Screen	Main	Pl_307	20	SP6725	M70	LYS559	60.8	E13881	59150000000	672750	A20696	B25965	ERS6160399	Yes	B25876	ERS6160575	Yes
First Screen	Main	Pl_307	20	SP6726	M71	LYS560	68.8	E13882	38600000000	794750	A20697	B25966	ERS6160400	Yes	B25877	ERS6160576	Yes
First Screen	Main	Pl_307	20	SP6727	M72	LYS561	35.3	E13883	31437500000	652500	A20698	B25967	ERS6160401	Yes	B25878	ERS6160577	Yes
First Screen	Main	Pl_307	20+19	SP6728	M73	LYS562	41.2	E13884	11590000000	762250	A20699	B25968	ERS6160402	Yes	B25879	ERS6160578	No
First Screen	Main	Pl_307	20+19	SP6729	M74	LYS563	51.4	E13885	118137500000	672250	A20700	B25969	ERS6160403	Yes	B25880	ERS6160579	No
First Screen	Main	Pl_307	20	SP6730	M75	LYS564	50.6	E13886	133837500000	620750	A20701	B25970	ERS6160404	Yes	B25881	ERS6160580	No
First Screen	Main	Pl_307	20	SP6731	M76	LYS565	40.9	E13887	20108750000	708500	A20702	B25971	ERS6160405	Yes	B25882	ERS6160581	Yes
First Screen	Main	Pl_307	20	SP6732	M77	LYS566	54.3	E13888	19161250000	1055500	A20703	B25972	ERS6160406	Yes	B25883	ERS6160582	No
First Screen	Main	Pl_307	22.1	SP6733	M78	LYS567	71.4	E13889	27562500000	987250	A20704	B25973	ERS6160407	Yes	B25884	ERS6160583	No
First Screen	Main	Pl_307	20	SP6734	M79	LYS568	46.1	E13890	15598750000	723000	A20705	B25974	ERS6160408	Yes	B25885	ERS6160584	No
First Screen	South SE_upper	s1	pdd-9	SP7125	S1	Lys2620	77.4	E13577	9583750000	715000	A19278	B25602	ERS6160409	No	B24079	ERS6160411	No
First Screen		S1		LNC					159562500	1.29025e+06	A19279	B25603	ERS6160410	No	B24080	ERS6160412	No
Additional sub-sample		PI_444	20	SP6731	M76	Lys10333	69.3	E19678	41237500000	732250	A33114	NA		NA	B38593	ERS6160963	Yes
Additional sub-sample		Pl_440		LNC					148187500	427000	A32265	NA		NA	B38357	ERS6160879	No
Additional sub-sample		Pl_440	11.3	SP7541	E221	Lys9883	55.6	E19244	180600000000	282250	A32266	NA		NA	B38358	ERS6160880	No
Additional sub-sample		Pl_440	11.3	SP7541	E221	Lys9884	65.6	E19245	153412500000	238688	A32267	NA		NA	B38359	ERS6160881	Yes
Additional sub-sample		Pl_440	11.3	SP7541	E221	Lys9885	67.3	E19246	188987500000	576750	A32268	NA		NA	B38360	ERS6160882	Yes
Additional sub-sample		Pl_440	11.3	SP7541	E221	Lys9886	55.6	E19247	153562500000	228588	A32269	NA		NA	B38361	ERS6160883	Yes
Additional sub-sample		Pl_440	11.3	SP7541	E221	Lys9887	64.3	E19248	166800000000	294250	A32270	NA		NA	B38362	ERS6160884	No
Additional sub-sample		Pl_440	12.2	SP6850	M196	Lys9888	72.3	E19249	134212500000	157350	A32271	NA		NA	B38363	ERS6160885	No
Additional sub-sample		Pl_440	12.2	SP6850	M196	Lys9889	55.6	E19250	161925000000	254812	A32272	NA		NA	B38364	ERS6160886	Yes
Additional sub-sample		Pl_440	12.2	SP6850	M196	Lys9890	47.4	E19251	112925000000	216562	A32273	NA		NA	B38365	ERS6160887	Yes
Additional sub-sample		Pl_440	12.2	SP6850	M196	Lys9891	57.7	E19252	160175000000	249325	A32274	NA		NA	B38366	ERS6160888	No
Additional sub-sample		Pl_440	12.2	SP6850	M196	Lys9892	64.1	E19253	127737500000	165462	A32275	NA		NA	B38367	ERS6160889	Yes
Additional sub-sample		Pl_440	12.2	SP6864	M210	Lys9893	57.5	E19254	221175000000	631250	A32276	NA		NA	B38368	ERS6160890	Yes
Additional sub-sample		Pl_440	12.2	SP6864	M210	Lys9894	77.2	E19255	276250000000	577625	A32277	NA		NA	B38369	ERS6160891	Yes
Additional sub-sample		Pl_440		ENC		Lys9895		E19256	155162500	628375	A32278	NA		NA	B38370	ERS6160892	No
Additional sub-sample		Pl_440	12.2	SP6864	M210	Lys9896	87.2	E19257	147812500000	290250	A32279	NA		NA	B38371	ERS6160893	Yes
Additional sub-sample		Pl_440	12.2	SP6864	M210	Lys9897	77.8	E19258	191962500000	478000	A32280	NA		NA	B38372	ERS6160894	No
Additional sub-sample		Pl_440	12.2	SP6864	M210	Lys9898	52.5	E19259	113050000000	442750	A32281	NA		NA	B38373	ERS6160895	Yes
Additional sub-sample		Pl_440		LNC					101975000	380500	A32283	NA		NA	B38374	ERS6160896	No
Additional sub-sample		Pl_440	12.2	SP6865	M211	Lys9899	61.3	E19261	403750000000	571000	A32285	NA		NA	B38375	ERS6160897	Yes
Additional sub-sample		Pl_440	12.2	SP6865	M211	Lys9900	60.8	E19262	364500000000	456000	A32286	NA		NA	B38376	ERS6160898	Yes
Additional sub-sample		Pl_440	12.2	SP6865	M211	Lys9901	70.1	E19263	207700000000	280000	A32287	NA		NA	B38377	ERS6160899	No
Additional sub-sample		Pl_440	12.2	SP6865	M211	Lys9902	61.2	E19264	315500000000	494000	A32288	NA		NA	B38378	ERS6160900	Yes
Additional sub-sample		Pl_440	12.2	SP6865	M211	Lys9903	56.3	E19265	395875000000	614125	A32289	NA		NA	B38379	ERS6160901	Yes
Additional sub-sample		Pl_440	12.3	SP6890	M236	Lys9904	50.3	E19266	110862500000	721625	A32290	NA		NA	B38380	ERS6160902	No
Additional sub-sample		Pl_440	12.3	SP6890	M236	Lys9905	68.9	E19267	126562500000	673125	A32291	NA		NA	B38381	ERS6160903	No
Additional sub-sample		Pl_440	12.3	SP6890	M236	Lys9906	67	E19268	65837500000	254875	A32292	NA		NA	B38382	ERS6160904	Yes
Additional sub-sample		Pl_440	12.3	SP6890	M236	Lys9907	77	E19269	136312500000	566000	A32293	NA		NA	B38383	ERS6160905	Yes
Additional sub-sample		Pl_440		ENC		Lys9908		E19270	69812500	320500	A32294	NA		NA	B38384	ERS6160906	No
Additional sub-sample		Pl_440	12.3	SP6890	M236	Lys9909	71.8	E19271	225350000000	567250	A32295	NA		NA	B38385	ERS6160907	No
Additional sub-sample		Pl_440	12.3	SP6891	M237	Lys9910	84.5	E19272	142762500000	339750	A32296	NA		NA	B38386	ERS6160908	No
Additional sub-sample		Pl_440	12.3	SP6891	M237	Lys9911	75.9	E19273	170000000000	488625	A32297	NA		NA	B38387	ERS6160909	Yes
Additional sub-sample		Pl_440	12.3	SP6891	M237	Lys9912	66.1	E19274	182000000000	517125	A32298	NA		NA	B38388	ERS6160910	Yes
Additional sub-sample		Pl_440	12.3	SP6891	M237	Lys9913	73	E19275	202887500000	506875	A32299	NA		NA	B38389	ERS6160911	No
Additional sub-sample		Pl_440	12.3	SP6891	M237	Lys9914	69.9	E19276	101762500000	223288	A32300	NA		NA	B38390	ERS6160912	Yes
Additional sub-sample		Pl_440	14	SP6901	M247	Lys9915	72.3	E19277	137100000000	671375	A32301	NA		NA	B38391	ERS6160913	Yes
Additional sub-sample		Pl_440	14	SP6901	M247	Lys9916	62.5	E19278	138625000000	631000	A32302	NA		NA	B38392	ERS6160914	Yes
Additional sub-sample		Pl_440	14	SP6901	M247	Lys9917	71	E19279	113900000000	322875	A32303	NA		NA	B38393	ERS6160915	Yes
Additional sub-sample		Pl_440	14	SP6901	M247	Lys9918	70	E19280	106550000000	586750	A32304	NA		NA	B38394	ERS6160916	Yes
Additional sub-sample		Pl_440	14	SP6901	M247	Lys9919	66.4	E19281	96037500000	550625	A32305	NA		NA	B38395	ERS6160917	No
Additional sub-sample		Pl_440	12.1	SP6904	M250	Lys9920	53.2	E19282	514750000000	779500	A32306	NA		NA	B38396	ERS6160918	Yes
Additional sub-sample		Pl_440		ENC		Lys9921		E19283	111187500	766125	A32307	NA		NA	B38397	ERS6160919	No
Additional sub-sample		Pl_440	12.1	SP6904	M250	Lys9922	63.5	E19284	203237500000	280375	A32308	NA		NA	B38398	ERS6160920	Yes
Additional sub-sample		Pl_440	12.1	SP6904	M250	Lys9923	72.7	E19285	546625000000	481875	A32309	NA		NA	B38399	ERS6160921	Yes
Additional sub-sample		Pl_440	12.1	SP6904	M250	Lys9924	76	E19286	534875000000	417000	A32310	NA		NA	B38400	ERS6160922	Yes
Additional sub-sample		Pl_440	12.1	SP6904	M250	Lys9925	66	E19287	438875000000	414750	A32311	NA		NA	B38401	ERS6160923	Yes
Additional sub-sample		Pl_440	11.3	SP7547	E227	Lys9926	68	E19288	81637500000	157450	A32312	NA		NA	B38402	ERS6160924	Yes
Additional sub-sample		Pl_440	11.3	SP7547	E227	Lys9927	49	E19289	94175000000	215775	A32313	NA		NA	B38403	ERS6160925	No
Additional sub-sample		Pl_440	11.3	SP7547	E227	Lys9928	67.5	E19290	71400000000	146875	A32314	NA		NA	B38404	ERS6160926	No
Additional sub-sample		Pl_440	11.3	SP7547	E227	Lys9929	60.1	E19291	105600000000	235250	A32315	NA		NA	B38405	ERS6160927	Yes
Additional sub-sample		Pl_440	11.3	SP7547	E227	Lys9930	77.3	E19292	128212500000	152150	A32316	NA		NA	B38406	ERS6160928	Yes
Additional sub-sample		Pl_440		LNC					115450000	353000	A32318	NA		NA	B38407	ERS6160929	No
Additional sub-sample		Pl_440	11.3	SP7549	E229	Lys9931	70	E19294	216675000000	315000	A32320	NA		NA	B38408	ERS6160930	Yes
Additional sub-sample		Pl_440	11.3	SP7549	E229	Lys9932	54.9	E19295	240512500000	421750	A32321	NA		NA	B38409	ERS6160931	No
Additional sub-sample		Pl_440	11.3	SP7549	E229	Lys9933	68.9	E19296	245212500000	348500	A32322	NA		NA	B38410	ERS6160932	No
Additional sub-sample		Pl_440		ENC		Lys9934		E19297	150250000	578250	A32323	NA		NA	B38411	ERS6160933	No
Additional sub-sample		Pl_440	11.3	SP7549	E229	Lys9935	70.6	E19298	222475000000	287750	A32324	NA		NA	B38412	ERS6160934	No
Additional sub-sample		Pl_440	11.3	SP7549	E229	Lys9936	59.9	E19299	252962500000	370750	A32325	NA		NA	B38413	ERS6160935	Yes
Additional sub-sample		Pl_440	11.2	SP7550	E230	Lys9937	78.5	E19300	471875000000	579000	A32326	NA		NA	B38414	ERS6160936	No
Additional sub-sample		Pl_440	11.2	SP7550	E230	Lys9938	76.4	E19301	281875000000	370000	A32327	NA		NA	B38415	ERS6160937	No
Additional sub-sample		Pl_440	11.2	SP7550	E230	Lys9939	87.9	E19302	379750000000	589750	A32328	NA		NA	B38416	ERS6160938	No
Additional sub-sample		Pl_440	11.2	SP7550	E230	Lys9940	83	E19303	348000000000	531000	A32329	NA		NA	B38417	ERS6160939	No
Additional sub-sample		Pl_440	11.2	SP7550	E230	Lys9941	86.2	E19304	418875000000	565000	A32330	NA		NA	B38418	ERS6160940	No
Additional sub-sample		Pl_440	11.1/11.2	SP7554	E234	Lys9942	56.5	E19305	343750000000	539250	A32331	NA		NA	B38419	ERS6160941	No
Additional sub-sample		Pl_440	11.1/11.2	SP7554	E234	Lys9943	72.3	E19306	497500000000	612500	A32332	NA		NA	B38420	ERS6160942	No
Additional sub-sample		Pl_440	11.1/11.2	SP7554	E234	Lys9944	82.9	E19307	503875000000	574250	A32333	NA		NA	B38421	ERS6160943	No
Additional sub-sample		Pl_440	11.1/11.2	SP7554	E234	Lys9945	87.7	E19308	303500000000	417500	A32334	NA		NA	B38422	ERS6160944	Yes
Additional sub-sample		Pl_440	11.1/11.2	SP7554	E234	Lys9946	66.7	E19309	404375000000	587750	A32335	NA		NA	B38423	ERS6160945	No
Additional sub-sample		Pl_440		ENC		Lys9947		E19310	169800000	789250	A32336	NA		NA	B38424	ERS6160946	No
Additional sub-sample		Pl_440	11.2	SP7559	E239	Lys9948	79.5	E19311	443750000000	598250	A32337	NA		NA	B38425	ERS6160947	No
Additional sub-sample		Pl_440	11.2	SP7559	E239	Lys9949	70.3	E19312	427500000000	627000	A32338	NA		NA	B38426	ERS6160948	No
Additional sub-sample		Pl_440	11.2	SP7559	E239	Lys9950	90.7	E19313	372000000000	529250	A32339	NA		NA	B38427	ERS6160949	Yes
Additional sub-sample		Pl_440	11.2	SP7559	E239	Lys9951	72	E19314	473500000000	685000	A32340	NA		NA	B38428	ERS6160950	No
Additional sub-sample		Pl_440	11.2	SP7559	E239	Lys9952	75.1	E19315	369875000000	592500	A32341	NA		NA	B38429	ERS6160951	No
Additional sub-sample		Pl_440	11.2	SP7567	E247	Lys9953	48.2	E19316	116725000000	360000	A32342	NA		NA	B38430	ERS6160952	Yes
Additional sub-sample		Pl_440		LNC					117750000	385500	A32344	NA		NA	B38431	ERS6160953	No
Additional sub-sample		Pl_440	11.2	SP7567	E247	Lys9954	68.8	E19318	159850000000	509500	A32346	NA		NA	B38432	ERS6160954	Yes
Additional sub-sample		Pl_440	11.2	SP7567	E247	Lys9955	83.5	E19319	158850000000	437000	A32347	NA		NA	B38433	ERS6160955	Yes
Additional sub-sample		Pl_440	11.2	SP7567	E247	Lys9956	76	E19320	132725000000	344250	A32348	NA		NA	B38434	ERS6160956	Yes
Additional sub-sample		Pl_440	11.2	SP7567	E247	Lys9957	69.2	E19321	197000000000	424750	A32349	NA		NA	B38435	ERS6160957	No
Additional sub-sample		Pl_440	11.2	SP7576	E256	Lys9958	67.9	E19322	107562500000	287750	A32350	NA		NA	B38436	ERS6160958	No
Additional sub-sample		Pl_440	11.2	SP7576	E256	Lys9959	76.7	E19323	109750000000	288750	A32351	NA		NA	B38437	ERS6160959	Yes
Additional sub-sample		Pl_440	11.2	SP7576	E256	Lys9960	75.4	E19324	152100000000	330750	A32352	NA		NA	B38438	ERS6160960	Yes
Additional sub-sample		Pl_440	11.2	SP7576	E256	Lys9961	59	E19325	135475000000	321000	A32353	NA		NA	B38439	ERS6160961	Yes
Additional sub-sample		Pl_440	11.2	SP7576	E256	Lys9962	86.5	E19326	145600000000	367750	A32354	NA		NA	B38440	ERS6160962	No
Additional sub-sample		Pl_521		ENC		LYS8304		E17078	103500000	1045625	A27400	NA		NA	B32929	ERS6160805	No
Additional sub-sample		Pl_521	20	SP6663	M8	LYS8305	47.7	E17079	15491250000	315500	A27401	NA		NA	B32930	ERS6160806	No
Additional sub-sample		Pl_521	20	SP6663	M8	LYS8306	84.6	E17080	27750000000	237050	A27402	NA		NA	B32931	ERS6160807	No
Additional sub-sample		Pl_521	19	SP6666	M11	LYS8307	46.2	E17081	170462500000	589250	A27403	NA		NA	B32932	ERS6160808	Yes
Additional sub-sample		Pl_521	19	SP6666	M11	LYS8308	67.9	E17082	134425000000	355375	A27404	NA		NA	B32933	ERS6160809	Yes
Additional sub-sample		Pl_521	19	SP6673	M18	LYS8309	70	E17083	121200000000	341250	A27405	NA		NA	B32934	ERS6160810	No
Additional sub-sample		Pl_521	19	SP6673	M18	LYS8310	58.4	E17084	122300000000	462750	A27406	NA		NA	B32935	ERS6160811	No
Additional sub-sample		Pl_521	19	SP6714	M59	LYS8311	65.1	E17085	58550000000	219488	A27407	NA		NA	B32936	ERS6160812	No
Additional sub-sample		Pl_521	19	SP6714	M59	LYS8312	54.7	E17086	83600000000	355000	A27408	NA		NA	B32937	ERS6160813	Yes
Additional sub-sample		Pl_521	20	SP6721	M66	LYS8313	62.2	E17087	25957500000	848625	A27409	NA		NA	B32938	ERS6160814	Yes
Additional sub-sample		Pl_521	20	SP6721	M66	LYS8314	70.7	E17088	29700000000	689125	A27410	NA		NA	B32939	ERS6160815	No
Additional sub-sample		Pl_521		ENC		LYS8315		E17089	166375000	1196000	A27411	NA		NA	B32940	ERS6160816	No
Additional sub-sample		Pl_521	20	SP6725	M70	LYS8316	87.4	E17090	64187500000	531000	A27412	NA		NA	B32941	ERS6160817	Yes
Additional sub-sample		Pl_521	20	SP6725	M70	LYS8317	47.1	E17091	62400000000	912750	A27413	NA		NA	B32942	ERS6160818	No
Additional sub-sample		Pl_521	20	SP6727	M72	LYS8318	58.8	E17092	58675000000	688000	A27414	NA		NA	B32943	ERS6160819	No
Additional sub-sample		Pl_521	20	SP6727	M72	LYS8319	52.7	E17093	46500000000	681625	A27415	NA		NA	B32944	ERS6160820	No
Additional sub-sample		Pl_521	20	SP6731	M76	LYS8320	115.8	E17094	24722500000	689750	A27416	NA		NA	B32945	ERS6160821	Yes
Additional sub-sample		Pl_521	20	SP6731	M76	LYS8321	88.7	E17095	46087500000	905250	A27417	NA		NA	B32946	ERS6160822	Yes
Additional sub-sample		Pl_521	20	SP6737	M82	LYS8322	60.5	E17096	101587500000	757875	A27418	NA		NA	B32947	ERS6160823	No
Additional sub-sample		Pl_521	20	SP6737	M82	LYS8323	51.7	E17097	79100000000	976875	A27419	NA		NA	B32948	ERS6160824	No
Additional sub-sample		Pl_521		ENC				E17098	21396250000	1174125	A27420	NA		NA	NA		NA
Additional sub-sample		Pl_521		LNC					123237500	1219625	A27421	NA		NA	B32949	ERS6160825	No
Additional sub-sample		Pl_521	20	SP6828	M174	LYS8324	71.9	E17099	64412500000	83975	A27424	NA		NA	B32950	ERS6160826	Yes
Additional sub-sample		Pl_521	20	SP6828	M174	LYS8325	54.7	E17100	51300000000	91412.5	A27425	NA		NA	B32951	ERS6160827	Yes
Additional sub-sample		Pl_521		ENC		LYS8326		E17101	151562500	1.29363e+06	A27426	NA		NA	B32952	ERS6160828	No
Additional sub-sample		Pl_521	12.2	SP6850	M196	LYS8327	56	E17102	80775000000	166537	A27427	NA		NA	B32953	ERS6160829	No
Additional sub-sample		Pl_521	12.2	SP6850	M196	LYS8328	91.1	E17103	61675000000	100488	A27428	NA		NA	B32954	ERS6160830	Yes
Additional sub-sample		Pl_521	11.3	SP6855	M201	LYS8329	84.4	E17104	95562500000	131875	A27429	NA		NA	B32955	ERS6160831	No
Additional sub-sample		Pl_521	11.3	SP6855	M201	LYS8330	61	E17105	24306250000	41812.5	A27430	NA		NA	B32956	ERS6160832	No
Additional sub-sample		Pl_521	12.2	SP6865	M211	LYS8331	68.7	E17106	82562500000	259250	A27431	NA		NA	B32957	ERS6160833	No
Additional sub-sample		Pl_521	12.2	SP6865	M211	LYS8332	63.5	E17107	232125000000	540875	A27432	NA		NA	B32958	ERS6160834	Yes
Additional sub-sample		Pl_521	20	SP6889	M235	LYS8333	79.3	E17108	42112500000	162125	A27433	NA		NA	B32959	ERS6160835	Yes
Additional sub-sample		Pl_521	20	SP6889	M235	LYS8334	78	E17109	47987500000	264875	A27434	NA		NA	B32960	ERS6160836	Yes
Additional sub-sample		Pl_521	dMP	SP7251	S127	LYS8335	118.6	E17110	84837500000	425375	A27435	NA		NA	B32961	ERS6160837	Yes
Additional sub-sample		Pl_521	dMP	SP7251	S127	LYS8336	93.2	E17111	118712500000	566750	A27436	NA		NA	B32962	ERS6160838	Yes
Additional sub-sample		Pl_521		ENC		LYS8337		E17112	117900000	1253125	A27437	NA		NA	B32963	ERS6160839	No
Additional sub-sample		Pl_521	15	SP7328	E2	LYS8338	46.5	E17113	38525000000	78425	A27438	NA		NA	B32964	ERS6160840	No
Additional sub-sample		Pl_521	15	SP7328	E2	LYS8339	90.7	E17114	40200000000	49325	A27439	NA		NA	B32965	ERS6160841	No
Additional sub-sample		Pl_521	14	SP7334	E8	LYS8340	62.4	E17115	31837500000	162188	A27440	NA		NA	B32967	ERS6160842	Yes
Additional sub-sample		Pl_521	14	SP7334	E8	LYS8341	61.6	E17116	31387500000	178550	A27441	NA		NA	B32968	ERS6160843	Yes
Additional sub-sample		Pl_521	14	SP7336	E10	LYS8342	55.9	E17117	16253750000	91100	A27442	NA		NA	B32969	ERS6160844	No
Additional sub-sample		Pl_521	14	SP7336	E10	LYS8343	61.4	E17118	20205000000	101775	A27443	NA		NA	B32970	ERS6160845	No
Additional sub-sample		Pl_521	14	SP7346	E20	LYS8344	77.4	E17119	28037500000	96512.5	A27444	NA		NA	B32971	ERS6160846	Yes
Additional sub-sample		Pl_521		ENC				E17120	22498750000	1123750	A27445	NA		NA	NA		NA
Additional sub-sample		Pl_521		LNC					129862500	1.24175e+06	A27446	NA		NA	B32972	ERS6160847	No
Additional sub-sample		Pl_521	14	SP7346	E20	LYS8345	57.1	E17121	21851250000	141100	A27448	NA		NA	B32973	ERS6160848	Yes
Additional sub-sample		Pl_521	15	SP7349	E23	LYS8346	44	E17122	12951250000	42650	A27449	NA		NA	B32974	ERS6160849	No
Additional sub-sample		Pl_521	15	SP7349	E23	LYS8347	60.8	E17123	10403750000	18970	A27450	NA		NA	B32975	ERS6160850	No
Additional sub-sample		Pl_521		ENC		LYS8348		E17124	123550000	1245250	A27451	NA		NA	B32976	ERS6160851	No
Additional sub-sample		Pl_521	14	SP7425	E99	LYS8349	78.4	E17125	26962500000	128775	A27452	NA		NA	B32977	ERS6160852	Yes
Additional sub-sample		Pl_521	14	SP7425	E99	LYS8350	60	E17126	24561250000	148525	A27453	NA		NA	B32978	ERS6160853	No
Additional sub-sample		Pl_521	14	SP7430	E104	LYS8351	80.5	E17127	25922500000	59475	A27454	NA		NA	B32979	ERS6160854	No
Additional sub-sample		Pl_521	14	SP7430	E104	LYS8352	75.6	E17128	26925000000	69000	A27455	NA		NA	B32980	ERS6160855	Yes
Additional sub-sample		Pl_521	15	SP7446	E126	LYS8353	68.3	E17129	34150000000	230525	A27456	NA		NA	B32981	ERS6160856	Yes
Additional sub-sample		Pl_521	15	SP7446	E126	LYS8354	117.7	E17130	24216250000	134250	A27457	NA		NA	B32982	ERS6160857	No
Additional sub-sample		Pl_521	14	SP7449	E129	LYS8355	97.8	E17131	34075000000	312500	A27458	NA		NA	B32983	ERS6160858	Yes
Additional sub-sample		Pl_521	14	SP7449	E129	LYS8356	90.1	E17132	34175000000	213625	A27459	NA		NA	B32984	ERS6160859	Yes
Additional sub-sample		Pl_521	15	SP7453	E133	LYS8357	79.1	E17133	56312500000	217025	A27460	NA		NA	B32985	ERS6160860	No
Additional sub-sample		Pl_521	15	SP7453	E133	LYS8358	79	E17134	91300000000	239650	A27461	NA		NA	B32986	ERS6160861	No
Additional sub-sample		Pl_521		ENC		LYS8359		E17135	15580000	110600	A27462	NA		NA	B32987	ERS6160862	No
Additional sub-sample		Pl_521	14	SP7454	E134	LYS8360	72.6	E17136	37900000000	112725	A27463	NA		NA	B32988	ERS6160863	No
Additional sub-sample		Pl_521	14	SP7454	E134	LYS8361	115.1	E17137	112937500000	295750	A27464	NA		NA	B32989	ERS6160864	No
Additional sub-sample		Pl_521	14	SP7459	E139	LYS8362	91.6	E17138	35325000000	288000	A27465	NA		NA	B32990	ERS6160865	No
Additional sub-sample		Pl_521	14	SP7459	E139	LYS8363	83.7	E17139	37812500000	226700	A27466	NA		NA	B32991	ERS6160866	Yes
Additional sub-sample		Pl_521	11.3	SP7541	E221	LYS8364	73.9	E17140	129787500000	205175	A27467	NA		NA	B32992	ERS6160867	No
Additional sub-sample		Pl_521		LNC					140450000	1.32075e+06	A27469	NA		NA	B32993	ERS6160868	No
Additional sub-sample		Pl_521	11.3	SP7541	E221	LYS8365	71.45	E17142	126175000000	208475	A27472	NA		NA	B32994	ERS6160869	Yes
Additional sub-sample		Pl_521	11.3	SP7547	E227	LYS8366	79.1	E17143	68787500000	94300	A27473	NA		NA	B32995	ERS6160870	Yes
Additional sub-sample		Pl_521	11.3	SP7547	E227	LYS8367	68.9	E17144	55912500000	98200	A27474	NA		NA	B32996	ERS6160871	No
Additional sub-sample		Pl_521	11.2	SP7567	E247	LYS8368	92	E17145	72262500000	212925	A27475	NA		NA	B32997	ERS6160872	No
Additional sub-sample		Pl_521	11.2	SP7567	E247	LYS8369	63.6	E17146	80712500000	276000	A27476	NA		NA	B32998	ERS6160873	No
Additional sub-sample		Pl_521	11.2	SP7572	E252	LYS8370	95.5	E17147	63775000000	163425	A27477	NA		NA	B32999	ERS6160874	Yes
Additional sub-sample		Pl_521	11.2	SP7572	E252	LYS8371	62.1	E17148	87450000000	268000	A27478	NA		NA	B33000	ERS6160875	No
Additional sub-sample		Pl_521	11.1/11.2	SP7573	E253	LYS8372	103	E17149	90937500000	408000	A27479	NA		NA	B33001	ERS6160876	No
Additional sub-sample		Pl_521	11.1/11.2	SP7573	E253	LYS8373	62	E17150	143125000000	604750	A27480	NA		NA	B33002	ERS6160877	Yes
Additional sub-sample		Pl_521		ENC		LYS8374		E17151	126850000	1174750	A27481	NA		NA	B33003	ERS6160878	No
Additional lysate aliquot		PI_459	20	SP6731	M76	Lys10333	69.3	E20630	54237500000	870500	A36052	NA		NA	B43380	ERS6160964	Yes
Additional lysate aliquot		PI_459	20	SP6731	M76	Lys10333	69.3	E20631	48800000000	660250	A36053	NA		NA	B43381	ERS6160965	Yes
Additional lysate aliquot		PI_459	20	SP6731	M76	Lys10333	69.3	E20632	47975000000	754000	A36054	NA		NA	B43382	ERS6160966	Yes
Additional lysate aliquot		PI_459	20	SP6731	M76	Lys10333	69.3	E20633	51125000000	631750	A36055	NA		NA	B43383	ERS6160967	Yes
Additional lysate aliquot		PI_459	20	SP6731	M76	Lys10333	69.3	E20634	59662500000	719000	A36056	NA		NA	B43384	ERS6160968	Yes
Additional lysate aliquot		PI_459	20	SP6731	M76	Lys10333	69.3	E20635	29425000000	482250	A36057	NA		NA	B43385	ERS6160969	Yes
Additional lysate aliquot		Pl_415	pdd-12	SP7160	S36	Lys2657	68.9	E16992	57212500000	148738	A27208	NA		NA	B32841	ERS6160719	No
Additional lysate aliquot		Pl_415	pdd-12	SP7177	S53	Lys2676	75.8	E16993	135662500000	491750	A27209	NA		NA	B32842	ERS6160720	No
Additional lysate aliquot		Pl_415	11	SP7214	S90	Lys2715	71.3	E16994	123975000000	682875	A27210	NA		NA	B32843	ERS6160721	Yes
Additional lysate aliquot		Pl_415	dMP	SP7236	S112	Lys2739	71.2	E16995	230875000000	528875	A27211	NA		NA	B32844	ERS6160722	Yes
Additional lysate aliquot		Pl_415	dMP	SP7251	S127	Lys2755	84.8	E16996	109175000000	363875	A27212	NA		NA	B32845	ERS6160723	Yes
Additional lysate aliquot		Pl_415	dMP	SP7252	S128	Lys2756	113.3	E16997	77112500000	533000	A27213	NA		NA	B32846	ERS6160724	Yes
Additional lysate aliquot		Pl_415	dMP	SP7253	S129	Lys2757	49.6	E16998	91537500000	458750	A27214	NA		NA	B32847	ERS6160725	Yes
Additional lysate aliquot		Pl_415	dMP	SP7273	S149	Lys2778	114	E16999	119450000000	513875	A27215	NA		NA	B32848	ERS6160726	Yes
Additional lysate aliquot		Pl_415	dMP	SP7286	S162	Lys2792	83	E17000	69812500000	613250	A27216	NA		NA	B32849	ERS6160727	No
Additional lysate aliquot		Pl_415	15	SP7328	E2	Lys2838	57.8	E17001	44637500000	262375	A27217	NA		NA	B32850	ERS6160728	Yes
Additional lysate aliquot		Pl_415	14	SP7334	E8	Lys2845	65.1	E17002	35087500000	273000	A27218	NA		NA	B32851	ERS6160729	Yes
Additional lysate aliquot		Pl_415	14	SP7336	E10	Lys2847	42.6	E17003	12978750000	290875	A27219	NA		NA	B32852	ERS6160730	No
Additional lysate aliquot		Pl_415		ENC				E17004	23033750000	1.04863e+06	A27220	NA		NA
Additional lysate aliquot		Pl_415		LNC					110137500	1109250	A27221	NA		NA	B32853	ERS6160731	No
Additional lysate aliquot		Pl_415	14	SP7346	E20	Lys2857	69.8	E17005	27337500000	268875	A27224	NA		NA	B32854	ERS6160732	Yes
Additional lysate aliquot		Pl_415	15	SP7349	E23	Lys2860	87.6	E17006	25700000000	34812.5	A27225	NA		NA	B32855	ERS6160733	No
Additional lysate aliquot		Pl_415	13	SP7374	E48	Lys2887	60.8	E17007	157337500000	781625	A27226	NA		NA	B32856	ERS6160734	No
Additional lysate aliquot		Pl_415	12.3	SP7406	E80	Lys2922	70.9	E17008	187400000000	851250	A27227	NA		NA	B32857	ERS6160735	No
Additional lysate aliquot		Pl_415	12.3	SP7409	E83	Lys2925	70.9	E17009	92525000000	918375	A27228	NA		NA	B32858	ERS6160736	No
Additional lysate aliquot		Pl_415	14	SP7425	E99	Lys2942	68.5	E17010	27937500000	395125	A27229	NA		NA	B32859	ERS6160737	Yes
Additional lysate aliquot		Pl_415	14	SP7430	E104	Lys2947	73.4	E17011	38512500000	344000	A27230	NA		NA	B32860	ERS6160738	No
Additional lysate aliquot		Pl_415	15	SP7446	E126	Lys2964	107.4	E17012	18798750000	373750	A27231	NA		NA	B32861	ERS6160739	No
Additional lysate aliquot		Pl_415	14	SP7449	E129	Lys2967	110.5	E17013	16750000000	513000	A27232	NA		NA	B32862	ERS6160740	No
Additional lysate aliquot		Pl_415	14	SP7451	E131	Lys2969	80.8	E17014	27812500000	704625	A27233	NA		NA	B32863	ERS6160741	No
Additional lysate aliquot		Pl_415	15	SP7453	E133	Lys2971	63.1	E17015	75725000000	737500	A27234	NA		NA	B32864	ERS6160742	No
Additional lysate aliquot		Pl_415	14	SP7454	E134	Lys2972	93	E17016	123187500000	913750	A27235	NA		NA	B32865	ERS6160743	No
Additional lysate aliquot		Pl_415	14	SP7459	E139	Lys2977	72.7	E17017	42812500000	534000	A27236	NA		NA	B32866	ERS6160744	No
Additional lysate aliquot		Pl_415	14	SP7466	E146	Lys2985	106.5	E17018	29587500000	554625	A27237	NA		NA	B32867	ERS6160745	Yes
Additional lysate aliquot		Pl_415	14	SP7479	E159	Lys3000	91.4	E17019	8431250000	9056.25	A27238	NA		NA	B32868	ERS6160746	Yes
Additional lysate aliquot		Pl_415	12.3	SP7495	E175	Lys3017	89.5	E17020	56075000000	532000	A27239	NA		NA	B32869	ERS6160747	Yes
Additional lysate aliquot		Pl_415	12.2	SP7520	E200	Lys3043	44.9	E17021	54325000000	271000	A27240	NA		NA	B32870	ERS6160748	Yes
Additional lysate aliquot		Pl_415	12.2	SP7526	E206	Lys3049	59.1	E17022	89137500000	201425	A27241	NA		NA	B32871	ERS6160749	No
Additional lysate aliquot		Pl_415	11.4/12.1	SP7533	E213	Lys3056	70.4	E17023	51300000000	783125	A27242	NA		NA	B32872	ERS6160750	Yes
Additional lysate aliquot		Pl_415	12.1	SP7538	E218	Lys3062	55.2	E17024	61400000000	911625	A27243	NA		NA	B32873	ERS6160751	No
Additional lysate aliquot		Pl_415		ENC				E17026	102612500	1043750	A27245	NA		NA	B32874	ERS6160752	No
Additional lysate aliquot		Pl_415		LNC					113187500	1.08925e+06	A27246	NA		NA	B32875	ERS6160753	No
Additional lysate aliquot		Pl_415	11.3	SP7541	E221	Lys3065	107.6	E17027	126575000000	272375	A27248	NA		NA	B32876	ERS6160754	Yes
Additional lysate aliquot		Pl_415	11.3	SP7542	E222	Lys3066	30.8	E17028	29900000000	151150	A27249	NA		NA	B32877	ERS6160755	No
Additional lysate aliquot		Pl_415	11.3	SP7546	E226	Lys3071	60.9	E17029	82237500000	149588	A27250	NA		NA	B32878	ERS6160756	Yes
Additional lysate aliquot		Pl_415	11.3	SP7547	E227	Lys3072	82.6	E17030	26312500000	62325	A27251	NA		NA	B32879	ERS6160757	No
Additional lysate aliquot		Pl_415	11.3	SP7549	E229	Lys3075	42.9	E17031	88612500000	217275	A27252	NA		NA	B32880	ERS6160758	No
Additional lysate aliquot		Pl_415	11.2	SP7550	E230	Lys3076	60.1	E17032	231225000000	608500	A27253	NA		NA	B32881	ERS6160759	No
Additional lysate aliquot		Pl_415	11.2	SP7552	E232	Lys3078	46.5	E17033	208387500000	589000	A27254	NA		NA	B32882	ERS6160760	No
Additional lysate aliquot		Pl_415	11.2	SP7557	E237	Lys3083	82.9	E17034	102750000000	334500	A27255	NA		NA	B32883	ERS6160761	No
Additional lysate aliquot		Pl_415	11.2	SP7558	E238	Lys3084	47.1	E17035	134887500000	510250	A27256	NA		NA	B32885	ERS6160762	Yes
Additional lysate aliquot		Pl_415	11.1	SP7562	E242	Lys3088	55.1	E17036	121500000000	821250	A27257	NA		NA	B32886	ERS6160763	No
Additional lysate aliquot		Pl_415	11.2	SP7564	E244	Lys3090	56.6	E17037	164687500000	501500	A27258	NA		NA	B32887	ERS6160764	Yes
Additional lysate aliquot		Pl_415	11.2	SP7565	E245	Lys3091	112	E17038	184837500000	558250	A27259	NA		NA	B32888	ERS6160765	No
Additional lysate aliquot		Pl_415	11.2	SP7567	E247	Lys3093	87.5	E17039	71237500000	270500	A27260	NA		NA	B32889	ERS6160766	No
Additional lysate aliquot		Pl_415	11.2	SP7570	E250	Lys3097	110.2	E17040	105450000000	426000	A27261	NA		NA	B32890	ERS6160767	Yes
Additional lysate aliquot		Pl_415	11.2	SP7571	E251	Lys3098	104.9	E17041	148075000000	485250	A27262	NA		NA	B32891	ERS6160768	No
Additional lysate aliquot		Pl_415	11.2	SP7572	E252	Lys3099	85	E17042	64200000000	146250	A27263	NA		NA	B32892	ERS6160769	No
Additional lysate aliquot		Pl_415	11.1/11.2	SP7573	E253	Lys3100	141.8	E17043	145925000000	514250	A27264	NA		NA	B32893	ERS6160770	Yes
Additional lysate aliquot		Pl_415	11.1	SP7574	E254	Lys3101	94.5	E17044	123387500000	491500	A27265	NA		NA	B32894	ERS6160771	Yes
Additional lysate aliquot		Pl_415	11.2	SP7575	E255	Lys3102	65.5	E17045	161875000000	620000	A27266	NA		NA	B32895	ERS6160772	No
Additional lysate aliquot		Pl_415	11.2	SP7576	E256	Lys3103	84.1	E17046	54812500000	275750	A27267	NA		NA	B32896	ERS6160773	No
Additional lysate aliquot		Pl_415		ENC				E17047	18948750000	859250	A27268	NA		NA
Additional lysate aliquot		Pl_415		LNC					118325000	1118000	A27269	NA		NA	B32897	ERS6160774	No
Additional lysate aliquot		Pl_415	11.2	SP7578	E258	Lys3105	62.2	E17048	76037500000	243725	A27272	NA		NA	B32898	ERS6160775	No
Additional lysate aliquot		Pl_415	20	SP6662	M7	LYS496	113.6	E17049	20038750000	330500	A27273	NA		NA	B32899	ERS6160776	No
Additional lysate aliquot		Pl_415	20	SP6663	M8	LYS497	53.6	E17050	17993750000	753250	A27274	NA		NA	B32900	ERS6160777	Yes
Additional lysate aliquot		Pl_415	19	SP6666	M11	LYS500	62.9	E17051	181237500000	525000	A27275	NA		NA	B32901	ERS6160778	No
Additional lysate aliquot		Pl_415	19	SP6673	M18	LYS507	46.4	E17052	134612500000	466250	A27276	NA		NA	B32902	ERS6160779	No
Additional lysate aliquot		Pl_415	19	SP6714	M59	LYS548	63.4	E17053	107462500000	281500	A27277	NA		NA	B32903	ERS6160780	No
Additional lysate aliquot		Pl_415	19	SP6720	M65	LYS554	54.3	E17054	112800000000	344000	A27278	NA		NA	B32904	ERS6160781	Yes
Additional lysate aliquot		Pl_415	20	SP6721	M66	LYS555	60.8	E17055	25675000000	532000	A27279	NA		NA	B32905	ERS6160782	No
Additional lysate aliquot		Pl_415	20	SP6725	M70	LYS559	68.8	E17056	60162500000	558250	A27280	NA		NA	B32906	ERS6160783	No
Additional lysate aliquot		Pl_415	20	SP6726	M71	LYS560	35.3	E17057	26775000000	521250	A27281	NA		NA	B32907	ERS6160784	Yes
Additional lysate aliquot		Pl_415	20	SP6727	M72	LYS561	81.8	E17058	30250000000	742750	A27282	NA		NA	B32908	ERS6160785	Yes
Additional lysate aliquot		Pl_415	20	SP6731	M76	LYS565	51.2	E17059	21092500000	915250	A27283	NA		NA	B32909	ERS6160786	Yes
Additional lysate aliquot		Pl_415	20	SP6737	M82	LYS571	45.9	E17060	98762500000	855000	A27284	NA		NA	B32910	ERS6160787	No
Additional lysate aliquot		Pl_415	22.2	SP6754	M99	LYS588	41.3	E17061	24773750000	992250	A27285	NA		NA	B32911	ERS6160788	No
Additional lysate aliquot		Pl_415	22.1	SP6770	M115	LYS604	99.3	E17062	47525000000	827250	A27286	NA		NA	B32912	ERS6160789	No
Additional lysate aliquot		Pl_415		SP6821		LYS655	70.6	E17063	50287500000	375000	A27287	NA		NA	B32913	ERS6160790	No
Additional lysate aliquot		Pl_415	20	SP6828	M174	LYS662		E17064	71075000000	296750	A27288	NA		NA	B32914	ERS6160791	No
Additional lysate aliquot		Pl_415	14	SP6834	M180	LYS668	70.9	E17065	119112500000	465250	A27289	NA		NA	B32915	ERS6160792	Yes
Additional lysate aliquot		Pl_415	12.2	SP6850	M196	LYS684	50.5	E17066	69775000000	106650	A27290	NA		NA	B32916	ERS6160793	No
Additional lysate aliquot		Pl_415	11.3	SP6855	M201	LYS689	53.9	E17067	102837500000	188225	A27291	NA		NA	B32917	ERS6160794	No
Additional lysate aliquot		Pl_415		ENC				E17068	26051250000	991000	A27292	NA		NA
Additional lysate aliquot		Pl_415		ENC				E17069	140812500	1089250	A27293	NA		NA	B32918	ERS6160795	No
Additional lysate aliquot		Pl_415		LNC					120325000	1108750	A27294	NA		NA	B32919	ERS6160796	No
Additional lysate aliquot		Pl_415	12.2	SP6865	M211	LYS699	56.1	E17070	238150000000	509000	A27296	NA		NA	B32920	ERS6160797	No
Additional lysate aliquot		Pl_415	11.2	SP6873	M219	LYS707	55.7	E17071	206125000000	547000	A27297	NA		NA	B32921	ERS6160798	Yes
Additional lysate aliquot		Pl_415	20	SP6889	M235	LYS723	73.1	E17072	35887500000	379750	A27298	NA		NA	B32922	ERS6160799	Yes
Additional lysate aliquot		Pl_415	12.3	SP6890	M236	LYS724	61.3	E17073	96400000000	514000	A27299	NA		NA	B32923	ERS6160800	Yes
Additional lysate aliquot		Pl_415	12.2	SP6903	M249	LYS737	62.6	E17074	154412500000	209300	A27300	NA		NA	B32924	ERS6160801	No
Additional lysate aliquot		Pl_415	11.4	SP6905	M251	LYS739	69	E17075	50900000000	149100	A27301	NA		NA	B32925	ERS6160802	Yes
Additional lysate aliquot		Pl_415	11.2	SP6912	M258	LYS746	77.5	E17076	35287500000	68025	A27302	NA		NA	B32926	ERS6160803	Yes
Additional lysate aliquot		Pl_415	12.1	SP6917	M263	LYS751	70	E17077	139637500000	218825	A27303	NA		NA	B32927	ERS6160804	No

## Sheet: Mammalian MtDNA Summary
Table summarizies mammaliant mtDNA for all libraries identified as conttaining ancient mammalian mtDNA
NA indicates that no ancient mtDNA was identified from the family in the respective library									Bovid			Canid			Elephantid			Equid			Felid			Hyaenid			Mustelid			Rhinocerotid			Ursid			Cervid			Cricetid			Vespertilionid			Hominin			Talpid
Field sample ID	MPI-EVA Sample ID	Chamber	Sequences ≥ 35 bp	Unique sequences (≥ 35 bp)	Duplication rate	Number of sequences assigned to a taxa	Number of sequences asigned to ancient taxa	Average fragment size of sequences assigned to ancient taxa	Number of sequences assigned	5' and 3' C->T substitution frequencies (95% binomial confidence intervals)	Reference with the most assigned sequences	Number of sequences assigned	5' and 3' C->T substitution frequencies (95% binomial confidence intervals)	Reference with the most assigned sequences	Number of sequences assigned	5' and 3' C->T substitution frequencies (95% binomial confidence intervals)	Reference with the most assigned sequences	Number of sequences assigned	5' and 3' C->T substitution frequencies (95% binomial confidence intervals)	Reference with the most assigned sequences	Number of sequences assigned	5' and 3' C->T substitution frequencies (95% binomial confidence intervals)	Reference with the most assigned sequences	Number of sequences assigned	5' and 3' C->T substitution frequencies (95% binomial confidence intervals)	Reference with the most assigned sequences	Number of sequences assigned	5' and 3' C->T substitution frequencies (95% binomial confidence intervals)	Reference with the most assigned sequences	Number of sequences assigned	5' and 3' C->T substitution frequencies (95% binomial confidence intervals)	Reference with the most assigned sequences	Number of sequences assigned	5' and 3' C->T substitution frequencies (95% binomial confidence intervals)	Reference with the most assigned sequences	Number of sequences assigned	5' and 3' C->T substitution frequencies (95% binomial confidence intervals)	Reference with the most assigned sequences	Number of sequences assigned	5' and 3' C->T substitution frequencies (95% binomial confidence intervals)	Reference with the most assigned sequences	Number of sequences assigned	5' and 3' C->T substitution frequencies (95% binomial confidence intervals)	Reference with the most assigned sequences	Number of sequences assigned	5' and 3' C->T substitution frequencies (95% binomial confidence intervals)	Reference with the most assigned sequences	Number of sequences assigned	5' and 3' C->T substitution frequencies (95% binomial confidence intervals)
M1	SP6656	Main	293869	8493	16	3455	3173	43.7556	230	47.8 ( 30.9-61.0 ) 52.2 ( 36.9-67.1 )	Bos_grunniens	1701	66.6 ( 61.5-71.3 ) 50.3 ( 44.9-55.6 )	Canis_lupus	98	73.9 ( 51.6-89.8 ) 59.1 ( 36.4-79.3 )	Mammuthus_primigenius	64	68.8 ( 41.3-89.0 ) 83.3 ( 42.8-94.5 )	Equus_caballus	350	51.9 ( 39.0-62.2 ) 49.2 ( 36.1-62.3 )	Panthera_pardus	78	37.5 ( 15.2-64.6 ) 50 ( 23.0-77.0 )	Crocuta_crocuta	123	60 ( 40.6-77.3 ) 57.7 ( 36.9-76.6 )	Gulo_gulo	273	65.2 ( 51.3-75.0 ) 47.2 ( 34.0-58.0 )	Coelodonta_antiquitatis	256	72.7 ( 54.8-83.2 ) 52.1 ( 35.2-64.8 )	Ursus_maritimus	NA	NA	NA	NA	NA	NA	NA	NA	NA	NA	NA	NA	NA	NA
M2	SP6657	Main	309446	10629	14.5	4978	4634	46.86	272	42.3 ( 27.0-54.9 ) 42.9 ( 26.3-60.6 )	Ovis_aries	1388	64.3 ( 58.5-69.8 ) 53.7 ( 47.0-59.5 )	Canis_lupus	NA	NA	NA	NA	NA	NA	2597	57.8 ( 53.3-61.9 ) 52.3 ( 47.5-57.0 )	Panthera_onca	NA	NA	NA	NA	NA	NA	144	67.7 ( 48.6-83.3 ) 62.1 ( 42.3-79.3 )	Coelodonta_antiquitatis	233	65.8 ( 52.3-75.3 ) 44.6 ( 29.7-56.8 )	Ursus_arctos	NA	NA	NA	NA	NA	NA	NA	NA	NA	NA	NA	NA	NA	NA
M3	SP6658	Main	324713	11124	14.1	4061	3660	46.5833	NA	NA	NA	1596	62.8 ( 57.6-67.4 ) 52.3 ( 46.3-58.2 )	Canis_lupus	46	50 ( 23.0-77.0 ) 70 ( 34.8-93.3 )	Mammuthus_primigenius	151	62.5 ( 43.7-78.9 ) 53.8 ( 29.9-70.1 )	Equus_ovodovi	1160	61.7 ( 55.2-67.9 ) 48.7 ( 41.6-54.9 )	Panthera_leo_persica	NA	NA	NA	NA	NA	NA	293	67.1 ( 56.0-76.9 ) 42.5 ( 31.5-54.1 )	Coelodonta_antiquitatis	414	67.7 ( 57.5-76.7 ) 57.8 ( 47.7-67.6 )	Ursus_maritimus	NA	NA	NA	NA	NA	NA	NA	NA	NA	NA	NA	NA	NA	NA
M4	SP6659	Main	363497	11370	15.3	3728	3341	46.6375	783	54.9 ( 46.0-63.5 ) 52.7 ( 42.1-61.3 )	Capra_sibirica	1428	63.3 ( 57.5-68.8 ) 48.8 ( 42.3-55.3 )	Canis_lupus	NA	NA	NA	47	66.7 ( 38.4-88.2 ) 55.6 ( 21.2-86.3 )	Equus_przewalskii	185	55.8 ( 39.9-70.9 ) 50 ( 31.3-68.7 )	Panthera_leo_persica	73	60 ( 38.7-78.9 ) 40 ( 16.3-67.7 )	Crocuta_crocuta	NA	NA	NA	84	73.9 ( 51.6-89.8 ) 66.7 ( 38.4-88.2 )	Coelodonta_antiquitatis	652	74.6 ( 66.4-81.7 ) 52.3 ( 43.4-59.9 )	Ursus_arctos	89	61.5 ( 25.1-80.8 ) 46.7 ( 21.3-73.4 )	Cervus_nippon_sichuanicus	NA	NA	NA	NA	NA	NA	NA	NA	NA	NA	NA
M5	SP6660	Main	892019	141603	1.7	31215	31215	49.5333	452	45.5 ( 32.0-59.4 ) 23.4 ( 10.7-35.7 )	Bison_bison	NA	NA	NA	NA	NA	NA	25649	40.2 ( 38.8-41.6 ) 20.1 ( 19.0-21.2 )	Equus_ovodovi	NA	NA	NA	5114	33.5 ( 30.4-36.5 ) 17.1 ( 14.8-19.5 )	Crocuta_crocuta	NA	NA	NA	NA	NA	NA	NA	NA	NA	NA	NA	NA	NA	NA	NA	NA	NA	NA	NA	NA	NA	NA	NA
M6	SP6661	Main	703132	117668	3.4	18315	18195	47.6111	5352	55.6 ( 52.4-58.7 ) 39.8 ( 36.4-43.0 )	Bison_bison	1162	58.4 ( 52.4-64.3 ) 44.7 ( 38.7-50.8 )	Canis_lupus	808	62.1 ( 55.3-68.7 ) 42.2 ( 35.1-49.5 )	Mammuthus_primigenius	1407	55 ( 49.2-60.7 ) 39.3 ( 33.9-44.9 )	Equus_przewalskii	299	57.8 ( 42.2-72.3 ) 46.5 ( 29.1-60.1 )	Panthera_tigris_amoyensis	6604	45.4 ( 42.8-48.0 ) 32.2 ( 29.7-34.8 )	Crocuta_crocuta	NA	NA	NA	1942	51.4 ( 46.9-55.9 ) 45.7 ( 40.8-50.3 )	Coelodonta_antiquitatis	405	53.9 ( 41.9-63.5 ) 48.8 ( 36.4-58.9 )	Ursus_arctos	216	45.7 ( 26.3-60.6 ) 44 ( 24.4-65.1 )	Rusa_unicolor	NA	NA	NA	NA	NA	NA	NA	NA	NA	NA	NA
M7	SP6662	Main	309758	8808	16.5	3773	3609	44.5667	180	62.2 ( 44.8-77.5 ) 51.6 ( 33.1-69.8 )	Bos_grunniens	2075	64 ( 59.6-68.2 ) 51.3 ( 46.2-55.8 )	Canis_lupus_laniger	121	62.5 ( 40.6-81.2 ) 54.8 ( 36.0-72.7 )	Mammuthus_primigenius	62	84.2 ( 60.4-96.6 ) 55.6 ( 21.2-86.3 )	Equus_przewalskii	332	59.7 ( 44.8-70.5 ) 46.4 ( 34.3-58.8 )	Panthera_leo_persica	59	42.9 ( 17.7-71.1 ) 53.3 ( 21.3-73.4 )	Crocuta_crocuta	NA	NA	NA	440	63.5 ( 54.4-71.9 ) 53.1 ( 41.7-62.2 )	Coelodonta_antiquitatis	277	65.7 ( 53.1-76.8 ) 65.5 ( 51.4-77.8 )	Ursus_maritimus	63	71.4 ( 35.1-87.2 ) 50 ( 23.0-77.0 )	Cervus_nippon_taiouanus	NA	NA	NA	NA	NA	NA	NA	NA	NA	NA	NA
M8	SP6663	Main	471551	12292	17.2	4948	4784	44.7333	499	58.1 ( 45.8-67.6 ) 47.9 ( 36.1-60.0 )	Bison_bison	2517	67.8 ( 63.7-71.7 ) 50.6 ( 46.1-55.0 )	Canis_lupus	136	73.8 ( 55.4-84.3 ) 47.2 ( 27.9-61.9 )	Mammuthus_primigenius	82	43.8 ( 19.8-70.1 ) 38.9 ( 17.3-64.3 )	Equus_przewalskii	224	62.5 ( 47.4-76.0 ) 41.9 ( 27.0-57.9 )	Panthera_leo_persica	224	52 ( 37.4-66.3 ) 37.5 ( 24.0-52.6 )	Crocuta_crocuta	NA	NA	NA	223	60.7 ( 45.0-71.9 ) 40.8 ( 25.2-53.8 )	Coelodonta_antiquitatis	794	60.4 ( 53.1-67.4 ) 55.2 ( 47.2-63.0 )	Ursus_arctos	85	55 ( 31.5-76.9 ) 45 ( 23.1-68.5 )	Cervus_canadensis_songaricus	NA	NA	NA	NA	NA	NA	NA	NA	NA	NA	NA
M9	SP6664	Main	686519	57746	6.7	13855	12759	46.7222	3598	59 ( 54.6-62.9 ) 44.9 ( 40.3-49.1 )	Bison_bison	1145	62.7 ( 56.3-68.8 ) 45.7 ( 39.1-52.3 )	Canis_lupus	712	61.6 ( 53.9-68.9 ) 51.2 ( 42.9-58.3 )	Mammuthus_primigenius	1115	64.5 ( 57.9-70.1 ) 46.2 ( 39.5-53.0 )	Equus_ovodovi	277	41.5 ( 24.2-55.5 ) 42.9 ( 27.7-59.0 )	Panthera_pardus	3810	49 ( 45.4-52.4 ) 34 ( 30.4-37.3 )	Crocuta_crocuta	NA	NA	NA	656	62.4 ( 54.2-69.0 ) 50.3 ( 41.9-58.8 )	Coelodonta_antiquitatis	972	51.7 ( 44.1-58.3 ) 45.8 ( 38.1-52.6 )	Ursus_arctos	474	60.2 ( 49.5-70.2 ) 54.4 ( 43.3-63.3 )	Cervus_canadensis_songaricus	NA	NA	NA	NA	NA	NA	NA	NA	NA	NA	NA
M10	SP6665	Main	335938	9101	17	4848	2286	46.0167	100	73.3 ( 38.4-88.2 ) 55.6 ( 21.2-86.3 )	Bos_grunniens	1052	59.3 ( 52.0-65.4 ) 54.6 ( 47.1-62.0 )	Canis_lupus_familiaris	NA	NA	NA	NA	NA	NA	264	54 ( 39.3-68.2 ) 52.2 ( 36.9-67.1 )	Panthera_leo_persica	66	60.9 ( 34.5-76.8 ) 41.7 ( 15.2-72.3 )	Crocuta_crocuta	NA	NA	NA	110	62.5 ( 40.6-81.2 ) 50 ( 29.1-70.9 )	Coelodonta_antiquitatis	694	61.9 ( 53.8-68.5 ) 48.2 ( 38.9-56.1 )	Ursus_arctos	NA	NA	NA	NA	NA	NA	NA	NA	NA	NA	NA	NA	NA	NA
M11	SP6666	Main	877528	170593	2.7	34301	34301	48.3556	17894	54 ( 52.4-55.7 ) 37.8 ( 36.1-39.4 )	Bison_bison	1756	58.3 ( 53.5-63.0 ) 37.5 ( 32.4-42.3 )	Canis_lupus	1742	54.4 ( 49.5-58.8 ) 43 ( 37.8-47.8 )	Mammuthus_primigenius	2003	55.2 ( 50.2-59.7 ) 41.8 ( 37.0-46.8 )	Equus_caballus	385	43.8 ( 31.4-56.7 ) 20.8 ( 10.8-34.1 )	Panthera_tigris_amoyensis	7271	44.8 ( 42.2-47.5 ) 30.4 ( 28.0-32.8 )	Crocuta_crocuta	NA	NA	NA	2189	58.1 ( 53.9-62.3 ) 46.7 ( 42.3-51.0 )	Coelodonta_antiquitatis	526	54.3 ( 44.3-64.0 ) 34.6 ( 25.8-42.7 )	Ursus_arctos	535	67.3 ( 56.2-75.4 ) 32 ( 23.0-42.1 )	Cervus_nippon_kopschi	NA	NA	NA	NA	NA	NA	NA	NA	NA	NA	NA
M12	SP6667	Main	750998	123126	3.4	22504	22365	48.0333	6542	54.4 ( 51.1-57.7 ) 42.5 ( 39.0-45.8 )	Bison_bison	3261	55.2 ( 51.6-58.8 ) 44.2 ( 40.3-47.8 )	Canis_lupus	1201	60.6 ( 54.6-66.3 ) 39.7 ( 33.5-46.3 )	Mammuthus_primigenius	3108	56.3 ( 52.4-60.1 ) 45.4 ( 41.3-49.3 )	Equus_ovodovi	348	51.2 ( 33.3-64.5 ) 40.9 ( 24.4-54.5 )	Panthera_tigris_amoyensis	5802	45 ( 42.1-47.9 ) 34.5 ( 31.5-37.3 )	Crocuta_crocuta	NA	NA	NA	1002	58.8 ( 51.9-64.7 ) 46 ( 39.0-52.3 )	Coelodonta_antiquitatis	856	58.7 ( 50.9-65.2 ) 39.8 ( 31.8-46.9 )	Ursus_arctos	245	57.5 ( 40.9-73.0 ) 35.1 ( 18.0-49.8 )	Cervus_canadensis_songaricus	NA	NA	NA	NA	NA	NA	NA	NA	NA	NA	NA
M13	SP6668	Main	617403	57630	6	22810	21843	52.62	15227	35.1 ( 33.4-36.8 ) 21.3 ( 19.7-22.8 )	Bos_grunniens	NA	NA	NA	NA	NA	NA	957	39.3 ( 32.6-46.3 ) 25.1 ( 18.8-31.2 )	Equus_ovodovi	NA	NA	NA	4542	28.6 ( 25.8-31.5 ) 18.3 ( 15.9-20.9 )	Crocuta_crocuta	NA	NA	NA	753	50.9 ( 42.5-58.1 ) 33.3 ( 26.0-40.2 )	Coelodonta_antiquitatis	364	48.8 ( 37.9-59.9 ) 32.9 ( 22.5-44.6 )	Ursus_maritimus	NA	NA	NA	NA	NA	NA	NA	NA	NA	NA	NA	NA	NA	NA
M14	SP6669	Main	423644	16926	12.4	8285	8101	47.1125	695	44.3 ( 34.9-52.4 ) 30.7 ( 21.9-40.7 )	Bison_bison	4063	60.2 ( 56.9-63.2 ) 49.4 ( 46.0-52.7 )	Canis_lupus	733	52.4 ( 44.5-60.3 ) 32.3 ( 24.6-39.5 )	Mammuthus_primigenius	752	49.7 ( 41.2-58.1 ) 40.5 ( 32.7-48.7 )	Equus_caballus	426	62.5 ( 51.0-73.1 ) 45.1 ( 34.1-56.5 )	Panthera_leo_persica	456	29 ( 19.5-37.9 ) 19.3 ( 12.3-27.9 )	Crocuta_crocuta	NA	NA	NA	453	62.6 ( 52.9-70.2 ) 50 ( 40.7-59.3 )	Coelodonta_antiquitatis	523	62.8 ( 53.8-71.1 ) 59.8 ( 50.1-69.0 )	Ursus_arctos	NA	NA	NA	NA	NA	NA	NA	NA	NA	NA	NA	NA	NA	NA
M15	SP6670	Main	336237	12620	13.3	5064	4703	45.5429	292	52.8 ( 35.5-69.6 ) 42.9 ( 28.8-57.8 )	Ovis_ammon	1778	66.3 ( 61.3-71.1 ) 55.3 ( 50.1-60.4 )	Canis_lupus_lupus	NA	NA	NA	264	61.8 ( 47.7-72.0 ) 50 ( 37.0-63.0 )	Equus_przewalskii	527	57.7 ( 47.6-67.3 ) 47.9 ( 37.6-58.4 )	Panthera_leo_persica	NA	NA	NA	NA	NA	NA	283	63 ( 50.9-74.0 ) 53.7 ( 37.8-65.7 )	Coelodonta_antiquitatis	1307	62.5 ( 56.8-68.0 ) 49.6 ( 43.1-55.4 )	Ursus_arctos	NA	NA	NA	252	56.2 ( 41.2-70.5 ) 51 ( 34.4-63.7 )	Microtus_levis	NA	NA	NA	NA	NA	NA	NA	NA
M16	SP6671	Main	571581	42153	7.5	12344	12100	47.4	2686	58.6 ( 54.1-63.0 ) 48.7 ( 43.5-53.5 )	Bison_priscus	1845	57 ( 52.0-61.5 ) 47.5 ( 42.4-52.7 )	Canis_lupus	716	59.8 ( 51.5-66.6 ) 45.4 ( 37.3-53.7 )	Mammuthus_primigenius	753	58.4 ( 49.4-65.8 ) 36.8 ( 29.6-44.4 )	Equus_ovodovi	459	53.5 ( 42.4-64.3 ) 42.7 ( 31.2-52.5 )	Panthera_leo_persica	2535	50.6 ( 46.1-54.7 ) 37 ( 32.7-41.0 )	Crocuta_crocuta	NA	NA	NA	611	59.9 ( 51.8-67.6 ) 52 ( 43.1-59.5 )	Coelodonta_antiquitatis	2196	57.2 ( 52.8-61.5 ) 46.2 ( 41.4-50.7 )	Ursus_spelaeus	299	54.7 ( 42.7-66.2 ) 52.5 ( 37.5-64.1 )	Cervus_canadensis_songaricus	NA	NA	NA	NA	NA	NA	NA	NA	NA	NA	NA
M17	SP6672	Main	432187	21720	10.6	11555	11070	47.64	978	59.5 ( 51.8-66.9 ) 50 ( 42.3-57.7 )	Capra_sibirica	9016	61 ( 58.9-63.2 ) 49 ( 46.7-51.3 )	Canis_lupus_laniger	NA	NA	NA	NA	NA	NA	136	77.3 ( 54.6-92.2 ) 50 ( 28.2-71.8 )	Panthera_pardus	NA	NA	NA	NA	NA	NA	195	64 ( 49.2-77.1 ) 55.8 ( 39.9-70.9 )	Coelodonta_antiquitatis	745	64.7 ( 57.1-71.8 ) 50.7 ( 42.0-59.4 )	Ursus_arctos	NA	NA	NA	NA	NA	NA	NA	NA	NA	NA	NA	NA	NA	NA
M18	SP6673	Main	761155	150666	2.5	27575	27416	47.8	13414	56.1 ( 54.3-57.9 ) 40.5 ( 38.6-42.4 )	Bison_bison	1140	59.2 ( 53.0-64.6 ) 36.8 ( 31.0-42.9 )	Canis_lupus	1740	61.3 ( 56.7-65.7 ) 40.2 ( 35.4-45.1 )	Mammuthus_primigenius	1587	49.5 ( 44.3-54.7 ) 41.4 ( 36.3-46.2 )	Equus_ovodovi	340	58.5 ( 42.1-73.7 ) 35 ( 23.1-48.4 )	Panthera_tigris_amoyensis	7293	46.2 ( 43.7-48.8 ) 29.6 ( 27.3-32.1 )	Crocuta_crocuta	NA	NA	NA	993	56.1 ( 49.6-61.8 ) 40.5 ( 34.2-46.3 )	Coelodonta_antiquitatis	436	53.7 ( 43.2-64.0 ) 36.4 ( 26.4-47.3 )	Ursus_arctos	473	61.7 ( 50.3-72.3 ) 40.4 ( 31.3-49.9 )	Cervus_nippon_kopschi	NA	NA	NA	NA	NA	NA	NA	NA	NA	NA	NA
M19	SP6674	Main	545708	26234	10.8	10198	9961	48.7625	4887	39.3 ( 36.1-42.5 ) 26.4 ( 23.3-29.4 )	Ovis_ammon	125	63 ( 42.4-80.6 ) 47.4 ( 24.4-71.1 )	Canis_lupus_laniger	NA	NA	NA	1727	48.1 ( 42.9-52.9 ) 27.8 ( 23.3-32.6 )	Equus_ovodovi	255	59.5 ( 41.0-72.3 ) 43.8 ( 29.5-58.8 )	Panthera_pardus	1518	38.1 ( 32.8-43.5 ) 22.7 ( 18.0-27.3 )	Crocuta_crocuta	NA	NA	NA	461	36.4 ( 26.9-46.6 ) 28.4 ( 18.3-37.8 )	Coelodonta_antiquitatis	859	62.7 ( 55.4-68.7 ) 57.9 ( 50.4-65.2 )	Ursus_spelaeus	129	55.6 ( 35.3-74.5 ) 29.4 ( 10.3-56.0 )	Cervus_canadensis_songaricus	NA	NA	NA	NA	NA	NA	NA	NA	NA	NA	NA
M20	SP6675	Main	41096	1127	13.3	247	0	NA
M21	SP6676	Main	369493	10484	15.9	3784	3550	45.2444	472	58 ( 46.7-66.9 ) 49.4 ( 37.6-59.2 )	Bison_priscus	1451	68.5 ( 63.2-73.4 ) 53.3 ( 47.2-58.7 )	Canis_lupus	159	63.4 ( 46.9-77.9 ) 44.4 ( 25.5-59.2 )	Mammuthus_primigenius	186	55 ( 38.5-70.7 ) 35.9 ( 21.2-52.8 )	Equus_przewalskii	174	54.5 ( 33.5-69.2 ) 34.4 ( 18.6-53.2 )	Panthera_leo_persica	173	65.5 ( 42.3-79.3 ) 39.5 ( 21.8-54.0 )	Crocuta_crocuta	43	62.5 ( 24.5-91.5 ) 55.6 ( 21.2-86.3 )	Martes_zibellina	200	59.3 ( 45.7-71.9 ) 60.4 ( 44.1-71.9 )	Coelodonta_antiquitatis	692	57.9 ( 50.0-65.6 ) 51 ( 42.6-59.5 )	Ursus_arctos	NA	NA	NA	NA	NA	NA	NA	NA	NA	NA	NA	NA	NA	NA
M22	SP6677	Main	344881	14466	12.1	5143	4975	45.9667	1211	55.1 ( 48.8-61.3 ) 47.6 ( 40.2-54.1 )	Bison_bison	1690	61 ( 55.8-66.0 ) 53.2 ( 47.7-58.2 )	Canis_lupus	128	66.7 ( 47.2-82.7 ) 44.8 ( 26.4-64.3 )	Mammuthus_primigenius	144	56.1 ( 39.7-71.5 ) 64.3 ( 44.1-81.4 )	Equus_ovodovi	471	56.9 ( 45.7-65.7 ) 53.5 ( 42.4-64.3 )	Panthera_leo_persica	326	48.9 ( 38.1-59.8 ) 35.6 ( 25.6-46.6 )	Crocuta_crocuta	NA	NA	NA	293	66.2 ( 53.4-77.4 ) 55 ( 41.6-67.9 )	Coelodonta_antiquitatis	658	69.8 ( 61.7-76.0 ) 52.6 ( 43.8-61.2 )	Ursus_arctos	54	60 ( 26.2-87.8 ) 63.6 ( 23.4-83.3 )	Cervus_nippon_taiouanus	NA	NA	NA	NA	NA	NA	NA	NA	NA	NA	NA
M23	SP6678	Main	568718	31273	9.3	8884	8673	47.025	1609	58.7 ( 52.4-64.2 ) 43.8 ( 37.4-50.3 )	Bison_bison	1067	64.6 ( 58.4-70.4 ) 48.4 ( 41.1-54.8 )	Canis_lupus	614	64 ( 55.5-72.0 ) 47.2 ( 38.3-56.3 )	Mammuthus_primigenius	912	56.7 ( 48.9-63.3 ) 45.1 ( 37.1-53.3 )	Equus_przewalskii	270	45.5 ( 30.4-61.2 ) 38.6 ( 22.4-52.2 )	Panthera_pardus	2409	45.8 ( 41.5-50.1 ) 38 ( 33.8-42.0 )	Crocuta_crocuta	NA	NA	NA	455	56.2 ( 46.6-65.6 ) 51.5 ( 40.3-60.7 )	Coelodonta_antiquitatis	1337	59.7 ( 53.9-65.2 ) 46.8 ( 40.6-53.0 )	Ursus_spelaeus	NA	NA	NA	NA	NA	NA	NA	NA	NA	NA	NA	NA	NA	NA
M24	SP6679	Main	891530	166017	2.7	23626	23410	48.0444	6492	54.5 ( 51.6-57.2 ) 40.8 ( 37.8-43.8 )	Bison_bison	1109	54.3 ( 48.1-60.3 ) 46.4 ( 40.0-53.0 )	Canis_lupus	1521	60 ( 55.0-64.8 ) 42.8 ( 37.7-48.1 )	Mammuthus_primigenius	2104	48.3 ( 43.5-52.7 ) 38.4 ( 33.8-42.7 )	Equus_ovodovi	1041	56.9 ( 49.4-64.2 ) 42.5 ( 35.2-50.1 )	Panthera_leo_persica	8906	41.8 ( 39.3-44.2 ) 31.6 ( 29.4-34.0 )	Crocuta_crocuta	NA	NA	NA	1308	51.9 ( 46.2-57.5 ) 42.9 ( 37.3-48.5 )	Coelodonta_antiquitatis	285	53.8 ( 39.5-64.9 ) 45.6 ( 32.4-59.3 )	Ursus_maritimus	644	54.5 ( 46.0-62.8 ) 47.7 ( 38.9-56.6 )	Rusa_unicolor	NA	NA	NA	NA	NA	NA	NA	NA	NA	NA	NA
M25	SP6680	Main	390201	16193	12.1	6803	6321	45.15	809	57.4 ( 48.8-64.5 ) 42.4 ( 34.8-50.2 )	Capra_sibirica	117	69.7 ( 51.3-84.4 ) 52 ( 31.3-72.2 )	Canis_lupus	NA	NA	NA	NA	NA	NA	3740	63.7 ( 60.6-66.8 ) 49.3 ( 45.8-52.9 )	Panthera_uncia	143	40.5 ( 22.5-55.2 ) 22.9 ( 10.4-40.1 )	Crocuta_crocuta	179	50 ( 31.3-68.7 ) 73.3 ( 50.6-85.3 )	Martes_zibellina	NA	NA	NA	1333	65.4 ( 59.4-70.4 ) 53.5 ( 47.0-59.9 )	Ursus_spelaeus	NA	NA	NA	NA	NA	NA	NA	NA	NA	NA	NA	NA	NA	NA
M26	SP6681	Main	387237	9144	17.1	3250	2682	48.2375	759	31.4 ( 21.9-40.2 ) 33.7 ( 24.3-44.1 )	Bison_bonasus	NA	NA	NA	41	60 ( 14.7-94.7 ) 75 ( 19.4-99.4 )	Mammuthus_primigenius	106	48.4 ( 27.3-64.0 ) 45 ( 23.1-68.5 )	Equus_przewalskii	247	54.3 ( 36.9-67.1 ) 48.9 ( 33.7-64.2 )	Panthera_leo_persica	709	31.8 ( 24.9-39.3 ) 22.2 ( 15.3-28.9 )	Crocuta_crocuta	42	66.7 ( 22.3-95.7 ) 66.7 ( 22.3-95.7 )	Martes_zibellina	102	66.7 ( 48.2-82.0 ) 39.1 ( 19.7-61.5 )	Coelodonta_antiquitatis	676	64.6 ( 56.8-70.8 ) 52 ( 43.7-60.2 )	Ursus_spelaeus	NA	NA	NA	NA	NA	NA	NA	NA	NA	NA	NA	NA	NA	NA
M27	SP6682	Main	452208	28420	8.5	8392	7941	47.6375	1187	61.6 ( 54.5-67.5 ) 50 ( 42.6-57.4 )	Bison_bison	2772	66 ( 62.2-69.4 ) 48.6 ( 44.6-52.6 )	Canis_lupus_lupus	413	71.3 ( 59.9-79.2 ) 51.9 ( 41.1-60.7 )	Mammuthus_primigenius	595	47.7 ( 38.9-55.3 ) 45 ( 35.5-53.2 )	Equus_ovodovi	426	58.4 ( 47.2-67.2 ) 41.2 ( 30.4-52.8 )	Panthera_leo_persica	1780	47.6 ( 42.8-52.5 ) 37.2 ( 32.4-42.2 )	Crocuta_crocuta	NA	NA	NA	281	58.6 ( 46.2-70.2 ) 53.4 ( 39.9-66.7 )	Coelodonta_antiquitatis	487	63 ( 54.0-71.4 ) 51.6 ( 41.1-62.0 )	Ursus_arctos	NA	NA	NA	NA	NA	NA	NA	NA	NA	NA	NA	NA	NA	NA
M28	SP6683	Main	647797	40559	9.6	12824	12657	47.9111	2597	56.7 ( 51.0-61.7 ) 46.8 ( 41.0-52.7 )	Bison_bison	2517	61 ( 56.9-64.9 ) 50.9 ( 46.5-55.2 )	Canis_lupus	849	58.7 ( 50.7-65.4 ) 45.1 ( 37.7-52.6 )	Mammuthus_primigenius	1701	55.5 ( 50.4-60.6 ) 43.5 ( 38.2-48.8 )	Equus_ovodovi	202	44 ( 24.4-65.1 ) 33.3 ( 13.8-50.2 )	Panthera_tigris_amoyensis	1695	48.8 ( 43.5-54.0 ) 37.6 ( 32.3-42.6 )	Crocuta_crocuta	NA	NA	NA	2347	63.9 ( 59.6-67.7 ) 47.3 ( 43.0-51.7 )	Coelodonta_antiquitatis	556	68 ( 59.1-75.9 ) 46.2 ( 37.0-55.6 )	Ursus_arctos	193	54.3 ( 36.6-71.2 ) 33.3 ( 14.7-49.4 )	Cervus_canadensis_songaricus	NA	NA	NA	NA	NA	NA	NA	NA	NA	NA	NA
M29	SP6684	Main	660242	59354	6.1	18905	18383	48.5857	12036	57 ( 55.1-58.8 ) 45.6 ( 43.6-47.6 )	Bos_grunniens	2307	59.5 ( 55.3-63.4 ) 49.8 ( 45.4-54.2 )	Canis_lupus	NA	NA	NA	NA	NA	NA	493	61.5 ( 51.7-70.6 ) 47.3 ( 36.7-58.0 )	Panthera_leo_persica	2290	42.6 ( 38.4-47.0 ) 37.8 ( 33.4-42.3 )	Crocuta_crocuta	NA	NA	NA	257	57.1 ( 41.5-68.7 ) 46.6 ( 31.7-58.5 )	Coelodonta_antiquitatis	640	62 ( 53.7-68.7 ) 45.3 ( 36.6-53.0 )	Ursus_arctos	NA	NA	NA	360	51.3 ( 39.7-62.8 ) 40 ( 28.5-52.4 )	Microtus_levis	NA	NA	NA	NA	NA	NA	NA	NA
M30	SP6685	Main	234438	9945	12.5	4705	4427	45.0667	189	65.2 ( 38.5-80.3 ) 38.7 ( 19.2-54.6 )	Ovis_ammon	1222	63.3 ( 56.6-68.9 ) 51.7 ( 44.7-57.8 )	Canis_lupus	303	66.2 ( 53.4-77.4 ) 46.9 ( 34.3-59.8 )	Mammuthus_primigenius	NA	NA	NA	427	57.8 ( 45.3-67.5 ) 58.1 ( 44.7-68.2 )	Panthera_leo_persica	NA	NA	NA	NA	NA	NA	125	51.6 ( 33.1-69.8 ) 50 ( 30.6-69.4 )	Coelodonta_antiquitatis	2161	62.6 ( 58.1-67.0 ) 53.3 ( 48.3-57.8 )	Ursus_arctos	NA	NA	NA	NA	NA	NA	NA	NA	NA	NA	NA	NA	NA	NA
M31	SP6686	Main	246273	8776	14.1	4660	4270	45.2333	NA	NA	NA	248	65.1 ( 46.7-77.0 ) 70 ( 53.5-83.4 )	Canis_lupus_laniger	NA	NA	NA	NA	NA	NA	NA	NA	NA	NA	NA	NA	161	52.2 ( 36.9-67.1 ) 42.9 ( 24.5-62.8 )	Martes_zibellina	NA	NA	NA	3861	61.8 ( 58.6-64.9 ) 50.1 ( 46.7-53.6 )	Ursus_arctos	NA	NA	NA	NA	NA	NA	NA	NA	NA	NA	NA	NA	NA	NA
M32	SP6687	Main	335950	7355	20.4	3648	3421	45.75	NA	NA	NA	153	57.1 ( 33.9-72.5 ) 46.4 ( 24.5-62.8 )	Canis_lupus	NA	NA	NA	NA	NA	NA	38	71.4 ( 18.4-90.1 ) 62.5 ( 24.5-91.5 )	Panthera_leo_persica	NA	NA	NA	192	55.8 ( 39.9-70.9 ) 64.1 ( 44.6-76.6 )	Martes_martes	NA	NA	NA	3038	59.7 ( 56.1-63.2 ) 49.9 ( 45.8-53.7 )	Ursus_spelaeus	NA	NA	NA	NA	NA	NA	NA	NA	NA	NA	NA	NA	NA	NA
M33	SP6688	Main	186176	4446	19.4	2175	1847	44.2	NA	NA	NA	250	70.9 ( 57.1-82.4 ) 59.4 ( 40.6-76.3 )	Canis_lupus_chanco	NA	NA	NA	NA	NA	NA	NA	NA	NA	NA	NA	NA	85	75 ( 47.6-92.7 ) 50 ( 26.0-74.0 )	Martes_zibellina	NA	NA	NA	1512	57.5 ( 52.2-62.2 ) 44.2 ( 38.6-49.8 )	Ursus_spelaeus	NA	NA	NA	NA	NA	NA	NA	NA	NA	NA	NA	NA	NA	NA
M34	SP6689	Main	92114	3154	14.4	1197	584	44.4333	NA	NA	NA	NA	NA	NA	NA	NA	NA	NA	NA	NA	16	71.4 ( 18.4-90.1 ) 50 ( 11.8-88.2 )	Panthera_pardus	NA	NA	NA	105	61.5 ( 36.9-76.6 ) 50 ( 27.2-72.8 )	Martes_zibellina	NA	NA	NA	463	63.7 ( 52.6-72.1 ) 50 ( 40.2-59.8 )	Ursus_spelaeus	NA	NA	NA	NA	NA	NA	NA	NA	NA	NA	NA	NA	NA	NA
M35	SP6690	Main	265866	9999	13.9	4691	4407	43.8571	357	68.9 ( 55.7-78.0 ) 53.8 ( 37.6-66.0 )	Bos_grunniens	2306	67 ( 62.9-70.8 ) 54.6 ( 50.1-59.0 )	Canis_lupus	370	66.3 ( 55.1-76.3 ) 53 ( 41.7-64.1 )	Mammuthus_primigenius	46	63.6 ( 23.4-83.3 ) 54.5 ( 16.7-76.6 )	Equus_ovodovi	414	68.4 ( 55.4-77.5 ) 37 ( 26.1-46.5 )	Panthera_leo_persica	NA	NA	NA	NA	NA	NA	195	66.1 ( 50.9-76.4 ) 56.8 ( 38.8-69.6 )	Coelodonta_antiquitatis	719	61.3 ( 53.1-69.0 ) 47.6 ( 39.7-55.5 )	Ursus_maritimus	NA	NA	NA	NA	NA	NA	NA	NA	NA	NA	NA	NA	NA	NA
M36	SP6691	Main	287062	6755	19.2	3044	2518	44.22	106	73.9 ( 51.6-89.8 ) 43.8 ( 19.8-70.1 )	Bison_priscus	1828	65.4 ( 60.1-69.9 ) 53.9 ( 48.3-58.8 )	Canis_lupus_lupus	NA	NA	NA	NA	NA	NA	120	63.6 ( 36.4-79.3 ) 50 ( 31.9-68.1 )	Panthera_leo_persica	NA	NA	NA	NA	NA	NA	176	71.7 ( 56.5-84.0 ) 69.6 ( 42.7-83.6 )	Coelodonta_antiquitatis	288	63.6 ( 49.3-73.8 ) 52.5 ( 37.5-64.1 )	Ursus_arctos	NA	NA	NA	NA	NA	NA	NA	NA	NA	NA	NA	NA	NA	NA
M37	SP6692	Main	291746	7720	17.3	3037	2704	47.2286	800	54.5 ( 46.3-62.5 ) 30.8 ( 23.5-39.0 )	Bison_bonasus	190	69.2 ( 49.8-80.9 ) 61.9 ( 43.3-74.4 )	Canis_lupus_chanco	NA	NA	NA	42	50 ( 11.8-88.2 ) 50 ( 21.1-78.9 )	Equus_ovodovi	125	53.8 ( 29.9-70.1 ) 60.6 ( 39.2-74.5 )	Panthera_pardus	NA	NA	NA	309	66.7 ( 55.3-76.8 ) 50 ( 37.2-62.8 )	Gulo_gulo	37	70 ( 34.8-93.3 ) 85.7 ( 29.0-96.3 )	Coelodonta_antiquitatis	1201	61 ( 55.1-66.7 ) 52.9 ( 46.4-59.4 )	Ursus_spelaeus	NA	NA	NA	NA	NA	NA	NA	NA	NA	NA	NA	NA	NA	NA
M38	SP6693	Main	168787	4192	18.4	1406	1154	44.2333	NA	NA	NA	87	64.3 ( 35.1-87.2 ) 54.5 ( 16.7-76.6 )	Canis_lupus_lupus	NA	NA	NA	NA	NA	NA	NA	NA	NA	NA	NA	NA	72	42.9 ( 17.7-71.1 ) 53.8 ( 19.2-74.9 )	Martes_martes	NA	NA	NA	995	65.8 ( 59.4-71.8 ) 51.8 ( 45.0-58.6 )	Ursus_spelaeus	NA	NA	NA	NA	NA	NA	NA	NA	NA	NA	NA	NA	NA	NA
M39	SP6694	Main	234221	6867	16.6	2886	2543	44.65	206	55.2 ( 32.5-70.6 ) 45 ( 23.1-68.5 )	Bison_priscus	193	70 ( 53.5-83.4 ) 48.4 ( 27.3-64.0 )	Canis_lupus	NA	NA	NA	NA	NA	NA	NA	NA	NA	NA	NA	NA	297	53.8 ( 39.5-64.9 ) 62.2 ( 44.3-74.3 )	Martes_zibellina	NA	NA	NA	1847	67.3 ( 62.9-71.5 ) 50.9 ( 45.9-55.4 )	Ursus_spelaeus	NA	NA	NA	NA	NA	NA	NA	NA	NA	NA	NA	NA	NA	NA
M40	SP6695	Main	450876	11398	18	5389	4902	46.3	1379	55.2 ( 48.8-61.5 ) 38.9 ( 32.6-45.5 )	Bos_grunniens	241	61.8 ( 40.7-75.4 ) 59.4 ( 40.6-76.3 )	Canis_lupus_lupus	NA	NA	NA	NA	NA	NA	70	46.2 ( 19.2-74.9 ) 53.3 ( 21.3-73.4 )	Panthera_pardus	NA	NA	NA	449	60.3 ( 46.2-70.6 ) 56.4 ( 42.3-69.7 )	Gulo_gulo	NA	NA	NA	2763	67.6 ( 63.9-71.2 ) 52.2 ( 47.6-56.3 )	Ursus_spelaeus	NA	NA	NA	NA	NA	NA	NA	NA	NA	NA	NA	NA	NA	NA
M41	SP6696	Main	326285	7502	18.6	2720	2285	44.02	NA	NA	NA	121	78.3 ( 56.3-92.5 ) 40.9 ( 17.2-59.3 )	Canis_lupus_familiaris	NA	NA	NA	NA	NA	NA	NA	NA	NA	NA	NA	NA	773	68.1 ( 59.8-74.5 ) 50 ( 41.7-58.3 )	Martes_zibellina	NA	NA	NA	1027	65.6 ( 59.4-70.8 ) 55.3 ( 47.8-61.8 )	Ursus_spelaeus	NA	NA	NA	256	56 ( 41.3-70.0 ) 47.2 ( 31.6-59.6 )	Microtus_levis	108	64.3 ( 35.1-87.2 ) 52.6 ( 24.4-71.1 )	Hypsugo_alaschanicus	NA	NA	NA	NA	NA
M42	SP6697	Main	79282	1976	17.7	660	411	46.45	NA	NA	NA	48	77.8 ( 40.0-97.2 ) 75 ( 34.9-96.8 )	Canis_lupus_lupus	NA	NA	NA	NA	NA	NA	NA	NA	NA	NA	NA	NA	NA	NA	NA	NA	NA	NA	363	70.8 ( 57.5-79.8 ) 50 ( 37.0-63.0 )	Ursus_spelaeus	NA	NA	NA	NA	NA	NA	NA	NA	NA	NA	NA	NA	NA	NA
M43	SP6698	Main	400794	16532	13	8117	7850	45.9667	500	54.7 ( 44.2-65.0 ) 45.3 ( 33.5-55.3 )	Capra_sibirica	1599	62 ( 56.0-67.1 ) 54.4 ( 48.9-59.9 )	Canis_lupus_lupus	NA	NA	NA	NA	NA	NA	NA	NA	NA	NA	NA	NA	NA	NA	NA	NA	NA	NA	5751	64.3 ( 61.8-66.8 ) 54.6 ( 51.6-57.4 )	Ursus_spelaeus	NA	NA	NA	NA	NA	NA	NA	NA	NA	NA	NA	NA	NA	NA
M44	SP6699	Main	422931	20125	11.5	9729	9490	47.9857	814	40.7 ( 33.2-48.6 ) 29.4 ( 22.6-37.1 )	Bison_priscus	1248	59 ( 53.2-64.7 ) 52.1 ( 45.1-58.2 )	Canis_lupus	143	62.5 ( 43.7-78.9 ) 57.1 ( 33.9-72.5 )	Mammuthus_columbi	784	38.5 ( 31.6-44.9 ) 31.8 ( 24.9-39.3 )	Equus_ovodovi	197	47.2 ( 31.6-59.6 ) 53.5 ( 37.7-68.8 )	Panthera_leo_persica	973	29.3 ( 23.5-35.6 ) 24.1 ( 18.6-30.3 )	Crocuta_crocuta	NA	NA	NA	NA	NA	NA	5331	63.7 ( 61.0-66.1 ) 53.8 ( 51.0-56.7 )	Ursus_spelaeus	NA	NA	NA	NA	NA	NA	NA	NA	NA	NA	NA	NA	NA	NA
M45	SP6700	Main	252296	4751	21	1778	748	43.5667	NA	NA	NA	99	80 ( 56.3-94.3 ) 47.1 ( 23.0-72.2 )	Canis_lupus	NA	NA	NA	NA	NA	NA	NA	NA	NA	NA	NA	NA	101	73.7 ( 48.8-90.9 ) 40 ( 16.3-67.7 )	Gulo_gulo	NA	NA	NA	548	63.8 ( 54.2-71.4 ) 39.8 ( 29.7-48.7 )	Ursus_spelaeus	NA	NA	NA	NA	NA	NA	NA	NA	NA	NA	NA	NA	NA	NA
M46	SP6701	Main	140983	4581	14.8	1967	1548	44.5	69	35.3 ( 10.3-56.0 ) 41.2 ( 18.4-67.1 )	Bison_bison	107	68 ( 46.5-85.1 ) 56.2 ( 29.9-80.2 )	Canis_lupus_laniger	NA	NA	NA	NA	NA	NA	32	75 ( 19.4-99.4 ) 66.7 ( 22.3-95.7 )	Panthera_pardus	NA	NA	NA	NA	NA	NA	NA	NA	NA	1340	61 ( 55.6-66.2 ) 53.3 ( 47.2-59.4 )	Ursus_spelaeus	NA	NA	NA	NA	NA	NA	NA	NA	NA	NA	NA	NA	NA	NA
M47	SP6702	Main	215938	4867	20.2	2076	1693	45.2	NA	NA	NA	154	66.7 ( 48.2-82.0 ) 64 ( 42.5-82.0 )	Canis_lupus_chanco	NA	NA	NA	NA	NA	NA	NA	NA	NA	NA	NA	NA	NA	NA	NA	NA	NA	NA	1539	69.1 ( 64.1-73.8 ) 56 ( 49.9-61.3 )	Ursus_spelaeus	NA	NA	NA	NA	NA	NA	NA	NA	NA	NA	NA	NA	NA	NA
M48	SP6703	Main	235656	5117	19.1	1732	1496	45.1	237	60 ( 44.3-74.3 ) 50 ( 34.9-65.1 )	Bos_grunniens	77	80 ( 28.4-99.5 ) 60 ( 26.2-87.8 )	Canis_lupus_lupus	NA	NA	NA	NA	NA	NA	36	45.5 ( 16.7-76.6 ) 66.7 ( 29.9-92.5 )	Panthera_pardus	NA	NA	NA	NA	NA	NA	NA	NA	NA	859	63.4 ( 56.4-69.3 ) 52.5 ( 45.3-59.6 )	Ursus_spelaeus	NA	NA	NA	NA	NA	NA	287	62.5 ( 47.4-76.0 ) 48.9 ( 34.1-63.9 )	Plecotus_auritus	NA	NA	NA	NA	NA
M49	SP6704	Main	816609	140352	3.1	22969	22815	49.61	5435	54.7 ( 51.3-58.2 ) 36.8 ( 33.4-40.3 )	Bison_bison	963	57.8 ( 50.4-64.1 ) 44.1 ( 36.7-50.7 )	Canis_lupus	1757	53.5 ( 48.8-58.2 ) 35.2 ( 30.9-39.6 )	Mammuthus_primigenius	4454	53.6 ( 50.4-56.8 ) 39.6 ( 36.4-42.8 )	Equus_ovodovi	322	38.5 ( 25.3-53.0 ) 37.5 ( 22.7-54.2 )	Leopardus_pardalis	6880	44.2 ( 41.6-46.9 ) 27.1 ( 24.7-29.5 )	Crocuta_crocuta	NA	NA	NA	1004	46.4 ( 40.1-52.1 ) 43.1 ( 36.3-49.2 )	Coelodonta_antiquitatis	516	53 ( 43.5-62.3 ) 37.3 ( 28.2-47.0 )	Ursus_arctos	310	54.2 ( 39.2-68.6 ) 40 ( 26.4-54.8 )	Cervus_canadensis_songaricus	1174	42.8 ( 36.2-49.6 ) 29.2 ( 22.8-35.4 )	Myodes_rufocanus	NA	NA	NA	NA	NA	NA	NA	NA
M50	SP6705	Main	797621	141857	2.9	27005	26873	47.8556	14401	56.8 ( 54.9-58.6 ) 38.3 ( 36.4-40.1 )	Bos_grunniens	754	57.6 ( 49.6-64.3 ) 41.3 ( 33.5-49.5 )	Canis_lupus	791	64.5 ( 57.5-71.1 ) 34.3 ( 27.3-41.8 )	Mammuthus_primigenius	2716	49.7 ( 45.8-53.6 ) 38.7 ( 34.9-42.6 )	Equus_ovodovi	360	51.6 ( 38.6-64.5 ) 35.7 ( 21.8-47.8 )	Panthera_onca	5750	44.1 ( 41.1-47.0 ) 31.6 ( 28.9-34.2 )	Crocuta_crocuta	NA	NA	NA	1096	60.4 ( 54.4-66.1 ) 40.4 ( 34.6-46.4 )	Coelodonta_antiquitatis	467	59 ( 48.1-67.7 ) 43.2 ( 32.7-54.2 )	Ursus_arctos	538	48.4 ( 38.5-56.7 ) 36.7 ( 26.3-46.0 )	Przewalskium_albirostris	NA	NA	NA	NA	NA	NA	NA	NA	NA	NA	NA
M51	SP6706	Main	731335	135690	2.8	25007	24535	49.6111	10220	54.5 ( 52.2-56.7 ) 32.4 ( 30.2-34.7 )	Bison_bonasus	1331	60.5 ( 54.6-66.2 ) 34.5 ( 29.1-40.2 )	Canis_lupus_lupus	912	56.8 ( 50.5-62.9 ) 31.4 ( 24.4-38.0 )	Mammuthus_primigenius	2224	55.5 ( 51.1-59.9 ) 33.1 ( 28.9-37.2 )	Equus_ovodovi	NA	NA	NA	6541	44.5 ( 41.8-47.1 ) 26.1 ( 23.8-28.5 )	Crocuta_crocuta	NA	NA	NA	1080	54.1 ( 48.2-60.0 ) 40.7 ( 34.7-46.8 )	Coelodonta_antiquitatis	566	58.3 ( 49.3-65.6 ) 41.9 ( 33.2-50.9 )	Ursus_arctos	332	43.1 ( 30.8-56.0 ) 38.2 ( 26.7-50.8 )	Cervus_canadensis_songaricus	1329	42.3 ( 36.4-47.6 ) 26.9 ( 21.5-32.9 )	Microtus_levis	NA	NA	NA	NA	NA	NA	NA	NA
M52	SP6707	Main	806149	135571	3.3	27626	27626	48.5111	5935	56.9 ( 53.7-60.1 ) 39.1 ( 35.7-42.5 )	Bison_bison	1013	57.6 ( 50.9-64.0 ) 39.7 ( 32.3-46.4 )	Canis_lupus_lupus	787	56.8 ( 48.9-63.4 ) 38.2 ( 30.8-45.0 )	Mammuthus_primigenius	8811	54.6 ( 52.4-56.9 ) 38.9 ( 36.6-41.1 )	Equus_przewalskii	361	54 ( 39.3-68.2 ) 31.7 ( 16.1-45.5 )	Panthera_tigris_amoyensis	6757	47.2 ( 44.5-49.8 ) 28.9 ( 26.5-31.5 )	Crocuta_crocuta	NA	NA	NA	2258	59.2 ( 54.8-63.2 ) 42.8 ( 38.5-47.2 )	Coelodonta_antiquitatis	870	57.2 ( 50.3-63.9 ) 40.4 ( 33.7-47.3 )	Ursus_arctos	834	49.2 ( 41.5-56.0 ) 39.7 ( 31.4-47.2 )	Cervus_elaphus	NA	NA	NA	NA	NA	NA	NA	NA	NA	NA	NA
M53	SP6708	Main	788341	137027	3.2	29796	29531	48.2875	15151	56.6 ( 54.6-58.4 ) 39.8 ( 37.8-41.8 )	Bison_bison	966	64 ( 57.3-70.3 ) 35.4 ( 28.5-41.7 )	Canis_lupus_lupus	798	55.2 ( 48.1-61.3 ) 37.4 ( 30.2-45.0 )	Mammuthus_columbi	2566	56.9 ( 53.0-60.8 ) 34.4 ( 30.5-38.4 )	Equus_caballus	323	39.1 ( 25.1-54.6 ) 31.1 ( 16.4-44.3 )	Panthera_tigris_amoyensis	6899	47.8 ( 45.2-50.5 ) 31.4 ( 29.0-33.8 )	Crocuta_crocuta	NA	NA	NA	2160	55.4 ( 51.0-59.4 ) 41.7 ( 37.5-46.0 )	Coelodonta_antiquitatis	668	56.5 ( 48.0-64.6 ) 31 ( 23.8-38.9 )	Ursus_arctos	NA	NA	NA	NA	NA	NA	NA	NA	NA	NA	NA	NA	NA	NA
M54	SP6709	Main	821122	156021	2.6	29283	28879	48.6222	12326	56.2 ( 54.1-58.2 ) 34.8 ( 32.7-36.8 )	Bison_bonasus	996	56 ( 49.6-62.2 ) 36.1 ( 29.6-42.0 )	Canis_lupus	2661	58.5 ( 54.7-62.3 ) 37.2 ( 33.3-41.3 )	Mammuthus_primigenius	1174	50.4 ( 44.2-56.5 ) 31.9 ( 25.9-37.6 )	Equus_ovodovi	284	41.7 ( 27.6-56.8 ) 35.9 ( 21.2-52.8 )	Panthera_tigris_amoyensis	8886	46.3 ( 43.9-48.5 ) 26.1 ( 24.1-28.2 )	Crocuta_crocuta	420	57.8 ( 45.3-67.5 ) 24.2 ( 16.0-34.1 )	Martes_foina	1611	57.3 ( 52.3-61.7 ) 39.6 ( 34.7-44.7 )	Coelodonta_antiquitatis	521	62.4 ( 53.6-70.7 ) 35.9 ( 26.7-46.0 )	Ursus_arctos	NA	NA	NA	NA	NA	NA	NA	NA	NA	NA	NA	NA	NA	NA
M55	SP6710	Main	815700	145312	3.1	33877	33706	48.9	9803	54 ( 51.6-56.4 ) 33.8 ( 31.5-36.2 )	Bison_bison	1838	57.9 ( 53.3-62.3 ) 33.5 ( 28.8-38.4 )	Canis_lupus	896	60.9 ( 54.1-66.6 ) 38.7 ( 32.1-45.6 )	Mammuthus_primigenius	9935	53.8 ( 51.8-55.8 ) 35.1 ( 33.1-37.0 )	Equus_ovodovi	358	54.5 ( 36.7-67.5 ) 34 ( 20.9-49.3 )	Panthera_tigris_amoyensis	6914	47.2 ( 44.5-49.7 ) 26.5 ( 24.3-28.9 )	Crocuta_crocuta	NA	NA	NA	1396	56.7 ( 51.1-61.6 ) 37.5 ( 32.0-43.2 )	Coelodonta_antiquitatis	2223	57.9 ( 53.7-62.0 ) 36.2 ( 31.7-40.4 )	Ursus_arctos	343	53.5 ( 41.3-65.5 ) 41.5 ( 28.1-55.9 )	Cervus_canadensis_songaricus	NA	NA	NA	NA	NA	NA	NA	NA	NA	NA	NA
M56	SP6711	Main	744554	144645	2.4	26557	26353	49.2125	5077	45.6 ( 42.4-48.5 ) 36.1 ( 33.1-39.3 )	Bison_bison	974	54.3 ( 47.2-60.5 ) 36.4 ( 29.7-43.5 )	Canis_lupus	1272	44.6 ( 39.0-49.8 ) 35.1 ( 29.7-40.8 )	Mammuthus_primigenius	8032	58 ( 55.5-60.2 ) 39.8 ( 37.4-42.1 )	Equus_ovodovi	NA	NA	NA	6919	43.4 ( 40.8-46.0 ) 24.7 ( 22.4-27.0 )	Crocuta_crocuta	NA	NA	NA	1978	46.5 ( 42.1-51.0 ) 32 ( 27.8-36.4 )	Coelodonta_antiquitatis	1175	51.3 ( 44.8-57.1 ) 35.5 ( 29.4-41.2 )	Ursus_arctos	926	44.7 ( 37.5-52.1 ) 30.3 ( 24.1-37.2 )	Cervus_canadensis_songaricus	NA	NA	NA	NA	NA	NA	NA	NA	NA	NA	NA
M57	SP6712	Main	754566	145771	2.7	29001	28855	49.4444	8628	50.1 ( 47.2-52.9 ) 34.2 ( 31.3-37.0 )	Ovis_ammon	853	51.2 ( 44.1-58.3 ) 41.1 ( 33.3-48.1 )	Canis_lupus	608	45.3 ( 37.4-52.3 ) 33.6 ( 25.0-41.5 )	Mammuthus_primigenius	1878	51.8 ( 46.6-56.5 ) 38.9 ( 34.1-43.4 )	Equus_ovodovi	319	56.8 ( 38.8-69.6 ) 28.9 ( 16.4-44.3 )	Panthera_tigris_amoyensis	7300	37.7 ( 35.1-40.1 ) 28 ( 25.7-30.3 )	Crocuta_crocuta	NA	NA	NA	1885	49.8 ( 45.2-54.0 ) 40 ( 35.3-44.9 )	Coelodonta_antiquitatis	6163	43.1 ( 40.6-45.6 ) 30.3 ( 27.9-32.7 )	Ursus_spelaeus	1221	51.4 ( 45.4-57.4 ) 35.7 ( 29.8-41.8 )	Cervus_canadensis_songaricus	NA	NA	NA	NA	NA	NA	NA	NA	NA	NA	NA
M58	SP6713	Main	751039	139103	2.7	25441	25023	49.3375	10141	52.4 ( 50.2-54.6 ) 32.4 ( 30.2-34.6 )	Bison_bison	1310	54.6 ( 48.7-60.4 ) 37.8 ( 32.0-43.9 )	Canis_lupus_lupus	585	54.7 ( 45.7-62.3 ) 38.2 ( 29.6-45.9 )	Mammuthus_primigenius	3007	51.6 ( 47.9-55.2 ) 30.9 ( 27.4-34.2 )	Equus_ovodovi	444	47.8 ( 34.3-58.8 ) 41.8 ( 27.0-54.1 )	Panthera_tigris_amoyensis	8225	46.9 ( 44.5-49.3 ) 26.2 ( 24.0-28.3 )	Crocuta_crocuta	NA	NA	NA	721	59.3 ( 52.1-66.2 ) 34.4 ( 27.6-41.6 )	Coelodonta_antiquitatis	590	53.4 ( 45.4-61.2 ) 34.3 ( 25.7-42.2 )	Ursus_arctos	NA	NA	NA	NA	NA	NA	NA	NA	NA	NA	NA	NA	NA	NA
M59	SP6714	Main	846895	157378	2.6	27219	27010	47.6778	10206	53.2 ( 50.9-55.3 ) 34.6 ( 32.4-36.7 )	Bison_bison	1343	55.8 ( 50.2-61.2 ) 43.6 ( 37.8-49.0 )	Canis_lupus	798	60.9 ( 54.2-67.3 ) 41.6 ( 34.5-48.9 )	Mammuthus_primigenius	945	59.3 ( 52.6-65.8 ) 38.3 ( 31.8-45.2 )	Equus_przewalskii	340	55 ( 38.5-70.7 ) 30.8 ( 17.0-47.6 )	Panthera_tigris_amoyensis	10373	46.6 ( 44.4-48.8 ) 28.8 ( 26.8-30.8 )	Crocuta_crocuta	NA	NA	NA	1710	54.8 ( 50.1-59.4 ) 38 ( 33.2-42.6 )	Coelodonta_antiquitatis	1009	56.1 ( 50.2-62.0 ) 29.7 ( 23.7-36.2 )	Ursus_arctos	286	46 ( 31.8-60.7 ) 55.8 ( 41.3-69.5 )	Cervus_nippon_centralis	NA	NA	NA	NA	NA	NA	NA	NA	NA	NA	NA
M60	SP6715	Main	829524	160149	2.1	23079	23079	47.7889	6903	58 ( 55.3-60.6 ) 39.2 ( 36.5-42.0 )	Bison_bison	764	58.1 ( 50.6-65.2 ) 39.1 ( 31.2-46.2 )	Canis_lupus_lupus	1665	57.4 ( 52.6-61.7 ) 40.9 ( 36.1-45.4 )	Mammuthus_primigenius	3333	56.8 ( 53.4-60.2 ) 36.2 ( 32.8-39.6 )	Equus_caballus	364	44.2 ( 28.7-56.8 ) 35.2 ( 22.7-49.4 )	Leopardus_pardalis	7762	46.9 ( 44.3-49.5 ) 28.6 ( 26.2-30.9 )	Crocuta_crocuta	NA	NA	NA	1223	60.8 ( 55.5-66.0 ) 43.1 ( 37.5-48.9 )	Coelodonta_antiquitatis	518	49.1 ( 39.7-58.6 ) 24.8 ( 16.4-32.8 )	Ursus_maritimus	320	54.4 ( 40.7-67.6 ) 29.1 ( 17.6-42.9 )	Cervus_nippon_yakushimae	NA	NA	NA	NA	NA	NA	NA	NA	NA	NA	NA
M61	SP6716	Main	703673	112184	3.8	27185	27185	49.2	8937	52.7 ( 50.1-55.4 ) 39.4 ( 36.7-42.1 )	Bison_bison	865	56.8 ( 49.5-64.0 ) 45.9 ( 38.2-52.6 )	Canis_lupus_lupus	7182	55.7 ( 53.4-58.1 ) 39.1 ( 36.7-41.5 )	Mammuthus_primigenius	1122	54.3 ( 47.8-60.7 ) 39.9 ( 33.3-46.0 )	Equus_ovodovi	284	50 ( 33.8-66.2 ) 44 ( 24.4-65.1 )	Panthera_tigris_amoyensis	5799	43.5 ( 40.7-46.2 ) 31.8 ( 29.1-34.3 )	Crocuta_crocuta	NA	NA	NA	1416	49.2 ( 44.1-54.4 ) 39.3 ( 34.1-44.6 )	Coelodonta_antiquitatis	1201	42.5 ( 36.9-48.3 ) 34.9 ( 29.1-41.0 )	Ursus_spelaeus	379	60 ( 47.6-71.5 ) 34.4 ( 22.9-47.3 )	Cervus_nippon_yakushimae	NA	NA	NA	NA	NA	NA	NA	NA	NA	NA	NA
M62	SP6717	Main	974254	183537	2	33211	32698	50.9	24209	33.3 ( 31.9-34.7 ) 20.6 ( 19.4-21.8 )	Capra_sibirica	NA	NA	NA	NA	NA	NA	NA	NA	NA	NA	NA	NA	8033	31.8 ( 29.4-34.0 ) 23.5 ( 21.5-25.7 )	Crocuta_crocuta	NA	NA	NA	456	31.4 ( 22.4-39.7 ) 26.8 ( 18.5-34.7 )	Coelodonta_antiquitatis	NA	NA	NA	NA	NA	NA	NA	NA	NA	NA	NA	NA	NA	NA	NA	NA	NA
M63	SP6718	Main	811786	162001	2.4	36855	36227	48.4714	17170	55.2 ( 53.2-57.0 ) 34.4 ( 32.4-36.3 )	Bison_bison	3434	57.9 ( 54.5-61.2 ) 37.5 ( 34.1-41.0 )	Canis_lupus_lupus	7705	58.4 ( 56.1-60.6 ) 38.2 ( 35.9-40.5 )	Mammuthus_primigenius	759	55.9 ( 47.3-63.1 ) 36.7 ( 29.4-44.4 )	Equus_ovodovi	NA	NA	NA	5918	45.2 ( 42.4-48.1 ) 28.3 ( 25.9-30.9 )	Crocuta_crocuta	NA	NA	NA	812	55.7 ( 48.7-62.5 ) 43.5 ( 36.3-51.0 )	Coelodonta_antiquitatis	429	52.2 ( 42.6-61.7 ) 42.3 ( 32.3-52.7 )	Ursus_arctos	NA	NA	NA	NA	NA	NA	NA	NA	NA	NA	NA	NA	NA	NA
M64	SP6719	Main	818292	146249	3	28751	28441	48.0778	12101	56.3 ( 54.1-58.6 ) 35.9 ( 33.6-38.2 )	Bison_bison	1414	58.2 ( 52.9-63.3 ) 42.5 ( 36.6-47.8 )	Canis_lupus_lupus	1364	58.4 ( 53.0-63.7 ) 37.7 ( 31.7-43.3 )	Mammuthus_primigenius	4402	53.9 ( 50.8-57.0 ) 36.3 ( 33.4-39.2 )	Equus_ovodovi	377	45.2 ( 31.0-56.7 ) 44.2 ( 28.7-56.8 )	Panthera_tigris_amoyensis	6484	48.2 ( 45.4-50.8 ) 28.4 ( 26.0-30.9 )	Crocuta_crocuta	NA	NA	NA	1508	59 ( 53.7-63.7 ) 35.5 ( 30.8-40.4 )	Coelodonta_antiquitatis	455	63.9 ( 54.6-72.5 ) 47.1 ( 36.3-56.2 )	Ursus_arctos	336	46.8 ( 34.0-59.9 ) 36.1 ( 22.7-47.7 )	Cervus_canadensis_songaricus	NA	NA	NA	NA	NA	NA	NA	NA	NA	NA	NA
M65	SP6720	Main	923412	177106	2	30648	30240	49.2222	6886	46.7 ( 43.9-49.5 ) 30.7 ( 28.0-33.3 )	Bison_bison	999	52.3 ( 45.5-59.0 ) 36.6 ( 30.1-43.4 )	Canis_lupus	2438	54 ( 49.9-57.8 ) 37.9 ( 33.9-42.0 )	Mammuthus_primigenius	2007	48.4 ( 43.6-52.8 ) 30.6 ( 26.5-34.6 )	Equus_ovodovi	315	47.5 ( 31.5-63.9 ) 34.1 ( 18.1-48.1 )	Panthera_tigris_amoyensis	10566	40 ( 37.9-42.1 ) 24.6 ( 22.8-26.5 )	Crocuta_crocuta	NA	NA	NA	3146	45.6 ( 42.4-48.9 ) 31.7 ( 28.6-35.0 )	Coelodonta_antiquitatis	2066	43.6 ( 39.0-47.9 ) 28.8 ( 24.6-33.0 )	Ursus_maritimus	1817	48.8 ( 44.0-53.7 ) 33.4 ( 28.7-38.3 )	Cervus_canadensis_songaricus	NA	NA	NA	NA	NA	NA	NA	NA	NA	NA	NA
M66	SP6721	Main	529320	38277	7	13506	12554	49	609	55.8 ( 42.8-65.9 ) 32.2 ( 20.6-45.6 )	Bison_priscus	7293	60.9 ( 58.5-63.3 ) 49.4 ( 46.9-51.9 )	Canis_lupus	NA	NA	NA	NA	NA	NA	NA	NA	NA	270	48.4 ( 35.8-61.3 ) 31.7 ( 20.3-45.0 )	Crocuta_crocuta	NA	NA	NA	172	45.5 ( 28.1-63.6 ) 36.4 ( 20.4-54.9 )	Coelodonta_antiquitatis	1102	56 ( 49.4-62.5 ) 48.2 ( 41.5-55.0 )	Ursus_spelaeus	208	66.7 ( 50.5-80.4 ) 31.4 ( 14.6-46.3 )	Cervus_nippon_yesoensis	2637	45.8 ( 40.9-50.4 ) 30.2 ( 25.8-34.9 )	Microtus_levis	263	45.1 ( 31.1-59.7 ) 23.1 ( 11.1-39.3 )	Plecotus_auritus	NA	NA	NA	NA	NA
M67	SP6722	Main	665175	59157	6.5	14960	14508	47.1778	3800	62 ( 58.4-65.5 ) 45.1 ( 41.0-48.9 )	Bison_bison	2604	61.2 ( 57.4-65.0 ) 46 ( 41.7-50.0 )	Canis_lupus_laniger	1233	56 ( 49.8-61.3 ) 44.6 ( 38.3-50.4 )	Mammuthus_primigenius	733	59.4 ( 51.3-66.2 ) 43.9 ( 35.9-52.1 )	Equus_przewalskii	242	61.3 ( 42.2-78.2 ) 38 ( 24.7-52.8 )	Panthera_tigris_amoyensis	3176	48.5 ( 44.8-52.2 ) 38.4 ( 34.7-42.0 )	Crocuta_crocuta	NA	NA	NA	1880	54.7 ( 50.3-59.1 ) 49.7 ( 44.7-54.2 )	Coelodonta_antiquitatis	606	58.2 ( 49.8-66.3 ) 51.1 ( 41.8-58.9 )	Ursus_arctos	234	59.1 ( 36.4-79.3 ) 34.8 ( 16.4-57.3 )	Capreolus_pygargus	NA	NA	NA	NA	NA	NA	NA	NA	NA	NA	NA
M68	SP6723	Main	762088	150854	2.2	28164	27647	47.4	10043	54.2 ( 51.9-56.4 ) 41.1 ( 38.8-43.4 )	Bison_bison	820	63.4 ( 56.1-69.4 ) 39.6 ( 31.5-46.9 )	Canis_lupus	886	61 ( 54.3-67.3 ) 46 ( 39.7-52.4 )	Mammuthus_primigenius	1326	54.5 ( 48.8-60.1 ) 38.3 ( 32.3-43.8 )	Equus_caballus	NA	NA	NA	4544	47.1 ( 43.8-50.3 ) 32.9 ( 29.9-36.0 )	Crocuta_crocuta	NA	NA	NA	1254	60.4 ( 54.9-65.7 ) 47.7 ( 42.2-53.3 )	Coelodonta_antiquitatis	NA	NA	NA	8774	56 ( 53.9-58.2 ) 38.8 ( 36.6-41.0 )	Cervus_canadensis_songaricus	NA	NA	NA	NA	NA	NA	NA	NA	NA	NA	NA
M69	SP6724	Main	811667	156173	2.3	23028	22836	47.8889	8609	55 ( 52.4-57.5 ) 37.3 ( 34.8-39.9 )	Bison_bison	805	61.8 ( 54.2-69.1 ) 31.4 ( 24.5-38.9 )	Canis_lupus_lupus	1563	58.6 ( 53.6-63.5 ) 39.9 ( 34.9-45.0 )	Mammuthus_primigenius	1603	55.9 ( 50.6-61.0 ) 36.7 ( 31.5-42.0 )	Equus_caballus	383	52.6 ( 37.3-64.4 ) 31.5 ( 19.5-45.6 )	Panthera_tigris_amoyensis	6817	45.4 ( 42.6-48.2 ) 29.4 ( 26.8-31.8 )	Crocuta_crocuta	NA	NA	NA	1064	59.2 ( 52.9-65.3 ) 40.3 ( 33.9-46.8 )	Coelodonta_antiquitatis	1590	55.7 ( 50.8-60.5 ) 38.3 ( 33.1-43.2 )	Ursus_arctos	402	59.5 ( 46.6-69.2 ) 40.8 ( 28.0-51.7 )	Rusa_unicolor	NA	NA	NA	NA	NA	NA	NA	NA	NA	NA	NA
M70	SP6725	Main	638015	81748	4.5	18396	18396	48.35	6093	54.3 ( 51.2-57.2 ) 42.8 ( 39.7-45.9 )	Bison_bison	1723	62.7 ( 57.8-67.3 ) 42.9 ( 37.4-47.9 )	Canis_lupus	1184	59.7 ( 54.0-65.1 ) 45.4 ( 39.3-51.0 )	Mammuthus_primigenius	1614	51.3 ( 45.9-56.1 ) 37.6 ( 32.3-42.6 )	Equus_ovodovi	289	57.5 ( 40.9-73.0 ) 41.4 ( 28.6-55.1 )	Panthera_tigris_amoyensis	4196	47.2 ( 43.8-50.4 ) 35.4 ( 32.2-38.6 )	Crocuta_crocuta	210	55 ( 38.5-70.7 ) 42.6 ( 28.3-57.8 )	Gulo_gulo	1759	57.6 ( 53.0-62.1 ) 43.1 ( 38.3-48.0 )	Coelodonta_antiquitatis	1005	58.1 ( 51.3-64.0 ) 39.1 ( 32.8-45.8 )	Ursus_arctos	323	41.3 ( 29.0-54.4 ) 37.7 ( 24.8-52.1 )	Cervus_canadensis_songaricus	NA	NA	NA	NA	NA	NA	NA	NA	NA	NA	NA
M71	SP6726	Main	527713	25254	11.3	10760	10519	48.9667	861	49.4 ( 40.7-56.8 ) 46.2 ( 37.4-55.1 )	Bison_priscus	3700	59.4 ( 56.0-62.5 ) 49.2 ( 45.5-52.9 )	Canis_lupus_lupus	NA	NA	NA	149	58.3 ( 38.1-72.1 ) 46.2 ( 30.1-62.8 )	Equus_caballus	148	50 ( 29.1-70.9 ) 40 ( 21.1-61.3 )	Panthera_pardus	1169	41.6 ( 35.5-47.9 ) 28 ( 21.9-33.8 )	Crocuta_crocuta	625	58.3 ( 48.7-66.1 ) 40.3 ( 31.6-49.5 )	Martes_zibellina	NA	NA	NA	2147	58.5 ( 54.0-62.9 ) 46.6 ( 41.6-51.6 )	Ursus_arctos	387	47.1 ( 33.7-58.1 ) 27.6 ( 15.3-39.0 )	Alces_alces	NA	NA	NA	NA	NA	NA	1333	46.8 ( 41.3-52.4 ) 33.6 ( 28.7-38.9 )	Homo_sapiens	NA	NA
M72	SP6727	Main	779934	101435	4.3	27296	27058	46.9625	16067	56.2 ( 54.5-57.9 ) 42.4 ( 40.6-44.2 )	Bison_bison	1175	62.9 ( 56.7-68.8 ) 44 ( 37.4-50.8 )	Canis_lupus_chanco	551	62 ( 53.7-69.8 ) 48.1 ( 39.4-56.9 )	Mammuthus_primigenius	2682	57.6 ( 53.5-61.5 ) 44.6 ( 40.3-48.6 )	Equus_ovodovi	NA	NA	NA	4000	48.6 ( 45.1-52.0 ) 36.6 ( 33.4-39.7 )	Crocuta_crocuta	NA	NA	NA	1607	62.1 ( 57.3-66.6 ) 48 ( 42.9-53.2 )	Coelodonta_antiquitatis	490	54.1 ( 44.3-63.6 ) 47 ( 36.8-55.6 )	Ursus_arctos	486	61.9 ( 51.4-71.5 ) 55.9 ( 45.7-65.7 )	Cervus_nippon_yesoensis	NA	NA	NA	NA	NA	NA	NA	NA	NA	NA	NA
M73	SP6728	Main	284338	7662	17.3	2967	2580	44.6833	NA	NA	NA	1760	60.1 ( 54.5-65.4 ) 53.9 ( 48.3-59.4 )	Canis_lupus_lupus	58	60 ( 26.2-87.8 ) 38.5 ( 13.9-68.4 )	Mammuthus_primigenius	NA	NA	NA	77	58.8 ( 27.8-77.0 ) 38.5 ( 13.9-68.4 )	Panthera_pardus	NA	NA	NA	NA	NA	NA	78	50 ( 21.1-78.9 ) 58.3 ( 21.1-78.9 )	Coelodonta_antiquitatis	466	61.4 ( 50.4-71.6 ) 50.5 ( 40.7-60.2 )	Ursus_arctos	141	68.8 ( 50.0-83.9 ) 54.5 ( 28.2-71.8 )	Cervus_nippon_kopschi	NA	NA	NA	NA	NA	NA	NA	NA	NA	NA	NA
M74	SP6729	Main	777520	139471	3.2	28210	28210	47.0778	9424	53.2 ( 50.4-55.9 ) 40.7 ( 37.9-43.6 )	Bison_bison	1304	61.1 ( 55.3-66.7 ) 44.8 ( 39.1-50.5 )	Canis_lupus_lupus	912	59.5 ( 52.9-65.9 ) 49.1 ( 42.4-55.9 )	Mammuthus_primigenius	6908	55.7 ( 53.2-58.1 ) 44.6 ( 42.1-47.1 )	Equus_caballus	305	36.6 ( 20.1-50.6 ) 47.2 ( 27.9-61.9 )	Panthera_tigris_amoyensis	4693	49 ( 45.6-52.1 ) 34.9 ( 31.8-38.0 )	Crocuta_crocuta	NA	NA	NA	3495	58.1 ( 54.6-61.3 ) 42.9 ( 39.4-46.4 )	Coelodonta_antiquitatis	732	56.5 ( 48.0-64.6 ) 44.1 ( 36.3-52.1 )	Ursus_arctos	437	43.8 ( 32.3-53.6 ) 38.8 ( 27.4-48.8 )	Cervus_nippon_sichuanicus	NA	NA	NA	NA	NA	NA	NA	NA	NA	NA	NA
M75	SP6730	Main	792294	151243	2.4	24803	24622	47.8667	7648	55.4 ( 52.9-57.8 ) 39.3 ( 36.8-41.9 )	Bison_bison	430	65.5 ( 54.3-75.5 ) 43.8 ( 33.2-52.9 )	Canis_lupus_lupus	4429	54.9 ( 51.9-57.9 ) 42.9 ( 39.8-46.0 )	Mammuthus_primigenius	1649	57.9 ( 52.2-63.4 ) 42.1 ( 36.8-47.0 )	Equus_ovodovi	328	52.5 ( 37.5-64.1 ) 34.1 ( 20.5-49.9 )	Leopardus_jacobita	6999	42.5 ( 39.7-45.2 ) 33.7 ( 31.1-36.3 )	Crocuta_crocuta	NA	NA	NA	2423	54.6 ( 50.5-58.6 ) 44.7 ( 40.6-48.8 )	Coelodonta_antiquitatis	401	58.4 ( 45.4-68.4 ) 38.9 ( 27.6-51.1 )	Ursus_spelaeus	315	43.1 ( 30.8-56.0 ) 40.6 ( 28.5-53.6 )	Cervus_canadensis_songaricus	NA	NA	NA	NA	NA	NA	NA	NA	NA	NA	NA
M76	SP6731	Main	526986	20576	12.5	8513	8282	46.6364	554	53.4 ( 39.9-66.7 ) 34.5 ( 20.7-46.7 )	Bison_priscus	2931	61.1 ( 57.2-64.9 ) 50.2 ( 46.1-54.0 )	Canis_lupus	NA	NA	NA	202	53.1 ( 36.3-65.6 ) 40 ( 23.9-57.9 )	Equus_caballus	147	51.7 ( 32.5-70.6 ) 43.8 ( 26.4-62.3 )	Panthera_pardus	188	47.9 ( 33.3-62.8 ) 22.9 ( 10.4-40.1 )	Crocuta_crocuta	1604	59.5 ( 54.2-64.1 ) 45.7 ( 40.6-50.9 )	Martes_zibellina	265	71.4 ( 57.9-80.4 ) 37.8 ( 27.3-49.2 )	Coelodonta_antiquitatis	1593	56.9 ( 51.4-62.2 ) 43.4 ( 37.7-48.6 )	Ursus_maritimus	174	36.4 ( 20.4-54.9 ) 56.4 ( 37.2-69.9 )	Cervus_nippon_centralis	NA	NA	NA	NA	NA	NA	295	24.1 ( 14.1-33.6 ) 25 ( 15.8-36.3 )	Homo_sapiens	329	52.3 ( 38.1-63.4 ) 45.7 ( 32.4-56.7 )
M77	SP6732	Main	345820	11852	13.3	4313	4117	48.7667	591	29.9 ( 20.5-40.6 ) 20.3 ( 11.0-29.4 )	Ovis_vignei	1666	63.1 ( 57.9-68.0 ) 51.9 ( 46.5-57.3 )	Canis_lupus	177	55.8 ( 39.9-70.9 ) 46.7 ( 28.3-65.7 )	Mammuthus_primigenius	184	33.3 ( 17.6-47.1 ) 27.8 ( 14.2-45.2 )	Equus_caballus	134	72.7 ( 45.1-86.1 ) 56 ( 34.9-75.6 )	Panthera_leo_persica	305	36.5 ( 23.3-48.0 ) 23.3 ( 13.1-33.1 )	Crocuta_crocuta	NA	NA	NA	199	53.4 ( 39.9-66.7 ) 38.1 ( 23.6-54.4 )	Coelodonta_antiquitatis	719	57.1 ( 49.0-63.8 ) 47.9 ( 39.3-56.5 )	Ursus_arctos	142	76 ( 54.9-90.6 ) 54.1 ( 36.9-70.5 )	Cervus_canadensis_songaricus	NA	NA	NA	NA	NA	NA	NA	NA	NA	NA	NA
M78	SP6733	Main	189392	6510	14.9	2560	2036	46.3	NA	NA	NA	458	67.3 ( 57.1-76.5 ) 62.2 ( 50.3-71.2 )	Canis_lupus_lupus	NA	NA	NA	NA	NA	NA	NA	NA	NA	NA	NA	NA	111	50 ( 29.9-70.1 ) 52.4 ( 29.8-74.3 )	Martes_zibellina	NA	NA	NA	1318	65.3 ( 59.7-70.6 ) 54.2 ( 47.6-60.0 )	Ursus_spelaeus	NA	NA	NA	149	57.6 ( 39.2-74.5 ) 42.3 ( 20.2-59.4 )	Myodes_glareolus	NA	NA	NA	NA	NA	NA	NA	NA
M79	SP6734	Main	588108	23146	11.8	5878	5398	45.63	524	60 ( 48.4-70.8 ) 44 ( 32.5-55.9 )	Capra_sibirica	1662	67.3 ( 62.2-71.7 ) 53.3 ( 47.9-58.1 )	Canis_lupus_lupus	NA	NA	NA	73	50 ( 23.0-77.0 ) 40 ( 16.3-67.7 )	Equus_ovodovi	153	63 ( 42.4-80.6 ) 40.9 ( 17.2-59.3 )	Panthera_pardus	146	38.2 ( 22.2-56.4 ) 54.3 ( 36.6-71.2 )	Crocuta_crocuta	986	56.9 ( 49.4-63.2 ) 40.8 ( 34.0-46.9 )	Mustela_erminea	84	65 ( 40.8-84.6 ) 54.5 ( 28.2-71.8 )	Coelodonta_antiquitatis	276	60 ( 45.9-73.0 ) 50 ( 36.8-63.2 )	Ursus_arctos	NA	NA	NA	1388	54.2 ( 47.4-60.1 ) 40.3 ( 34.1-46.8 )	Myodes_glareolus	NA	NA	NA	NA	NA	NA	NA	NA
M80	SP6735	Main	521285	24015	11.8	11534	11293	45.52	253	36.4 ( 17.2-59.3 ) 33.3 ( 12.6-51.1 )	Capra_ibex	9158	64.1 ( 61.8-66.4 ) 52.3 ( 50.0-54.7 )	Canis_lupus	NA	NA	NA	NA	NA	NA	445	50 ( 37.8-62.2 ) 53.8 ( 39.5-64.9 )	Panthera_pardus	NA	NA	NA	NA	NA	NA	430	63.4 ( 52.8-73.2 ) 55.8 ( 44.7-66.5 )	Coelodonta_antiquitatis	1007	60.6 ( 53.4-66.7 ) 56.6 ( 49.9-63.1 )	Ursus_arctos	NA	NA	NA	NA	NA	NA	NA	NA	NA	NA	NA	NA	NA	NA
M81	SP6736	Main	680815	39796	9.2	12765	12648	46.6556	2267	57.1 ( 51.4-62.2 ) 38.8 ( 32.7-44.5 )	Bison_priscus	4200	62.3 ( 59.0-65.6 ) 52.3 ( 48.9-55.7 )	Canis_lupus	443	58.7 ( 46.9-67.9 ) 57.4 ( 46.2-66.3 )	Mammuthus_columbi	436	50 ( 38.5-61.5 ) 50 ( 39.9-60.1 )	Equus_caballus	378	53.7 ( 37.8-65.7 ) 49.2 ( 35.1-60.5 )	Panthera_leo_persica	2313	47.3 ( 42.8-51.8 ) 37.2 ( 32.8-41.5 )	Crocuta_crocuta	NA	NA	NA	927	60.3 ( 52.8-66.5 ) 51.1 ( 43.0-58.1 )	Coelodonta_antiquitatis	1556	57.7 ( 52.3-62.5 ) 49.2 ( 43.5-54.9 )	Ursus_arctos	128	50 ( 30.6-69.4 ) 47.6 ( 21.8-66.0 )	Cervus_canadensis_songaricus	NA	NA	NA	NA	NA	NA	NA	NA	NA	NA	NA
M82	SP6737	Main	832818	131682	3.7	21510	21510	46.9	9613	52.5 ( 49.9-55.0 ) 42.7 ( 40.1-45.3 )	Bison_bonasus	858	52.3 ( 43.4-59.9 ) 48.3 ( 40.1-55.4 )	Canis_lupus	763	59.9 ( 51.7-66.6 ) 44.4 ( 35.5-52.3 )	Mammuthus_primigenius	1331	58.2 ( 51.9-63.7 ) 50.5 ( 44.6-56.5 )	Equus_przewalskii	405	54.2 ( 39.2-68.6 ) 48.2 ( 33.0-60.3 )	Panthera_tigris_amoyensis	6919	49.6 ( 46.7-52.4 ) 35.9 ( 33.1-38.5 )	Crocuta_crocuta	NA	NA	NA	907	64.4 ( 57.2-70.3 ) 41.1 ( 33.3-48.1 )	Coelodonta_antiquitatis	323	62.7 ( 49.1-75.0 ) 37.9 ( 24.0-49.9 )	Ursus_arctos	391	56.1 ( 39.7-71.5 ) 52.8 ( 38.6-66.7 )	Cervus_elaphus	NA	NA	NA	NA	NA	NA	NA	NA	NA	NA	NA
M83	SP6738	Main	802743	153004	2.7	28962	28962	47.3222	15089	52.4 ( 50.3-54.5 ) 36.4 ( 34.3-38.5 )	Ovis_ammon	1713	61.5 ( 55.9-66.4 ) 45.5 ( 40.4-50.6 )	Canis_lupus	1286	59.4 ( 53.6-65.0 ) 46.2 ( 40.4-52.0 )	Mammuthus_primigenius	1596	52.9 ( 47.0-58.2 ) 42.3 ( 36.9-47.8 )	Equus_ovodovi	287	54.8 ( 38.7-70.2 ) 26.5 ( 14.9-41.1 )	Panthera_tigris_amoyensis	5795	45 ( 42.0-48.1 ) 32.5 ( 29.7-35.3 )	Crocuta_crocuta	NA	NA	NA	977	58.4 ( 51.7-64.9 ) 45.5 ( 38.5-52.7 )	Coelodonta_antiquitatis	431	61.6 ( 50.3-70.3 ) 46.2 ( 35.6-55.2 )	Ursus_arctos	1788	53.9 ( 48.3-58.9 ) 38.1 ( 33.1-42.8 )	Cervus_canadensis_songaricus	NA	NA	NA	NA	NA	NA	NA	NA	NA	NA	NA
M84	SP6739	Main	99905	2067	20.6	729	212	43.7	NA	NA	NA	NA	NA	NA	NA	NA	NA	NA	NA	NA	45	83.3 ( 22.3-95.7 ) 50 ( 18.7-81.3 )	Panthera_leo_persica	NA	NA	NA	NA	NA	NA	NA	NA	NA	167	63 ( 42.4-80.6 ) 51.9 ( 28.7-68.1 )	Ursus_spelaeus	NA	NA	NA	NA	NA	NA	NA	NA	NA	NA	NA	NA	NA	NA
M85	SP6740	Main	518700	11989	19.8	6402	6099	43.1	NA	NA	NA	115	100 ( 73.5-100.0 ) 37.5 ( 15.2-64.6 )	Vulpes_vulpes	NA	NA	NA	NA	NA	NA	NA	NA	NA	NA	NA	NA	77	81.8 ( 39.0-94.0 ) 55.6 ( 21.2-86.3 )	Martes_zibellina	NA	NA	NA	5907	68.7 ( 66.2-71.1 ) 58.3 ( 55.4-61.1 )	Ursus_spelaeus	NA	NA	NA	NA	NA	NA	NA	NA	NA	NA	NA	NA	NA	NA
M86	SP6741	Main	480336	11457	19	5748	5504	44.5	NA	NA	NA	140	76.2 ( 52.8-91.8 ) 64.3 ( 35.1-87.2 )	Canis_lupus_laniger	NA	NA	NA	NA	NA	NA	229	67.9 ( 54.0-79.7 ) 38 ( 24.7-52.8 )	Panthera_leo_persica	NA	NA	NA	99	66.7 ( 29.9-92.5 ) 52.2 ( 30.6-73.2 )	Martes_melampus	NA	NA	NA	5036	65.5 ( 62.7-68.2 ) 54.1 ( 51.1-57.1 )	Ursus_spelaeus	NA	NA	NA	NA	NA	NA	NA	NA	NA	NA	NA	NA	NA	NA
M87	SP6742	Main	337872	8230	18.7	3405	3124	45.15	NA	NA	NA	673	70.4 ( 61.9-77.9 ) 60.3 ( 51.0-69.1 )	Canis_lupus_lupus	NA	NA	NA	NA	NA	NA	172	45.5 ( 28.1-63.6 ) 46.9 ( 29.1-65.3 )	Panthera_pardus	NA	NA	NA	159	56.5 ( 34.5-76.8 ) 70.7 ( 54.5-83.9 )	Gulo_gulo	148	67.6 ( 50.2-82.0 ) 50 ( 30.6-69.4 )	Coelodonta_antiquitatis	1347	65.2 ( 59.7-70.4 ) 53.5 ( 47.4-59.5 )	Ursus_spelaeus	NA	NA	NA	625	57.3 ( 47.8-66.4 ) 45.3 ( 36.0-53.3 )	Microtus_kikuchii	NA	NA	NA	NA	NA	NA	NA	NA
M88	SP6743	Main	255233	6901	18.1	3388	3119	45.4667	NA	NA	NA	199	63.2 ( 46.0-78.2 ) 53.1 ( 34.7-70.9 )	Canis_lupus_laniger	NA	NA	NA	NA	NA	NA	79	42.9 ( 17.7-71.1 ) 41.7 ( 15.2-72.3 )	Panthera_pardus	NA	NA	NA	NA	NA	NA	NA	NA	NA	2841	63.9 ( 60.3-67.4 ) 55.9 ( 52.0-59.8 )	Ursus_spelaeus	NA	NA	NA	NA	NA	NA	NA	NA	NA	NA	NA	NA	NA	NA
M89	SP6744	Main	402179	8185	22	3759	3068	45.825	141	63.2 ( 38.4-83.7 ) 66.7 ( 34.9-90.1 )	Capra_sibirica	1385	66.8 ( 60.9-72.3 ) 58.9 ( 52.6-65.0 )	Canis_lupus	NA	NA	NA	NA	NA	NA	202	51.4 ( 31.4-66.0 ) 51.4 ( 31.4-66.0 )	Panthera_pardus	NA	NA	NA	NA	NA	NA	NA	NA	NA	1340	67.1 ( 61.4-72.5 ) 55.7 ( 49.4-61.1 )	Ursus_spelaeus	NA	NA	NA	NA	NA	NA	NA	NA	NA	NA	NA	NA	NA	NA
M90	SP6745	Main	209328	5179	20	2146	1937	45.275	94	57.1 ( 23.0-77.0 ) 36.8 ( 16.3-61.6 )	Capra_sibirica	356	64.3 ( 53.1-74.4 ) 59.4 ( 46.9-71.1 )	Canis_lupus_laniger	NA	NA	NA	NA	NA	NA	138	50 ( 29.1-70.9 ) 64 ( 42.5-82.0 )	Panthera_pardus	NA	NA	NA	NA	NA	NA	NA	NA	NA	1349	66.6 ( 60.9-71.9 ) 49.6 ( 43.5-55.7 )	Ursus_spelaeus	NA	NA	NA	NA	NA	NA	NA	NA	NA	NA	NA	NA	NA	NA
M91	SP6746	Main	240119	4514	23.2	2026	1617	43.9333	NA	NA	NA	131	52.9 ( 23.0-72.2 ) 67.9 ( 47.6-84.1 )	Canis_lupus_chanco	NA	NA	NA	NA	NA	NA	75	50 ( 24.7-75.3 ) 53.8 ( 19.2-74.9 )	Panthera_pardus	NA	NA	NA	NA	NA	NA	NA	NA	NA	1411	66.9 ( 61.5-71.9 ) 53.2 ( 47.3-58.9 )	Ursus_spelaeus	NA	NA	NA	NA	NA	NA	NA	NA	NA	NA	NA	NA	NA	NA
M92	SP6747	Main	423338	13622	15.7	6875	6571	45.425	NA	NA	NA	682	62.9 ( 54.0-71.1 ) 56.8 ( 47.6-65.6 )	Canis_lupus_chanco	NA	NA	NA	NA	NA	NA	115	69 ( 45.7-82.1 ) 35 ( 15.4-59.2 )	Panthera_pardus	NA	NA	NA	72	50 ( 15.7-84.3 ) 60 ( 26.2-87.8 )	Gulo_gulo	NA	NA	NA	5702	62.9 ( 60.3-65.4 ) 54.7 ( 51.7-57.6 )	Ursus_spelaeus	NA	NA	NA	NA	NA	NA	NA	NA	NA	NA	NA	NA	NA	NA
M93	SP6748	Main	482168	16477	14.9	8508	8008	43.675	NA	NA	NA	1031	68.9 ( 61.9-74.6 ) 55.8 ( 48.2-63.2 )	Canis_lupus	211	77.8 ( 60.8-89.9 ) 51.2 ( 33.3-64.5 )	Mammuthus_primigenius	NA	NA	NA	211	68.9 ( 53.4-81.8 ) 47.1 ( 29.8-64.9 )	Panthera_leo_persica	NA	NA	NA	NA	NA	NA	NA	NA	NA	6555	63 ( 60.5-65.4 ) 56.2 ( 53.5-58.8 )	Ursus_spelaeus	NA	NA	NA	NA	NA	NA	NA	NA	NA	NA	NA	NA	NA	NA
M94	SP6749	Main	199781	3830	22.9	1568	1394	44.15	NA	NA	NA	105	68.4 ( 38.4-83.7 ) 46.7 ( 21.3-73.4 )	Canis_lupus_familiaris	NA	NA	NA	NA	NA	NA	NA	NA	NA	NA	NA	NA	27	71.4 ( 18.4-90.1 ) 100 ( 15.8-100.0 )	Martes_zibellina	15	100 ( 15.8-100.0 ) 100 ( 15.8-100.0 )	Coelodonta_antiquitatis	1247	62.6 ( 56.5-68.4 ) 53 ( 47.0-59.0 )	Ursus_spelaeus	NA	NA	NA	NA	NA	NA	NA	NA	NA	NA	NA	NA	NA	NA
M95	SP6750	Main	525900	17012	16.4	9397	9089	45.4667	NA	NA	NA	3900	70.6 ( 67.4-73.6 ) 56.9 ( 53.3-60.4 )	Canis_lupus	564	66.9 ( 57.6-74.1 ) 46.7 ( 37.5-56.0 )	Mammuthus_primigenius	NA	NA	NA	NA	NA	NA	NA	NA	NA	NA	NA	NA	NA	NA	NA	4625	64.1 ( 61.3-66.8 ) 53.4 ( 50.1-56.4 )	Ursus_spelaeus	NA	NA	NA	NA	NA	NA	NA	NA	NA	NA	NA	NA	NA	NA
M96	SP6751	Main	217682	4864	20.8	2150	1863	44.2	NA	NA	NA	124	56 ( 34.9-75.6 ) 44.4 ( 17.3-64.3 )	Canis_lupus_lupus	NA	NA	NA	NA	NA	NA	77	36.8 ( 16.3-61.6 ) 66.7 ( 38.4-88.2 )	Panthera_leo_persica	NA	NA	NA	NA	NA	NA	NA	NA	NA	1662	64.8 ( 59.7-69.6 ) 61.6 ( 56.4-66.7 )	Ursus_spelaeus	NA	NA	NA	NA	NA	NA	NA	NA	NA	NA	NA	NA	NA	NA
M97	SP6752	Main	196861	3254	25.7	1207	673	44.7	NA	NA	NA	NA	NA	NA	NA	NA	NA	NA	NA	NA	NA	NA	NA	NA	NA	NA	NA	NA	NA	NA	NA	NA	673	69.9 ( 61.0-76.5 ) 56.9 ( 46.1-65.5 )	Ursus_spelaeus	NA	NA	NA	NA	NA	NA	NA	NA	NA	NA	NA	NA	NA	NA
M98	SP6753	Main	134542	2415	24.9	844	582	44.4	NA	NA	NA	NA	NA	NA	NA	NA	NA	NA	NA	NA	NA	NA	NA	NA	NA	NA	NA	NA	NA	NA	NA	NA	582	73.3 ( 64.3-79.9 ) 55.7 ( 45.7-65.3 )	Ursus_spelaeus	NA	NA	NA	NA	NA	NA	NA	NA	NA	NA	NA	NA	NA	NA
M99	SP6754	Main	598272	20870	12.6	8786	3953	46.425	NA	NA	NA	232	61.9 ( 43.3-74.4 ) 51.1 ( 34.1-63.9 )	Canis_lupus	NA	NA	NA	NA	NA	NA	472	60.7 ( 48.3-70.1 ) 42.2 ( 30.8-52.0 )	Panthera_leo_persica	NA	NA	NA	NA	NA	NA	NA	NA	NA	1778	64.1 ( 59.4-68.6 ) 53.6 ( 48.2-58.4 )	Ursus_spelaeus	NA	NA	NA	1471	42.2 ( 35.8-48.0 ) 37.2 ( 31.1-43.6 )	Myodes_glareolus	NA	NA	NA	NA	NA	NA	NA	NA
M100	SP6755	Main	626452	25282	12.4	12951	12541	46.3625	457	40 ( 27.0-54.1 ) 29.3 ( 16.7-40.9 )	Capra_sibirica	185	60.7 ( 37.2-75.5 ) 71.4 ( 50.7-83.1 )	Canis_lupus_laniger	8368	51 ( 48.7-53.3 ) 34.5 ( 32.2-36.7 )	Mammuthus_primigenius	162	32.3 ( 14.2-48.0 ) 43.8 ( 26.4-62.3 )	Equus_przewalskii	183	69.4 ( 49.0-81.4 ) 58.3 ( 38.1-72.1 )	Panthera_pardus	880	40.6 ( 32.5-47.9 ) 23.7 ( 17.2-30.1 )	Crocuta_crocuta	584	65.5 ( 56.0-74.2 ) 47.8 ( 37.6-56.5 )	Mustela_erminea	NA	NA	NA	1722	62.7 ( 57.2-67.4 ) 49.3 ( 44.1-54.5 )	Ursus_spelaeus	NA	NA	NA	NA	NA	NA	NA	NA	NA	NA	NA	NA	NA	NA
M101	SP6756	Main	139926	4625	15.8	1933	1792	45.55	NA	NA	NA	108	61.9 ( 34.0-78.2 ) 57.1 ( 29.8-74.3 )	Canis_lupus_lupus	NA	NA	NA	NA	NA	NA	58	61.5 ( 25.1-80.8 ) 56.2 ( 29.9-80.2 )	Panthera_pardus	NA	NA	NA	86	56.5 ( 34.5-76.8 ) 76.5 ( 44.0-89.7 )	Martes_zibellina	NA	NA	NA	1540	61 ( 55.9-65.9 ) 60.5 ( 54.8-66.1 )	Ursus_spelaeus	NA	NA	NA	NA	NA	NA	NA	NA	NA	NA	NA	NA	NA	NA
M102	SP6757	Main	182783	5561	16.9	2515	2194	44.3	NA	NA	NA	431	64.1 ( 51.1-73.5 ) 50.7 ( 38.6-62.8 )	Canis_lupus_laniger	NA	NA	NA	NA	NA	NA	87	61.5 ( 25.1-80.8 ) 65 ( 40.8-84.6 )	Panthera_leo	NA	NA	NA	53	80 ( 44.4-97.5 ) 78.6 ( 49.2-95.3 )	Gulo_gulo	NA	NA	NA	1623	69.1 ( 64.1-73.7 ) 56 ( 50.2-61.1 )	Ursus_spelaeus	NA	NA	NA	NA	NA	NA	NA	NA	NA	NA	NA	NA	NA	NA
M103	SP6758	Main	342139	12575	14.6	5537	5325	48.3	543	32.6 ( 21.8-42.3 ) 22.7 ( 13.9-31.2 )	Bison_priscus	301	64.9 ( 51.1-77.1 ) 48.4 ( 34.0-59.9 )	Canis_lupus	76	42.9 ( 17.7-71.1 ) 34.8 ( 16.4-57.3 )	Mammuthus_primigenius	71	35.3 ( 10.3-56.0 ) 40 ( 12.2-73.8 )	Equus_przewalskii	174	66.7 ( 49.8-80.9 ) 47.4 ( 31.0-64.2 )	Panthera_leo_persica	394	33 ( 23.5-43.6 ) 28.2 ( 17.5-38.2 )	Crocuta_crocuta	NA	NA	NA	NA	NA	NA	3766	65 ( 61.8-68.1 ) 55 ( 51.3-58.4 )	Ursus_spelaeus	NA	NA	NA	NA	NA	NA	NA	NA	NA	NA	NA	NA	NA	NA
M104	SP6759	Main	346520	12834	14.4	6561	6055	46.85	NA	NA	NA	664	61.8 ( 53.3-69.8 ) 60.7 ( 51.4-68.2 )	Canis_lupus_lupus	NA	NA	NA	NA	NA	NA	149	45.2 ( 24.5-60.9 ) 60.9 ( 34.5-76.8 )	Panthera_leo_persica	NA	NA	NA	NA	NA	NA	NA	NA	NA	5168	63.5 ( 60.7-66.1 ) 52.3 ( 49.2-55.3 )	Ursus_spelaeus	74	58.3 ( 21.1-78.9 ) 53.3 ( 21.3-73.4 )	Cervus_canadensis_songaricus	NA	NA	NA	NA	NA	NA	NA	NA	NA	NA	NA
M105	SP6760	Main	381593	9819	18.2	4726	4351	47.025	NA	NA	NA	693	54.5 ( 45.3-62.2 ) 49.3 ( 40.7-57.9 )	Canis_lupus_laniger	NA	NA	NA	NA	NA	NA	101	54.5 ( 28.2-71.8 ) 42.9 ( 17.7-71.1 )	Panthera_pardus	NA	NA	NA	NA	NA	NA	NA	NA	NA	3453	66.5 ( 63.1-69.7 ) 56.3 ( 52.6-59.9 )	Ursus_spelaeus	NA	NA	NA	104	45.5 ( 24.4-67.8 ) 56.2 ( 29.9-80.2 )	Myodes_glareolus	NA	NA	NA	NA	NA	NA	NA	NA
M106	SP6761	Main	322665	7741	17.9	3076	2881	47.6333	441	57.9 ( 46.0-69.1 ) 40.3 ( 28.9-52.5 )	Bison_priscus	135	60 ( 36.1-80.9 ) 56.5 ( 34.5-76.8 )	Canis_lupus_laniger	189	32.4 ( 15.9-47.0 ) 29.4 ( 15.1-47.5 )	Mammuthus_primigenius	154	42.9 ( 26.3-60.6 ) 33.3 ( 16.3-48.1 )	Equus_przewalskii	175	71 ( 52.0-85.8 ) 61.5 ( 42.1-74.4 )	Panthera_leo_persica	385	25 ( 16.4-35.4 ) 18.8 ( 11.5-28.0 )	Crocuta_crocuta	113	61.1 ( 30.8-78.5 ) 73.1 ( 52.2-88.4 )	Gulo_gulo	102	40.9 ( 17.2-59.3 ) 27.6 ( 10.3-43.5 )	Coelodonta_antiquitatis	1187	58.3 ( 52.1-63.7 ) 61.9 ( 54.9-67.7 )	Ursus_spelaeus	NA	NA	NA	NA	NA	NA	NA	NA	NA	NA	NA	NA	NA	NA
M107	SP6762	Main	224466	5312	20.5	2268	2031	44.925	NA	NA	NA	400	63.4 ( 49.7-73.2 ) 57.1 ( 44.1-67.2 )	Canis_lupus_laniger	NA	NA	NA	NA	NA	NA	121	71 ( 52.0-85.8 ) 47.4 ( 24.4-71.1 )	Panthera_pardus	NA	NA	NA	120	59.1 ( 36.4-79.3 ) 54.2 ( 32.8-74.4 )	Gulo_gulo	NA	NA	NA	1390	66.3 ( 60.9-71.3 ) 62.2 ( 56.4-67.8 )	Ursus_spelaeus	NA	NA	NA	NA	NA	NA	NA	NA	NA	NA	NA	NA	NA	NA
M108	SP6763	Main	199515	6317	16.3	3067	2836	44.45	NA	NA	NA	248	56 ( 41.3-70.0 ) 54.5 ( 38.8-66.3 )	Canis_lupus_lupus	NA	NA	NA	NA	NA	NA	119	66.7 ( 44.7-84.4 ) 57.1 ( 29.8-74.3 )	Panthera_pardus	NA	NA	NA	NA	NA	NA	31	55.6 ( 21.2-86.3 ) 66.7 ( 29.9-92.5 )	Coelodonta_antiquitatis	2438	67.8 ( 63.6-71.4 ) 54.9 ( 50.5-59.3 )	Ursus_spelaeus	NA	NA	NA	NA	NA	NA	NA	NA	NA	NA	NA	NA	NA	NA
M109	SP6764	Main	294674	8647	17.5	3520	3355	44.86	773	50.8 ( 41.8-59.7 ) 31.1 ( 22.2-39.3 )	Capra_sibirica	153	67.9 ( 47.6-84.1 ) 56.8 ( 39.5-72.9 )	Canis_lupus	NA	NA	NA	NA	NA	NA	114	58.8 ( 27.8-77.0 ) 65 ( 40.8-84.6 )	Panthera_leo_persica	62	41.7 ( 15.2-72.3 ) 31.6 ( 12.6-56.6 )	Crocuta_crocuta	NA	NA	NA	NA	NA	NA	2253	68.3 ( 63.9-72.4 ) 61.6 ( 56.9-66.2 )	Ursus_spelaeus	NA	NA	NA	NA	NA	NA	NA	NA	NA	NA	NA	NA	NA	NA
M110	SP6765	Main	383751	10372	18.4	5011	4825	47.7625	566	45.8 ( 34.8-57.1 ) 32.5 ( 21.6-42.4 )	Bison_bonasus	248	62.8 ( 46.7-77.0 ) 56 ( 41.3-70.0 )	Canis_lupus	NA	NA	NA	NA	NA	NA	111	57.1 ( 29.8-74.3 ) 35 ( 15.4-59.2 )	Panthera_pardus	98	41.7 ( 22.1-63.4 ) 40.7 ( 19.4-57.6 )	Crocuta_crocuta	54	88.9 ( 51.8-99.7 ) 70 ( 34.8-93.3 )	Gulo_gulo	176	52.8 ( 35.5-69.6 ) 44.9 ( 30.7-59.8 )	Coelodonta_antiquitatis	3055	61.6 ( 58.0-65.1 ) 54.6 ( 50.5-58.3 )	Ursus_spelaeus	517	62.5 ( 52.9-71.5 ) 56 ( 46.5-65.2 )	Cervus_canadensis_songaricus	NA	NA	NA	NA	NA	NA	NA	NA	NA	NA	NA
M111	SP6766	Main	367051	12341	14.4	5155	4136	47.9143	884	46.5 ( 38.2-55.0 ) 35.5 ( 26.9-43.2 )	Bison_priscus	146	53.8 ( 29.9-70.1 ) 48.5 ( 30.8-66.5 )	Canis_lupus_laniger	NA	NA	NA	NA	NA	NA	128	42.9 ( 21.8-66.0 ) 43.3 ( 22.7-59.4 )	Panthera_pardus	715	36.4 ( 28.8-44.5 ) 24.8 ( 17.8-32.9 )	Crocuta_crocuta	73	60 ( 26.2-87.8 ) 35.3 ( 10.3-56.0 )	Mustela_putorius	74	57.9 ( 33.5-79.7 ) 38.5 ( 13.9-68.4 )	Coelodonta_antiquitatis	2116	69.6 ( 65.5-73.6 ) 61.1 ( 56.2-65.5 )	Ursus_spelaeus	NA	NA	NA	NA	NA	NA	NA	NA	NA	NA	NA	NA	NA	NA
M112	SP6767	Main	280510	5890	21.6	2533	2282	46.55	100	64.3 ( 35.1-87.2 ) 46.7 ( 21.3-73.4 )	Bos_mutus	242	61 ( 44.5-75.8 ) 72.9 ( 58.2-84.7 )	Canis_lupus	NA	NA	NA	NA	NA	NA	102	66.7 ( 43.0-85.4 ) 56.2 ( 29.9-80.2 )	Panthera_leo_persica	NA	NA	NA	NA	NA	NA	NA	NA	NA	1838	63 ( 57.9-67.9 ) 53.3 ( 47.8-58.7 )	Ursus_spelaeus	NA	NA	NA	NA	NA	NA	NA	NA	NA	NA	NA	NA	NA	NA
M113	SP6768	Main	192638	4495	19.6	1953	1505	43.64	60	81.8 ( 39.0-94.0 ) 47.1 ( 23.0-72.2 )	Bos_grunniens	417	80 ( 69.2-88.4 ) 64 ( 52.1-74.8 )	Canis_lupus	NA	NA	NA	NA	NA	NA	75	81.2 ( 54.4-96.0 ) 66.7 ( 34.9-90.1 )	Panthera_pardus	NA	NA	NA	25	66.7 ( 22.3-95.7 ) 100 ( 15.8-100.0 )	Gulo_gulo	NA	NA	NA	928	74 ( 67.2-80.0 ) 52.8 ( 45.6-60.1 )	Ursus_spelaeus	NA	NA	NA	NA	NA	NA	NA	NA	NA	NA	NA	NA	NA	NA
M114	SP6769	Main	333349	8098	19.6	3977	3578	45	NA	NA	NA	284	78.3 ( 64.0-86.6 ) 43.8 ( 29.5-58.8 )	Canis_lupus	NA	NA	NA	NA	NA	NA	114	76.9 ( 38.6-90.9 ) 54.5 ( 28.2-71.8 )	Panthera_pardus	NA	NA	NA	NA	NA	NA	NA	NA	NA	3180	65.7 ( 62.0-69.0 ) 58.7 ( 54.9-62.4 )	Ursus_spelaeus	NA	NA	NA	NA	NA	NA	NA	NA	NA	NA	NA	NA	NA	NA
M115	SP6770	Main	299768	10011	15	5665	3413	47.05	NA	NA	NA	117	70.6 ( 44.0-89.7 ) 41.2 ( 18.4-67.1 )	Canis_lupus_familiaris	NA	NA	NA	NA	NA	NA	NA	NA	NA	NA	NA	NA	NA	NA	NA	NA	NA	NA	3296	61.1 ( 57.5-64.3 ) 51 ( 47.1-54.8 )	Ursus_spelaeus	NA	NA	NA	NA	NA	NA	NA	NA	NA	NA	NA	NA	NA	NA
M116	SP6771	Main	647240	21733	14.3	12258	11718	45.675	NA	NA	NA	211	62.1 ( 42.3-79.3 ) 53.6 ( 33.9-72.5 )	Canis_lupus_laniger	NA	NA	NA	NA	NA	NA	249	65.9 ( 47.8-77.6 ) 47.1 ( 32.9-61.5 )	Panthera_pardus	NA	NA	NA	449	62.1 ( 52.0-71.5 ) 56.4 ( 45.2-65.3 )	Gulo_gulo	NA	NA	NA	10809	65.2 ( 63.1-67.1 ) 53.8 ( 51.8-55.9 )	Ursus_spelaeus	NA	NA	NA	NA	NA	NA	NA	NA	NA	NA	NA	NA	NA	NA
M117	SP6772	Main	443538	14162	14.7	7570	7272	47.2	NA	NA	NA	179	73.9 ( 51.6-89.8 ) 50 ( 33.4-66.6 )	Canis_lupus_laniger	NA	NA	NA	NA	NA	NA	3308	60.7 ( 56.6-64.4 ) 56.9 ( 52.7-61.0 )	Panthera_onca	NA	NA	NA	NA	NA	NA	NA	NA	NA	3785	64 ( 60.8-67.2 ) 53.6 ( 49.9-57.0 )	Ursus_spelaeus	NA	NA	NA	NA	NA	NA	NA	NA	NA	NA	NA	NA	NA	NA
M118	SP6773	Main	203992	7464	14.4	2754	2503	43.375	NA	NA	NA	243	73.2 ( 57.8-82.7 ) 41.5 ( 24.2-55.5 )	Canis_lupus_lupus	NA	NA	NA	NA	NA	NA	126	64.3 ( 35.1-87.2 ) 62.5 ( 40.6-81.2 )	Panthera_pardus	NA	NA	NA	44	100 ( 54.1-100.0 ) 50 ( 21.1-78.9 )	Gulo_gulo	NA	NA	NA	2090	64.8 ( 60.3-69.1 ) 56.8 ( 52.1-61.1 )	Ursus_spelaeus	NA	NA	NA	NA	NA	NA	NA	NA	NA	NA	NA	NA	NA	NA
M119	SP6774	Main	354421	8847	18.7	4107	3834	45.28	NA	NA	NA	201	53.6 ( 33.9-72.5 ) 60.9 ( 34.5-76.8 )	Canis_lupus_lupus	NA	NA	NA	NA	NA	NA	130	66.7 ( 43.0-85.4 ) 60.9 ( 34.5-76.8 )	Panthera_pardus	NA	NA	NA	47	60 ( 26.2-87.8 ) 83.3 ( 22.3-95.7 )	Gulo_gulo	120	60 ( 38.7-78.9 ) 50 ( 29.1-70.9 )	Coelodonta_antiquitatis	3336	64.9 ( 61.5-68.2 ) 57.5 ( 53.7-61.2 )	Ursus_spelaeus	NA	NA	NA	NA	NA	NA	NA	NA	NA	NA	NA	NA	NA	NA
M120	SP6775	Main	193360	4637	20.2	1744	1527	44	NA	NA	NA	172	80.8 ( 60.6-93.4 ) 50 ( 31.3-68.7 )	Canis_lupus_laniger	NA	NA	NA	NA	NA	NA	128	60.9 ( 34.5-76.8 ) 40.7 ( 19.4-57.6 )	Panthera_leo_persica	NA	NA	NA	NA	NA	NA	NA	NA	NA	1227	67.7 ( 61.3-72.9 ) 61.2 ( 54.7-66.8 )	Ursus_spelaeus	NA	NA	NA	NA	NA	NA	NA	NA	NA	NA	NA	NA	NA	NA
M121	SP6776	Main	410286	14268	15	7275	6738	44.4333	NA	NA	NA	176	69.2 ( 44.3-82.8 ) 66.7 ( 43.0-85.4 )	Canis_lupus_lupus	NA	NA	NA	NA	NA	NA	161	55.6 ( 30.8-78.5 ) 47.6 ( 21.8-66.0 )	Panthera_pardus	NA	NA	NA	NA	NA	NA	NA	NA	NA	6401	66 ( 63.6-68.4 ) 57.6 ( 54.9-60.2 )	Ursus_spelaeus	NA	NA	NA	NA	NA	NA	NA	NA	NA	NA	NA	NA	NA	NA
M122	SP6777	Main	212584	4778	20.1	2054	1663	44.44	49	100 ( 54.1-100.0 ) 75 ( 19.4-99.4 )	Bos_grunniens	262	69.6 ( 54.0-79.7 ) 48.9 ( 34.1-63.9 )	Canis_lupus_lupus	NA	NA	NA	NA	NA	NA	104	63.2 ( 38.4-83.7 ) 75 ( 50.9-91.3 )	Panthera_pardus	NA	NA	NA	NA	NA	NA	45	88.9 ( 51.8-99.7 ) 91.7 ( 61.5-99.8 )	Coelodonta_antiquitatis	1203	66.8 ( 60.8-72.4 ) 59.8 ( 52.8-65.6 )	Ursus_spelaeus	NA	NA	NA	NA	NA	NA	NA	NA	NA	NA	NA	NA	NA	NA
M123	SP6778	Main	191814	5876	16.8	2530	2194	46.02	48	50 ( 11.8-88.2 ) 50 ( 15.7-84.3 )	Bos_taurus	187	72.7 ( 51.3-84.4 ) 65.5 ( 42.3-79.3 )	Canis_lupus_lupus	NA	NA	NA	NA	NA	NA	103	61.9 ( 34.0-78.2 ) 50 ( 24.7-75.3 )	Panthera_leo_persica	NA	NA	NA	NA	NA	NA	NA	NA	NA	1785	64.3 ( 59.4-68.6 ) 55.4 ( 50.1-60.2 )	Ursus_spelaeus	NA	NA	NA	NA	NA	NA	71	63.6 ( 36.4-79.3 ) 40 ( 12.2-73.8 )	Myotis_brandtii	NA	NA	NA	NA	NA
M124	SP6779	Main	231286	7222	16	3618	2164	45.025	NA	NA	NA	182	59.5 ( 41.0-72.3 ) 57.7 ( 36.9-76.6 )	Canis_lupus_laniger	NA	NA	NA	NA	NA	NA	74	64.3 ( 35.1-87.2 ) 55.6 ( 30.8-78.5 )	Panthera_pardus	135	40.6 ( 23.7-59.4 ) 23.5 ( 10.7-41.2 )	Crocuta_crocuta	NA	NA	NA	NA	NA	NA	1773	66.6 ( 61.9-71.1 ) 52.8 ( 47.3-57.6 )	Ursus_spelaeus	NA	NA	NA	NA	NA	NA	NA	NA	NA	NA	NA	NA	NA	NA
M125	SP6780	Main	278435	7562	17	3082	2634	46.725	NA	NA	NA	115	64.3 ( 35.1-87.2 ) 54.2 ( 32.8-74.4 )	Canis_lupus_laniger	NA	NA	NA	NA	NA	NA	78	54.5 ( 16.7-76.6 ) 64.3 ( 35.1-87.2 )	Panthera_onca	NA	NA	NA	NA	NA	NA	93	64 ( 42.5-82.0 ) 38.5 ( 20.2-59.4 )	Coelodonta_antiquitatis	2348	66.5 ( 62.2-70.3 ) 57.8 ( 53.4-62.2 )	Ursus_spelaeus	NA	NA	NA	NA	NA	NA	NA	NA	NA	NA	NA	NA	NA	NA
M126	SP6781	Main	311875	5785	23.2	2643	2173	43.7333	NA	NA	NA	NA	NA	NA	NA	NA	NA	NA	NA	NA	166	63.9 ( 46.2-79.2 ) 59.4 ( 40.6-76.3 )	Panthera_leo_persica	NA	NA	NA	40	85.7 ( 29.0-96.3 ) 50 ( 11.8-88.2 )	Martes_zibellina	NA	NA	NA	1967	65.5 ( 60.7-69.6 ) 59.1 ( 54.2-63.8 )	Ursus_spelaeus	NA	NA	NA	NA	NA	NA	NA	NA	NA	NA	NA	NA	NA	NA
M127	SP6782	Main	342888	7870	19.4	3134	2775	46.7714	799	50.4 ( 41.1-59.7 ) 38.3 ( 30.0-45.8 )	Bison_bonasus	473	66.2 ( 52.5-75.8 ) 44.4 ( 32.2-54.7 )	Canis_lupus	53	61.1 ( 30.8-78.5 ) 50 ( 21.1-78.9 )	Mammuthus_primigenius	NA	NA	NA	117	52.2 ( 30.6-73.2 ) 60 ( 36.1-80.9 )	Panthera_pardus	442	31.7 ( 22.8-41.7 ) 25 ( 16.6-35.1 )	Crocuta_crocuta	74	58.3 ( 21.1-78.9 ) 60 ( 36.1-80.9 )	Gulo_gulo	NA	NA	NA	817	69.1 ( 62.0-75.7 ) 51.2 ( 43.4-58.9 )	Ursus_spelaeus	NA	NA	NA	NA	NA	NA	NA	NA	NA	NA	NA	NA	NA	NA
M128	SP6783	Main	357359	9216	17.8	4094	3699	47.4857	178	53.1 ( 34.7-70.9 ) 41.7 ( 22.1-63.4 )	Bos_grunniens	144	69 ( 45.7-82.1 ) 66.7 ( 46.0-83.5 )	Canis_lupus_chanco	NA	NA	NA	384	40.8 ( 28.0-51.7 ) 23.1 ( 14.3-34.0 )	Equus_ovodovi	181	61.8 ( 40.7-75.4 ) 66.7 ( 44.7-84.4 )	Panthera_pardus	215	34.9 ( 21.0-50.9 ) 26.1 ( 12.6-38.8 )	Crocuta_crocuta	NA	NA	NA	482	52.4 ( 42.4-62.2 ) 41.7 ( 31.7-52.2 )	Coelodonta_antiquitatis	2115	62.8 ( 58.4-67.0 ) 59.1 ( 54.2-63.8 )	Ursus_spelaeus	NA	NA	NA	NA	NA	NA	NA	NA	NA	NA	NA	NA	NA	NA
M129	SP6784	Main	607247	31632	10.4	11401	11210	49.3222	1912	39.3 ( 32.7-45.3 ) 31.6 ( 25.8-37.1 )	Bison_priscus	647	44 ( 33.9-52.6 ) 37.5 ( 28.5-47.1 )	Canis_lupus_lupus	144	34.3 ( 19.1-52.2 ) 27.3 ( 13.3-45.5 )	Mammuthus_primigenius	1853	41.6 ( 36.4-47.0 ) 28.1 ( 23.2-32.8 )	Equus_caballus	162	48 ( 27.8-68.7 ) 50 ( 23.0-77.0 )	Panthera_onca	3083	38.8 ( 35.0-42.6 ) 22.6 ( 19.4-25.9 )	Crocuta_crocuta	NA	NA	NA	731	42.7 ( 34.8-49.7 ) 33.1 ( 25.4-40.3 )	Coelodonta_antiquitatis	1439	66.3 ( 60.6-71.7 ) 57 ( 51.1-62.9 )	Ursus_spelaeus	1239	48.1 ( 41.2-54.2 ) 32.2 ( 26.3-37.8 )	Cervus_canadensis_songaricus	NA	NA	NA	NA	NA	NA	NA	NA	NA	NA	NA
M130	SP6785	Main	254480	5769	20.4	2626	2463	44.825	48	100 ( 29.2-100.0 ) 100 ( 39.8-100.0 )	Capra_sibirica	126	58.6 ( 35.7-73.6 ) 76 ( 54.9-90.6 )	Canis_lupus_lupus	NA	NA	NA	NA	NA	NA	162	64.7 ( 46.5-80.3 ) 66.7 ( 49.0-81.4 )	Panthera_pardus	NA	NA	NA	NA	NA	NA	NA	NA	NA	2127	63.3 ( 58.6-67.5 ) 53.5 ( 48.5-58.5 )	Ursus_spelaeus	NA	NA	NA	NA	NA	NA	NA	NA	NA	NA	NA	NA	NA	NA
M131	SP6786	Main	200454	4032	22	2082	1900	45.2	NA	NA	NA	92	72.2 ( 41.0-86.7 ) 47.4 ( 24.4-71.1 )	Canis_lupus	NA	NA	NA	NA	NA	NA	72	68.4 ( 38.4-83.7 ) 38.5 ( 13.9-68.4 )	Panthera_leo_persica	NA	NA	NA	NA	NA	NA	NA	NA	NA	1736	64.5 ( 59.7-69.2 ) 57 ( 51.6-61.7 )	Ursus_spelaeus	NA	NA	NA	NA	NA	NA	NA	NA	NA	NA	NA	NA	NA	NA
M132	SP6787	Main	127314	4407	16.1	1995	1477	45.2	NA	NA	NA	243	62.5 ( 48.5-75.1 ) 60 ( 44.3-74.3 )	Canis_lupus_lupus	NA	NA	NA	NA	NA	NA	100	71.4 ( 35.1-87.2 ) 73.7 ( 48.8-90.9 )	Panthera_pardus	NA	NA	NA	66	66.7 ( 38.4-88.2 ) 73.3 ( 38.4-88.2 )	Gulo_gulo	NA	NA	NA	941	70 ( 63.8-75.8 ) 53.9 ( 46.6-61.1 )	Ursus_spelaeus	NA	NA	NA	127	68.2 ( 45.1-86.1 ) 63.2 ( 38.4-83.7 )	Microtus_levis	NA	NA	NA	NA	NA	NA	NA	NA
M133	SP6788	Main	522065	18603	14	9061	6918	47.7	1102	57.8 ( 51.0-64.3 ) 40.7 ( 33.6-47.1 )	Bison_priscus	NA	NA	NA	NA	NA	NA	NA	NA	NA	NA	NA	NA	NA	NA	NA	4605	67.7 ( 64.7-70.5 ) 59.7 ( 56.6-62.7 )	Gulo_gulo	107	70.8 ( 44.7-84.4 ) 58.8 ( 27.8-77.0 )	Coelodonta_antiquitatis	1104	65.1 ( 58.6-70.5 ) 62.2 ( 55.6-68.5 )	Ursus_spelaeus	NA	NA	NA	NA	NA	NA	NA	NA	NA	NA	NA	NA	NA	NA
M134	SP6789	Main	255605	6528	19.3	2779	2566	46.88	560	55.6 ( 46.5-64.6 ) 60.9 ( 49.0-69.9 )	Ovis_orientalis	133	66.7 ( 46.0-83.5 ) 54.2 ( 32.8-74.4 )	Canis_lupus	NA	NA	NA	NA	NA	NA	153	70.6 ( 52.5-84.9 ) 41.9 ( 21.8-57.8 )	Panthera_leo_persica	NA	NA	NA	NA	NA	NA	49	62.5 ( 24.5-91.5 ) 66.7 ( 29.9-92.5 )	Coelodonta_antiquitatis	1671	64.5 ( 59.6-69.2 ) 58.7 ( 53.0-63.7 )	Ursus_spelaeus	NA	NA	NA	NA	NA	NA	NA	NA	NA	NA	NA	NA	NA	NA
M135	SP6790	Main	368632	8133	19.8	2773	2290	48.3	NA	NA	NA	101	55 ( 31.5-76.9 ) 40 ( 16.3-67.7 )	Canis_lupus_lupus	NA	NA	NA	130	31.8 ( 10.7-50.2 ) 32 ( 14.9-53.5 )	Equus_ovodovi	NA	NA	NA	624	42.2 ( 33.1-50.3 ) 28.9 ( 21.7-36.8 )	Crocuta_crocuta	NA	NA	NA	30	50 ( 11.8-88.2 ) 75 ( 34.9-96.8 )	Coelodonta_antiquitatis	690	53.7 ( 45.1-61.0 ) 51.8 ( 43.4-58.9 )	Ursus_spelaeus	715	57.3 ( 48.3-65.9 ) 43 ( 33.7-52.6 )	Cervus_canadensis_songaricus	NA	NA	NA	NA	NA	NA	NA	NA	NA	NA	NA
M136	SP6791	Main	720712	26420	13.7	11500	11009	48.7667	2754	40.3 ( 35.9-44.8 ) 27.6 ( 23.4-31.7 )	Bison_bison	1694	56.8 ( 51.2-61.7 ) 51.1 ( 45.5-56.2 )	Canis_lupus	NA	NA	NA	219	47.5 ( 31.5-63.9 ) 29.3 ( 14.2-42.9 )	Equus_przewalskii	NA	NA	NA	2156	30.1 ( 26.2-34.3 ) 23.9 ( 20.1-28.0 )	Crocuta_crocuta	NA	NA	NA	336	43.3 ( 31.9-53.1 ) 37.1 ( 24.6-48.1 )	Coelodonta_antiquitatis	3850	63.2 ( 59.9-66.2 ) 56 ( 52.6-59.4 )	Ursus_spelaeus	NA	NA	NA	NA	NA	NA	NA	NA	NA	NA	NA	NA	NA	NA
M137	SP6792	Main	177119	4317	19.3	1778	1539	45.4	NA	NA	NA	166	69 ( 45.7-82.1 ) 64.7 ( 46.5-80.3 )	Canis_lupus_familiaris	NA	NA	NA	NA	NA	NA	NA	NA	NA	NA	NA	NA	NA	NA	NA	NA	NA	NA	1373	64.2 ( 59.0-69.2 ) 52.3 ( 46.3-58.2 )	Ursus_spelaeus	NA	NA	NA	NA	NA	NA	NA	NA	NA	NA	NA	NA	NA	NA
M138	SP6793	Main	191633	3559	23.9	1389	1205	43.6	NA	NA	NA	135	40.9 ( 17.2-59.3 ) 66.7 ( 43.0-85.4 )	Canis_lupus_lupus	NA	NA	NA	NA	NA	NA	NA	NA	NA	NA	NA	NA	54	57.1 ( 23.0-77.0 ) 57.1 ( 23.0-77.0 )	Martes_zibellina	NA	NA	NA	1016	65.6 ( 58.8-71.9 ) 56.5 ( 48.8-63.0 )	Ursus_spelaeus	NA	NA	NA	NA	NA	NA	NA	NA	NA	NA	NA	NA	NA	NA
M139	SP6794	Main	144024	4455	16.5	2010	1676	45.8	NA	NA	NA	128	75 ( 53.3-90.2 ) 72.7 ( 45.1-86.1 )	Canis_lupus_familiaris	NA	NA	NA	NA	NA	NA	NA	NA	NA	NA	NA	NA	110	66.7 ( 41.0-86.7 ) 44 ( 24.4-65.1 )	Martes_zibellina	NA	NA	NA	1438	60.9 ( 55.5-66.1 ) 57.6 ( 51.8-63.3 )	Ursus_spelaeus	NA	NA	NA	NA	NA	NA	NA	NA	NA	NA	NA	NA	NA	NA
M140	SP6795	Main	150913	4346	17.1	2025	1135	44.5667	NA	NA	NA	198	64.9 ( 47.5-79.8 ) 60 ( 44.3-74.3 )	Canis_lupus_chanco	NA	NA	NA	NA	NA	NA	NA	NA	NA	NA	NA	NA	34	58.3 ( 21.1-78.9 ) 100 ( 29.2-100.0 )	Martes_zibellina	NA	NA	NA	903	63.3 ( 56.3-69.9 ) 57.7 ( 49.5-64.6 )	Ursus_spelaeus	NA	NA	NA	NA	NA	NA	NA	NA	NA	NA	NA	NA	NA	NA
M141	SP6796	Main	214674	4819	21	2027	1829	45.625	NA	NA	NA	125	61.8 ( 40.7-75.4 ) 69.2 ( 31.6-86.1 )	Canis_lupus_lupus	NA	NA	NA	NA	NA	NA	NA	NA	NA	NA	NA	NA	327	64.3 ( 50.4-76.6 ) 63.8 ( 51.3-75.0 )	Martes_zibellina	NA	NA	NA	1354	64.1 ( 58.6-69.3 ) 53.8 ( 48.0-59.5 )	Ursus_spelaeus	23	75 ( 19.4-99.4 ) 60 ( 14.7-94.7 )	Cervus_nippon_yesoensis	NA	NA	NA	NA	NA	NA	NA	NA	NA	NA	NA
M142	SP6797	Main	324839	10081	16.2	5092	4336	45.1	NA	NA	NA	214	76.6 ( 62.0-87.7 ) 71.4 ( 52.9-82.4 )	Canis_lupus_lupus	NA	NA	NA	NA	NA	NA	98	66.7 ( 41.0-86.7 ) 52.6 ( 24.4-71.1 )	Panthera_leo_persica	NA	NA	NA	NA	NA	NA	NA	NA	NA	4024	60.7 ( 57.5-63.9 ) 49.4 ( 45.9-52.9 )	Ursus_spelaeus	NA	NA	NA	NA	NA	NA	NA	NA	NA	NA	NA	NA	NA	NA
M143	SP6798	Main	272526	9938	14.7	4912	4583	45.6333	NA	NA	NA	219	71.1 ( 53.4-81.8 ) 65.7 ( 44.9-78.5 )	Canis_lupus	NA	NA	NA	NA	NA	NA	122	64.7 ( 38.3-85.8 ) 38.9 ( 17.3-64.3 )	Panthera_leo_persica	NA	NA	NA	NA	NA	NA	NA	NA	NA	4242	61.9 ( 58.9-64.9 ) 51.8 ( 48.5-54.9 )	Ursus_spelaeus	NA	NA	NA	NA	NA	NA	NA	NA	NA	NA	NA	NA	NA	NA
M144	SP6799	Main	388779	16469	12.9	7315	6798	48.0571	1110	44.3 ( 37.5-50.5 ) 30.5 ( 24.1-37.6 )	Bison_priscus	562	57.4 ( 48.1-66.3 ) 39.8 ( 30.9-49.3 )	Canis_lupus	NA	NA	NA	110	45.8 ( 22.1-63.4 ) 36 ( 18.0-57.5 )	Equus_caballus	101	50 ( 24.7-75.3 ) 56.5 ( 34.5-76.8 )	Panthera_leo	681	34.4 ( 25.6-42.4 ) 26.9 ( 20.2-34.4 )	Crocuta_crocuta	NA	NA	NA	NA	NA	NA	4147	64.9 ( 61.8-67.8 ) 55.1 ( 51.6-58.2 )	Ursus_spelaeus	NA	NA	NA	87	70.6 ( 44.0-89.7 ) 54.5 ( 16.7-76.6 )	Microtus_levis	NA	NA	NA	NA	NA	NA	NA	NA
M145	SP6800	Main	210805	4634	20.9	2027	1831	45.1167	NA	NA	NA	230	63.6 ( 45.5-75.6 ) 66.7 ( 47.2-82.7 )	Canis_lupus_laniger	NA	NA	NA	22	100 ( 15.8-100.0 ) 66.7 ( 22.3-95.7 )	Equus_przewalskii	81	50 ( 26.0-74.0 ) 55 ( 31.5-76.9 )	Panthera_pardus	NA	NA	NA	42	66.7 ( 22.3-95.7 ) 60 ( 14.7-94.7 )	Gulo_gulo	NA	NA	NA	1319	64.7 ( 58.8-69.7 ) 56.4 ( 49.9-62.0 )	Ursus_spelaeus	137	50 ( 28.2-71.8 ) 28 ( 12.1-49.4 )	Capreolus_pygargus	NA	NA	NA	NA	NA	NA	NA	NA	NA	NA	NA
M146	SP6801	Main	472280	8577	21.3	3785	3662	46.3333	91	50 ( 24.7-75.3 ) 36.4 ( 10.9-69.2 )	Bison_bonasus	314	62 ( 47.2-75.3 ) 56.8 ( 38.8-69.6 )	Canis_lupus_lupus	NA	NA	NA	396	65.9 ( 54.6-76.0 ) 45.6 ( 35.0-56.4 )	Equus_przewalskii	118	63.6 ( 36.4-79.3 ) 51.4 ( 31.9-65.6 )	Panthera_leo_persica	NA	NA	NA	NA	NA	NA	NA	NA	NA	2693	64.3 ( 60.3-68.1 ) 58.1 ( 53.9-62.3 )	Ursus_spelaeus	50	64.3 ( 35.1-87.2 ) 42.9 ( 17.7-71.1 )	Cervus_nippon_yakushimae	NA	NA	NA	NA	NA	NA	NA	NA	NA	NA	NA
M147	SP6802	Main	835908	93301	5.3	23261	22439	51.32	10100	40.9 ( 38.8-42.9 ) 31.6 ( 29.5-33.6 )	Bison_bonasus	NA	NA	NA	NA	NA	NA	284	32.3 ( 19.6-43.7 ) 32.7 ( 20.3-47.1 )	Equus_hemionus_kulan	460	41.6 ( 30.4-53.4 ) 28.9 ( 18.0-39.1 )	Leopardus_tigrinus	9140	31.5 ( 29.4-33.6 ) 21.5 ( 19.7-23.4 )	Crocuta_crocuta	NA	NA	NA	NA	NA	NA	2455	63 ( 58.8-66.8 ) 57.1 ( 52.4-61.3 )	Ursus_spelaeus	NA	NA	NA	NA	NA	NA	NA	NA	NA	NA	NA	NA	NA	NA
M148	SP6803	Main	294491	8491	16.5	3719	3212	44.8875	220	55.9 ( 37.9-72.8 ) 30.8 ( 14.3-51.8 )	Bos_mutus	859	62.7 ( 55.7-69.4 ) 53.8 ( 46.3-61.1 )	Canis_lupus_laniger	96	50 ( 23.0-77.0 ) 52.6 ( 24.4-71.1 )	Mammuthus_primigenius	57	45.5 ( 16.7-76.6 ) 66.7 ( 38.4-88.2 )	Equus_przewalskii	68	64.3 ( 35.1-87.2 ) 75 ( 47.6-92.7 )	Panthera_leo_persica	164	69.7 ( 51.3-84.4 ) 53.8 ( 34.8-67.6 )	Crocuta_crocuta	NA	NA	NA	70	76.2 ( 52.8-91.8 ) 50 ( 26.0-74.0 )	Coelodonta_antiquitatis	1678	66.5 ( 61.7-71.1 ) 54.9 ( 49.6-60.1 )	Ursus_spelaeus	NA	NA	NA	NA	NA	NA	NA	NA	NA	NA	NA	NA	NA	NA
M149	SP6804	Main	250681	7658	16.5	3297	2768	44.6	NA	NA	NA	351	72.4 ( 60.9-82.0 ) 53.3 ( 38.4-64.8 )	Canis_lupus_lupus	NA	NA	NA	NA	NA	NA	57	53.8 ( 19.2-74.9 ) 72.2 ( 41.0-86.7 )	Panthera_pardus	101	33.3 ( 13.8-50.2 ) 33.3 ( 11.3-52.2 )	Crocuta_crocuta	NA	NA	NA	70	53.8 ( 19.2-74.9 ) 57.1 ( 23.0-77.0 )	Coelodonta_antiquitatis	2189	65 ( 60.6-68.9 ) 52.7 ( 47.6-57.4 )	Ursus_spelaeus	NA	NA	NA	NA	NA	NA	NA	NA	NA	NA	NA	NA	NA	NA
M151	SP6805	Main	181597	6799	14.6	2513	2200	47.5	NA	NA	NA	169	63.9 ( 46.2-79.2 ) 54.3 ( 36.6-71.2 )	Canis_lupus_lupus	NA	NA	NA	59	50 ( 27.2-72.8 ) 45 ( 23.1-68.5 )	Equus_przewalskii	144	63.6 ( 42.1-77.1 ) 45.5 ( 28.1-63.6 )	Panthera_leo	NA	NA	NA	NA	NA	NA	NA	NA	NA	1828	65.2 ( 60.3-69.5 ) 57.5 ( 52.5-62.3 )	Ursus_spelaeus	NA	NA	NA	NA	NA	NA	NA	NA	NA	NA	NA	NA	NA	NA
M152	SP6806	Main	120071	2407	22.2	729	489	42.9	NA	NA	NA	109	61.5 ( 36.9-76.6 ) 57.7 ( 36.9-76.6 )	Canis_lupus_lupus	NA	NA	NA	NA	NA	NA	NA	NA	NA	NA	NA	NA	NA	NA	NA	NA	NA	NA	380	75.6 ( 65.4-84.0 ) 55.8 ( 42.8-65.9 )	Ursus_spelaeus	NA	NA	NA	NA	NA	NA	NA	NA	NA	NA	NA	NA	NA	NA
M153	SP6807	Main	95696	2838	15.5	651	379	45.15	NA	NA	NA	NA	NA	NA	NA	NA	NA	NA	NA	NA	NA	NA	NA	NA	NA	NA	NA	NA	NA	NA	NA	NA	351	65.1 ( 52.6-74.1 ) 63.8 ( 50.1-76.0 )	Ursus_spelaeus	28	70 ( 34.8-93.3 ) 71.4 ( 18.4-90.1 )	Cervus_nippon_yesoensis	NA	NA	NA	NA	NA	NA	NA	NA	NA	NA	NA
M154	SP6808	Main	102502	2903	18	1008	909	44.1333	NA	NA	NA	111	78.6 ( 59.0-91.7 ) 76 ( 54.9-90.6 )	Canis_lupus_laniger	NA	NA	NA	NA	NA	NA	85	57.1 ( 23.0-77.0 ) 61.1 ( 30.8-78.5 )	Panthera_leo_persica	NA	NA	NA	NA	NA	NA	NA	NA	NA	713	68.3 ( 60.6-75.3 ) 57.4 ( 48.8-65.7 )	Ursus_spelaeus	NA	NA	NA	NA	NA	NA	NA	NA	NA	NA	NA	NA	NA	NA
M155	SP6809	Main	79156	891	33.2	66	0	NA
M156	SP6810	Main	651929	22331	14.2	10788	10685	44.45	706	60.6 ( 51.0-68.3 ) 46.3 ( 36.9-54.3 )	Bos_mutus	4266	62.6 ( 59.4-65.6 ) 55.9 ( 52.7-59.0 )	Canis_lupus	230	61.4 ( 45.8-72.4 ) 50.8 ( 38.1-63.4 )	Mammuthus_primigenius	144	60.7 ( 37.2-75.5 ) 32.4 ( 15.9-47.0 )	Equus_caballus	1544	60.6 ( 54.9-65.5 ) 49.4 ( 43.6-54.6 )	Panthera_leo_persica	NA	NA	NA	NA	NA	NA	1701	66.3 ( 61.7-70.7 ) 55 ( 49.8-59.7 )	Coelodonta_antiquitatis	1785	60.3 ( 55.5-64.9 ) 51.9 ( 46.6-56.7 )	Ursus_arctos	163	52 ( 31.3-72.2 ) 39.3 ( 21.5-59.4 )	Cervus_nippon_centralis	NA	NA	NA	NA	NA	NA	146	50 ( 34.2-65.8 ) 38.5 ( 23.4-55.4 )	Homo_sapiens_ssp._Denisova	NA	NA
M157	SP6811	Main	515436	24564	11.4	11726	11433	44.7571	508	61.9 ( 51.4-71.5 ) 46.2 ( 35.0-57.8 )	Bos_grunniens	4979	61.8 ( 59.1-64.5 ) 52.6 ( 49.5-55.5 )	Canis_lupus_laniger	202	64.1 ( 44.6-76.6 ) 45.7 ( 30.9-61.0 )	Mammuthus_primigenius	NA	NA	NA	1741	58.3 ( 53.3-63.2 ) 52.5 ( 46.7-57.7 )	Panthera_leo_persica	NA	NA	NA	NA	NA	NA	2109	61 ( 56.8-65.0 ) 51.1 ( 46.8-55.5 )	Coelodonta_antiquitatis	1734	62.2 ( 57.5-66.7 ) 53.6 ( 48.1-58.4 )	Ursus_arctos	160	57.7 ( 36.9-76.6 ) 46.4 ( 24.5-62.8 )	Cervus_elaphus_yarkandensis	NA	NA	NA	NA	NA	NA	NA	NA	NA	NA	NA
M158	SP6812	Main	606801	21078	14.2	6755	6654	44.9889	2174	57.1 ( 51.6-62.5 ) 43.6 ( 38.0-49.3 )	Procapra_przewalskii	651	66.7 ( 58.2-74.4 ) 56 ( 46.4-63.8 )	Canis_lupus	199	71.1 ( 53.4-81.8 ) 75.7 ( 58.8-88.2 )	Mammuthus_primigenius	216	52.1 ( 35.2-64.8 ) 38.6 ( 22.4-52.2 )	Equus_przewalskii	253	70 ( 53.5-83.4 ) 52.6 ( 33.4-66.6 )	Panthera_pardus	700	53.9 ( 45.3-62.3 ) 38.3 ( 30.2-45.6 )	Crocuta_crocuta	NA	NA	NA	700	60 ( 52.1-67.5 ) 57.6 ( 50.0-65.0 )	Coelodonta_antiquitatis	1570	59.1 ( 53.5-63.9 ) 54.8 ( 49.5-60.1 )	Ursus_arctos	191	58.3 ( 38.1-72.1 ) 43.5 ( 19.7-61.5 )	Cervus_nippon_kopschi	NA	NA	NA	NA	NA	NA	NA	NA	NA	NA	NA
M159	SP6813	Main	110960	3026	18.2	722	581	45.1333	NA	NA	NA	271	60.3 ( 46.8-70.3 ) 49.2 ( 36.1-62.3 )	Canis_lupus	NA	NA	NA	NA	NA	NA	33	50 ( 11.8-88.2 ) 75 ( 34.9-96.8 )	Panthera_onca	NA	NA	NA	NA	NA	NA	NA	NA	NA	277	68.3 ( 55.3-79.4 ) 52.8 ( 38.6-66.7 )	Ursus_spelaeus	NA	NA	NA	NA	NA	NA	NA	NA	NA	NA	NA	NA	NA	NA
M160	SP6814	Main	281879	5104	25.9	2012	1921	41.7833	81	68.4 ( 38.4-83.7 ) 46.7 ( 21.3-73.4 )	Bison_priscus	896	64.6 ( 57.5-70.4 ) 46.2 ( 39.7-52.8 )	Canis_lupus	NA	NA	NA	NA	NA	NA	95	68.2 ( 45.1-86.1 ) 54.5 ( 28.2-71.8 )	Panthera_pardus	NA	NA	NA	NA	NA	NA	367	73.4 ( 62.2-81.1 ) 48.9 ( 38.5-59.5 )	Coelodonta_antiquitatis	444	68.6 ( 58.7-77.5 ) 49.6 ( 40.7-58.5 )	Ursus_arctos	38	60 ( 14.7-94.7 ) 62.5 ( 24.5-91.5 )	Cervus_nippon_sichuanicus	NA	NA	NA	NA	NA	NA	NA	NA	NA	NA	NA
M161	SP6815	Main	434582	19252	11.5	7502	7351	46.12	566	55 ( 44.7-65.0 ) 42.4 ( 32.1-53.1 )	Bison_priscus	2026	64 ( 59.4-68.4 ) 50.5 ( 45.9-55.2 )	Canis_lupus_chanco	85	72.2 ( 41.0-86.7 ) 36.4 ( 17.2-59.3 )	Mammuthus_columbi	75	45 ( 23.1-68.5 ) 30.4 ( 13.2-52.9 )	Equus_ovodovi	968	53.3 ( 45.9-59.7 ) 50.2 ( 43.3-57.1 )	Panthera_leo_persica	266	35.7 ( 23.3-46.6 ) 35.8 ( 24.5-48.5 )	Crocuta_crocuta	NA	NA	NA	2030	65.9 ( 61.4-69.8 ) 52.5 ( 48.0-56.9 )	Coelodonta_antiquitatis	456	65.3 ( 55.2-73.0 ) 51 ( 39.7-60.3 )	Ursus_arctos	192	51.6 ( 33.1-69.8 ) 25.7 ( 10.4-40.1 )	Przewalskium_albirostris	687	54.2 ( 44.0-62.6 ) 43 ( 33.5-52.9 )	Microtus_levis	NA	NA	NA	NA	NA	NA	NA	NA
M162	SP6816	Main	533898	31481	9.4	13056	12976	44.7111	888	65.4 ( 57.6-72.7 ) 50.3 ( 41.9-58.7 )	Bison_bison	8570	65.6 ( 63.5-67.7 ) 50.7 ( 48.5-53.0 )	Canis_lupus_laniger	540	66.2 ( 57.3-73.2 ) 46.2 ( 36.9-55.6 )	Mammuthus_columbi	247	68.4 ( 52.9-78.6 ) 38.3 ( 24.6-50.1 )	Equus_ovodovi	545	64.5 ( 54.9-73.4 ) 57.3 ( 47.8-66.4 )	Panthera_leo_persica	593	54.5 ( 44.9-62.5 ) 36.7 ( 29.2-44.7 )	Crocuta_crocuta	NA	NA	NA	890	66.3 ( 59.5-71.8 ) 40.5 ( 34.1-47.2 )	Coelodonta_antiquitatis	490	60.8 ( 50.7-68.8 ) 52.6 ( 42.2-61.2 )	Ursus_arctos	213	59.5 ( 41.0-72.3 ) 45.8 ( 29.5-58.8 )	Cervus_canadensis_songaricus	NA	NA	NA	NA	NA	NA	NA	NA	NA	NA	NA
M163	SP6817	Main	378480	12944	14.7	4613	4522	45.9889	1349	57.3 ( 50.4-63.9 ) 45.8 ( 39.0-52.7 )	Ovis_ammon	1019	68.6 ( 62.3-74.5 ) 53.4 ( 45.8-59.9 )	Canis_lupus_lupus	67	70.6 ( 44.0-89.7 ) 58.3 ( 21.1-78.9 )	Mammuthus_primigenius	544	65.6 ( 56.4-73.9 ) 50.5 ( 40.7-60.2 )	Equus_przewalskii	175	66.7 ( 47.2-82.7 ) 39.3 ( 21.5-59.4 )	Panthera_pardus	435	51.5 ( 40.3-60.7 ) 38.1 ( 28.8-48.1 )	Crocuta_crocuta	NA	NA	NA	219	64.4 ( 46.5-76.2 ) 58.6 ( 43.2-69.8 )	Coelodonta_antiquitatis	647	61.8 ( 53.6-69.6 ) 44.4 ( 34.8-52.8 )	Ursus_spelaeus	67	75 ( 34.9-96.8 ) 91.7 ( 61.5-99.8 )	Cervus_nippon_centralis	NA	NA	NA	NA	NA	NA	NA	NA	NA	NA	NA
M164	SP6818	Main	308528	11201	14.1	3927	3566	46.9	666	48.5 ( 38.6-58.6 ) 31.5 ( 22.2-42.0 )	Bison_priscus	1106	66.4 ( 59.9-71.8 ) 53.9 ( 46.8-60.1 )	Canis_lupus_lupus	185	62.7 ( 48.1-75.9 ) 56.8 ( 39.5-72.9 )	Mammuthus_columbi	117	44.4 ( 25.5-59.2 ) 41.7 ( 22.1-63.4 )	Equus_przewalskii	138	52 ( 31.3-72.2 ) 66.7 ( 43.0-85.4 )	Panthera_leo	486	39.2 ( 30.6-48.3 ) 23.5 ( 14.6-32.0 )	Crocuta_crocuta	NA	NA	NA	235	55.4 ( 42.5-67.7 ) 56.5 ( 43.3-69.0 )	Coelodonta_antiquitatis	633	68.6 ( 60.2-76.1 ) 51.6 ( 42.5-60.6 )	Ursus_arctos	NA	NA	NA	NA	NA	NA	NA	NA	NA	NA	NA	NA	NA	NA
M165	SP6819	Main	341660	8137	16.4	2139	1902	50.5667	296	45.7 ( 32.4-56.7 ) 23 ( 11.9-33.7 )	Bison_bison	NA	NA	NA	NA	NA	NA	113	42.9 ( 24.5-62.8 ) 32 ( 14.9-53.5 )	Equus_ovodovi	NA	NA	NA	1493	31.7 ( 26.5-36.6 ) 19.1 ( 14.9-23.9 )	Crocuta_crocuta	NA	NA	NA	NA	NA	NA	NA	NA	NA	NA	NA	NA	NA	NA	NA	NA	NA	NA	NA	NA	NA	NA	NA
M166	SP6820	Main	360963	11794	15.8	5673	5589	45.225	262	70 ( 55.4-82.1 ) 44.4 ( 29.2-56.8 )	Bison_bison	2112	63.9 ( 59.4-68.0 ) 49.6 ( 45.0-53.9 )	Canis_lupus_lupus	865	62.6 ( 55.9-68.9 ) 51.9 ( 44.4-58.5 )	Mammuthus_primigenius	87	70.6 ( 44.0-89.7 ) 50 ( 24.7-75.3 )	Equus_przewalskii	331	62.8 ( 49.8-72.3 ) 47.1 ( 34.8-59.6 )	Panthera_leo_persica	NA	NA	NA	NA	NA	NA	362	78.1 ( 68.5-85.9 ) 48.3 ( 36.5-58.1 )	Coelodonta_antiquitatis	1421	65.1 ( 59.6-69.9 ) 52.1 ( 46.4-57.8 )	Ursus_arctos	95	85 ( 62.1-96.8 ) 50 ( 23.0-77.0 )	Cervus_nippon_kopschi	NA	NA	NA	NA	NA	NA	54	46.7 ( 21.3-73.4 ) 50 ( 26.0-74.0 )	Homo_sapiens_ssp._Denisova	NA	NA
M167	SP6821	Main	635134	91686	3.9	14592	14497	46.7778	4247	60 ( 56.5-63.4 ) 42.7 ( 39.0-46.2 )	Bison_bison	631	64.2 ( 55.9-71.9 ) 50.7 ( 41.4-58.6 )	Canis_lupus_lupus	816	60.4 ( 53.4-67.1 ) 44.5 ( 37.7-51.5 )	Mammuthus_columbi	928	63.4 ( 56.1-69.4 ) 45.3 ( 38.7-51.9 )	Equus_ovodovi	480	45.5 ( 33.1-58.2 ) 46.5 ( 34.6-56.5 )	Panthera_tigris_amoyensis	4518	48 ( 44.5-51.3 ) 35.7 ( 32.5-38.9 )	Crocuta_crocuta	NA	NA	NA	2118	59.4 ( 54.8-63.4 ) 42.9 ( 38.4-47.1 )	Coelodonta_antiquitatis	296	58.9 ( 46.8-70.3 ) 49.2 ( 34.9-60.6 )	Ursus_maritimus	463	46.8 ( 36.4-57.4 ) 40.8 ( 30.3-49.9 )	Cervus_canadensis_songaricus	NA	NA	NA	NA	NA	NA	NA	NA	NA	NA	NA
M168	SP6822	Main	676122	109945	2.9	25196	25079	45.25	22149	57.5 ( 55.9-58.9 ) 41.7 ( 40.2-43.3 )	Ovis_ammon	648	52.3 ( 44.0-59.4 ) 45.5 ( 37.9-53.1 )	Canis_lupus_lupus	244	62.7 ( 48.5-72.9 ) 38.7 ( 25.2-50.3 )	Mammuthus_primigenius	NA	NA	NA	NA	NA	NA	1448	49.5 ( 43.4-55.0 ) 32.2 ( 27.2-37.0 )	Crocuta_crocuta	NA	NA	NA	251	62 ( 49.7-73.2 ) 47.9 ( 36.1-60.0 )	Coelodonta_antiquitatis	NA	NA	NA	339	34.9 ( 21.0-50.9 ) 29.2 ( 17.0-44.1 )	Pudu_mephistophiles	NA	NA	NA	NA	NA	NA	NA	NA	NA	NA	NA
M169	SP6823	Main	102894	2062	23.8	533	484	40.8	NA	NA	NA	484	70.5 ( 61.1-77.5 ) 46.4 ( 37.4-55.5 )	Canis_lupus_laniger	NA	NA	NA	NA	NA	NA	NA	NA	NA	NA	NA	NA	NA	NA	NA	NA	NA	NA	NA	NA	NA	NA	NA	NA	NA	NA	NA	NA	NA	NA	NA	NA	NA	NA	NA
M170	SP6824	Main	96205	2746	16.4	1035	158	47.4	NA	NA	NA	NA	NA	NA	NA	NA	NA	NA	NA	NA	NA	NA	NA	NA	NA	NA	NA	NA	NA	101	39.1 ( 19.7-61.5 ) 38.9 ( 17.3-64.3 )	Coelodonta_antiquitatis	57	78.6 ( 49.2-95.3 ) 50 ( 23.0-77.0 )	Ursus_spelaeus	NA	NA	NA	NA	NA	NA	NA	NA	NA	NA	NA	NA	NA	NA
M171	SP6825	Main	429315	17101	13	8762	8579	45.0714	500	57.1 ( 45.7-66.1 ) 38.2 ( 26.1-48.7 )	Bison_priscus	3416	62.3 ( 58.6-65.8 ) 50.3 ( 46.7-54.0 )	Canis_lupus	118	83.3 ( 42.8-94.5 ) 40 ( 21.1-61.3 )	Mammuthus_primigenius	456	56.7 ( 45.7-65.5 ) 46 ( 36.0-56.3 )	Equus_przewalskii	509	68.5 ( 59.0-77.0 ) 51.6 ( 41.1-62.0 )	Panthera_pardus	NA	NA	NA	NA	NA	NA	627	62.7 ( 54.8-70.2 ) 51.6 ( 43.5-59.6 )	Coelodonta_antiquitatis	2953	56.4 ( 52.6-59.9 ) 49.9 ( 46.0-53.8 )	Ursus_arctos	NA	NA	NA	NA	NA	NA	NA	NA	NA	NA	NA	NA	NA	NA
M172	SP6826	Main	320628	8813	18	3816	3538	43.06	349	69 ( 56.9-79.5 ) 43.1 ( 30.2-56.8 )	Bos_grunniens	2605	66.9 ( 62.6-71.1 ) 56.3 ( 51.6-60.6 )	Canis_lupus_laniger	NA	NA	NA	NA	NA	NA	97	64 ( 42.5-82.0 ) 50 ( 28.2-71.8 )	Panthera_pardus	NA	NA	NA	NA	NA	NA	168	72.1 ( 53.9-82.8 ) 56.2 ( 37.7-73.6 )	Coelodonta_antiquitatis	319	60.9 ( 46.9-71.1 ) 47 ( 34.6-59.7 )	Ursus_arctos	NA	NA	NA	NA	NA	NA	NA	NA	NA	NA	NA	NA	NA	NA
M173	SP6827	Main	703431	125213	2.7	16997	16743	46	7418	59.2 ( 56.4-61.8 ) 45.4 ( 42.5-48.1 )	Bison_bison	555	56.6 ( 46.8-64.5 ) 46.1 ( 35.9-54.8 )	Canis_lupus_lupus	867	63.8 ( 57.0-70.3 ) 45 ( 37.3-51.9 )	Mammuthus_primigenius	950	63 ( 56.1-69.4 ) 48.5 ( 41.5-55.6 )	Equus_ovodovi	230	62.1 ( 42.3-79.3 ) 31.2 ( 16.1-50.0 )	Leopardus_tigrinus	4993	50.2 ( 46.8-53.6 ) 37.3 ( 34.1-40.5 )	Crocuta_crocuta	NA	NA	NA	1264	55.7 ( 49.6-61.0 ) 44.6 ( 39.0-50.3 )	Coelodonta_antiquitatis	NA	NA	NA	466	58.2 ( 45.3-68.1 ) 46.2 ( 35.6-56.9 )	Cervus_canadensis_songaricus	NA	NA	NA	NA	NA	NA	NA	NA	NA	NA	NA
M174	SP6828	Main	789618	145779	2.1	24426	24006	48.7167	15292	43.3 ( 41.0-45.6 ) 25.2 ( 23.2-27.1 )	Capra_sibirica	515	45.2 ( 35.4-55.3 ) 40.4 ( 31.3-49.9 )	Canis_lupus_familiaris	NA	NA	NA	881	45.7 ( 37.6-54.0 ) 25.5 ( 19.3-31.5 )	Equus_ovodovi	NA	NA	NA	3798	41.2 ( 37.3-44.9 ) 25.1 ( 22.0-28.4 )	Crocuta_crocuta	NA	NA	NA	NA	NA	NA	NA	NA	NA	2358	52.6 ( 48.0-57.1 ) 32.7 ( 28.6-37.1 )	Cervus_nippon_yesoensis	NA	NA	NA	NA	NA	NA	NA	NA	NA	NA	NA
M175	SP6829	Main	143704	5244	14.6	2129	1410	48.7	NA	NA	NA	208	57.1 ( 33.9-72.5 ) 43.6 ( 27.8-60.4 )	Canis_lupus_lupus	NA	NA	NA	67	46.2 ( 26.6-66.6 ) 47.1 ( 23.0-72.2 )	Equus_ovodovi	55	46.7 ( 21.3-73.4 ) 57.1 ( 23.0-77.0 )	Panthera_leo_persica	NA	NA	NA	NA	NA	NA	NA	NA	NA	1042	66.8 ( 60.8-72.4 ) 51.4 ( 44.6-58.1 )	Ursus_spelaeus	38	66.7 ( 29.9-92.5 ) 40 ( 12.2-73.8 )	Cervus_canadensis_songaricus	NA	NA	NA	NA	NA	NA	NA	NA	NA	NA	NA
M176	SP6830	Main	369745	15137	12.7	6887	6790	45.4556	440	48.6 ( 35.3-59.3 ) 43.3 ( 29.8-54.5 )	Bison_priscus	3261	66 ( 62.4-69.3 ) 51.6 ( 47.9-55.3 )	Canis_lupus	157	60.4 ( 44.1-71.9 ) 57.1 ( 33.9-72.5 )	Mammuthus_columbi	70	58.8 ( 27.8-77.0 ) 50 ( 18.7-81.3 )	Equus_przewalskii	653	58.3 ( 48.9-65.9 ) 48.3 ( 40.0-56.7 )	Panthera_leo_persica	NA	NA	NA	74	60 ( 14.7-94.7 ) 66.7 ( 34.9-90.1 )	Martes_foina	760	68.2 ( 61.2-74.5 ) 56.8 ( 49.3-64.0 )	Coelodonta_antiquitatis	1293	63.1 ( 57.0-68.3 ) 52.5 ( 46.5-58.4 )	Ursus_arctos	82	52.9 ( 23.0-72.2 ) 53.3 ( 21.3-73.4 )	Cervus_nippon_kopschi	NA	NA	NA	NA	NA	NA	NA	NA	NA	NA	NA
M177	SP6831	Main	360024	13491	12.9	4716	4433	45.9889	810	57.4 ( 46.2-66.3 ) 45.6 ( 35.8-55.7 )	Bos_grunniens	1415	61.9 ( 56.2-67.3 ) 54.6 ( 48.6-60.5 )	Canis_lupus_lupus	134	67.6 ( 46.5-80.3 ) 47.1 ( 29.8-64.9 )	Mammuthus_primigenius	107	57.1 ( 29.8-74.3 ) 64.3 ( 35.1-87.2 )	Equus_caballus	NA	NA	NA	302	40.6 ( 28.5-53.6 ) 43.3 ( 29.1-55.1 )	Crocuta_crocuta	1006	51.9 ( 45.3-57.6 ) 44.5 ( 37.6-50.8 )	Martes_zibellina	178	70 ( 53.5-83.4 ) 44.4 ( 25.5-59.2 )	Coelodonta_antiquitatis	415	58.2 ( 46.7-67.1 ) 55.7 ( 44.2-64.8 )	Ursus_arctos	66	83.3 ( 42.8-94.5 ) 50 ( 18.7-81.3 )	Rusa_unicolor_swinhoei	NA	NA	NA	NA	NA	NA	NA	NA	NA	NA	NA
M178	SP6832	Main	682309	110350	3.4	16611	16611	45.7	6034	54.6 ( 51.1-57.8 ) 42.1 ( 38.7-45.3 )	Bison_priscus	1189	64.9 ( 58.9-70.0 ) 44.7 ( 39.0-50.5 )	Canis_lupus_familiaris	821	62.1 ( 55.3-68.7 ) 50.2 ( 43.3-57.2 )	Mammuthus_primigenius	2827	60.3 ( 56.5-63.8 ) 47.2 ( 43.4-51.0 )	Equus_caballus	308	52.9 ( 36.6-65.2 ) 44.7 ( 30.2-59.9 )	Panthera_tigris_amoyensis	3938	49.7 ( 45.8-53.2 ) 34.2 ( 30.9-37.6 )	Crocuta_crocuta	NA	NA	NA	952	59.8 ( 52.8-65.6 ) 46.6 ( 40.1-53.2 )	Coelodonta_antiquitatis	294	65.3 ( 52.1-74.8 ) 38.5 ( 26.7-51.4 )	Ursus_arctos	248	61.5 ( 45.1-73.0 ) 48.1 ( 32.6-60.4 )	Cervus_canadensis_songaricus	NA	NA	NA	NA	NA	NA	NA	NA	NA	NA	NA
M179	SP6833	Main	251077	7491	17.5	3544	3375	46.44	NA	NA	NA	1436	62.8 ( 57.1-68.3 ) 50 ( 44.1-55.9 )	Canis_lupus	NA	NA	NA	NA	NA	NA	52	66.7 ( 22.3-95.7 ) 71.4 ( 18.4-90.1 )	Panthera_leo_persica	NA	NA	NA	51	69.2 ( 31.6-86.1 ) 71.4 ( 18.4-90.1 )	Martes_martes	64	78.9 ( 48.8-90.9 ) 53.8 ( 19.2-74.9 )	Coelodonta_antiquitatis	1772	61.5 ( 56.8-66.0 ) 55.5 ( 50.3-60.7 )	Ursus_spelaeus	NA	NA	NA	NA	NA	NA	NA	NA	NA	NA	NA	NA	NA	NA
M180	SP6834	Main	711957	121483	1.7	20632	20504	50.55	3508	45.1 ( 40.9-49.1 ) 29.9 ( 26.1-33.6 )	Bison_bonasus	216	67.5 ( 50.9-81.4 ) 31.6 ( 17.5-48.7 )	Canis_lupus_lupus	605	51 ( 42.7-59.3 ) 36.7 ( 29.0-44.9 )	Mammuthus_primigenius	1194	44.4 ( 37.5-50.6 ) 29.1 ( 23.1-34.8 )	Equus_ovodovi	NA	NA	NA	9921	31.5 ( 29.3-33.7 ) 17 ( 15.2-18.8 )	Crocuta_crocuta	NA	NA	NA	3605	47.9 ( 44.0-51.6 ) 29.8 ( 26.5-33.3 )	Coelodonta_antiquitatis	284	44.4 ( 30.5-56.0 ) 34.5 ( 22.5-48.1 )	Ursus_arctos	1171	47.6 ( 40.8-53.6 ) 26.6 ( 20.6-32.4 )	Cervus_canadensis_songaricus	NA	NA	NA	NA	NA	NA	NA	NA	NA	NA	NA
M181	SP6835	Main	784603	146499	1.8	26214	26214	50.7	10517	43.4 ( 40.9-45.8 ) 28.9 ( 26.7-31.1 )	Bison_bonasus	845	52.6 ( 45.3-59.8 ) 37.6 ( 30.3-44.3 )	Canis_lupus	394	66.3 ( 55.4-74.4 ) 36.9 ( 25.6-46.9 )	Mammuthus_columbi	2372	47.1 ( 42.4-51.5 ) 32.9 ( 28.6-37.0 )	Equus_ovodovi	NA	NA	NA	6242	35.4 ( 32.6-38.3 ) 20.5 ( 18.2-22.9 )	Crocuta_crocuta	NA	NA	NA	1218	45.1 ( 38.7-50.9 ) 31.3 ( 25.7-36.6 )	Coelodonta_antiquitatis	529	45.5 ( 36.1-55.2 ) 24.8 ( 17.0-34.0 )	Ursus_spelaeus	4097	40 ( 36.3-43.6 ) 25.9 ( 22.7-29.0 )	Cervus_canadensis_songaricus	NA	NA	NA	NA	NA	NA	NA	NA	NA	NA	NA
M182	SP6836	Main	676545	134344	1.9	27315	27173	49.7	9496	42.7 ( 39.9-45.4 ) 22.6 ( 20.2-25.0 )	Ovis_ammon	390	44.7 ( 33.3-56.6 ) 17 ( 10.1-26.2 )	Canis_lupus_lupus	466	57.1 ( 45.2-66.4 ) 22.9 ( 15.4-32.0 )	Mammuthus_primigenius	1321	45.1 ( 39.1-51.2 ) 21.5 ( 17.0-26.5 )	Equus_ovodovi	NA	NA	NA	11059	35 ( 32.9-37.1 ) 14.8 ( 13.3-16.4 )	Crocuta_crocuta	NA	NA	NA	2700	48.7 ( 44.5-52.9 ) 25.8 ( 22.5-29.4 )	Coelodonta_antiquitatis	NA	NA	NA	1741	54.5 ( 49.1-59.8 ) 30.6 ( 26.1-35.4 )	Cervus_canadensis_songaricus	NA	NA	NA	NA	NA	NA	NA	NA	NA	NA	NA
M183	SP6837	Main	564232	104480	2.5	23295	22873	51.05	7037	40.7 ( 38.1-43.3 ) 22.3 ( 20.2-24.5 )	Bison_bonasus	NA	NA	NA	459	48.3 ( 38.1-56.9 ) 24.6 ( 17.1-33.4 )	Mammuthus_columbi	2040	42 ( 37.4-46.7 ) 25.6 ( 21.5-29.5 )	Equus_ovodovi	NA	NA	NA	10023	30.2 ( 28.1-32.3 ) 14.4 ( 12.9-15.9 )	Crocuta_crocuta	NA	NA	NA	482	42 ( 33.0-51.4 ) 21.1 ( 14.4-29.2 )	Coelodonta_antiquitatis	NA	NA	NA	2832	43.1 ( 38.8-47.2 ) 21.4 ( 18.4-24.8 )	Cervus_canadensis_songaricus	NA	NA	NA	NA	NA	NA	NA	NA	NA	NA	NA
M184	SP6838	Main	540274	41746	7.5	11449	11297	47.1556	2192	51.4 ( 46.5-56.3 ) 36.6 ( 31.6-41.3 )	Bos_primigenius	2582	65 ( 61.1-68.5 ) 52.8 ( 48.6-56.9 )	Canis_lupus	231	78.6 ( 65.6-88.4 ) 54.2 ( 39.2-68.6 )	Mammuthus_primigenius	581	53.2 ( 43.9-60.9 ) 33.6 ( 25.0-41.5 )	Equus_ovodovi	213	58.6 ( 35.7-73.6 ) 60.6 ( 39.2-74.5 )	Panthera_tigris_amoyensis	2755	40.3 ( 36.6-44.1 ) 25.7 ( 22.4-29.2 )	Crocuta_crocuta	NA	NA	NA	495	56.4 ( 46.8-64.2 ) 44.2 ( 34.7-52.4 )	Coelodonta_antiquitatis	1322	64.8 ( 59.2-69.6 ) 52 ( 45.8-57.5 )	Ursus_arctos	926	57.5 ( 50.2-64.6 ) 41.4 ( 34.5-48.5 )	Cervus_canadensis_songaricus	NA	NA	NA	NA	NA	NA	NA	NA	NA	NA	NA
M185	SP6839	Main	653684	89042	1.4	14336	14237	50.34	5074	40.6 ( 37.4-43.6 ) 24.1 ( 21.4-27.0 )	Bison_bonasus	458	47.4 ( 37.0-57.9 ) 25.4 ( 17.1-33.4 )	Canis_lupus_lupus	NA	NA	NA	244	63 ( 48.7-75.7 ) 35.4 ( 23.9-48.2 )	Equus_ovodovi	NA	NA	NA	7419	34.1 ( 31.5-36.6 ) 15 ( 13.1-16.9 )	Crocuta_crocuta	NA	NA	NA	NA	NA	NA	NA	NA	NA	1042	41.4 ( 34.2-47.9 ) 24.6 ( 18.2-30.8 )	Rusa_timorensis	NA	NA	NA	NA	NA	NA	NA	NA	NA	NA	NA
M186	SP6840	Main	741458	101588	1.4	21394	21283	49.75	1184	39.8 ( 33.6-46.3 ) 30.6 ( 24.9-36.8 )	Bison_bison	NA	NA	NA	NA	NA	NA	10801	38 ( 35.7-40.4 ) 17.6 ( 16.0-19.3 )	Equus_ovodovi	NA	NA	NA	6982	28.7 ( 26.2-31.4 ) 14.2 ( 12.3-16.2 )	Crocuta_crocuta	NA	NA	NA	NA	NA	NA	NA	NA	NA	2316	31.8 ( 27.1-36.8 ) 24.7 ( 20.3-28.9 )	Rusa_timorensis	NA	NA	NA	NA	NA	NA	NA	NA	NA	NA	NA
M187	SP6841	Main	672692	111312	1.5	24251	24251	50.94	5402	39.3 ( 35.9-42.9 ) 19.2 ( 16.5-21.9 )	Bison_bonasus	522	50 ( 40.9-59.1 ) 29.4 ( 20.2-37.9 )	Canis_lupus	NA	NA	NA	7963	39.7 ( 37.0-42.3 ) 16.6 ( 14.9-18.4 )	Equus_ovodovi	NA	NA	NA	8120	32 ( 29.5-34.5 ) 12.1 ( 10.5-13.8 )	Crocuta_crocuta	NA	NA	NA	NA	NA	NA	NA	NA	NA	2244	40.3 ( 35.8-45.0 ) 21.2 ( 17.4-25.0 )	Cervus_canadensis_songaricus	NA	NA	NA	NA	NA	NA	NA	NA	NA	NA	NA
M188	SP6842	Main	735679	140995	2.2	33478	33336	51.1857	11062	42.9 ( 40.9-44.9 ) 20 ( 18.4-21.6 )	Bison_bonasus	371	51.1 ( 39.4-60.6 ) 21.4 ( 12.3-30.4 )	Canis_lupus_lupus	630	48.9 ( 41.1-55.8 ) 24.9 ( 18.6-32.0 )	Mammuthus_primigenius	6430	40.9 ( 38.4-43.4 ) 17.1 ( 15.3-18.9 )	Equus_ovodovi	NA	NA	NA	11455	32.2 ( 30.3-34.1 ) 13.4 ( 12.2-14.7 )	Crocuta_crocuta	NA	NA	NA	637	45.5 ( 36.6-53.3 ) 17.7 ( 12.1-24.6 )	Coelodonta_antiquitatis	NA	NA	NA	2751	48.4 ( 44.6-52.1 ) 21.9 ( 18.8-25.1 )	Cervus_canadensis_songaricus	NA	NA	NA	NA	NA	NA	NA	NA	NA	NA	NA
M189	SP6843	Main	712970	133509	1.8	24831	24597	50.9714	6304	47.5 ( 44.3-50.6 ) 30.5 ( 27.7-33.5 )	Bison_bison	NA	NA	NA	248	60 ( 45.9-73.0 ) 35.6 ( 23.6-49.1 )	Mammuthus_primigenius	2726	53.6 ( 49.1-58.0 ) 31 ( 27.3-34.9 )	Equus_ovodovi	NA	NA	NA	9700	34.1 ( 31.9-36.3 ) 18.7 ( 16.9-20.6 )	Crocuta_crocuta	NA	NA	NA	1021	52.8 ( 46.2-59.3 ) 31.6 ( 25.4-38.3 )	Coelodonta_antiquitatis	735	47.3 ( 39.6-55.1 ) 30.2 ( 22.7-38.6 )	Ursus_arctos	3863	46.5 ( 42.6-50.1 ) 29.9 ( 26.5-33.3 )	Cervus_canadensis_songaricus	NA	NA	NA	NA	NA	NA	NA	NA	NA	NA	NA
M190	SP6844	Main	722942	94441	1.4	18560	11449	50.1	9050	35.1 ( 32.7-37.7 ) 15.4 ( 13.6-17.2 )	Capra_sibirica	NA	NA	NA	NA	NA	NA	NA	NA	NA	NA	NA	NA	NA	NA	NA	NA	NA	NA	NA	NA	NA	NA	NA	NA	2399	39.1 ( 34.4-43.4 ) 18.2 ( 14.7-22.1 )	Cervus_canadensis_songaricus	NA	NA	NA	NA	NA	NA	NA	NA	NA	NA	NA
M191	SP6845	Main	577555	109009	2.6	22166	21886	50	5970	45.4 ( 42.4-48.3 ) 29.3 ( 26.5-32.0 )	Bison_bonasus	712	57.9 ( 48.0-67.4 ) 27.9 ( 19.7-35.7 )	Canis_lupus	470	49 ( 38.7-59.3 ) 32.7 ( 23.7-42.7 )	Mammuthus_primigenius	1165	48.4 ( 42.0-54.8 ) 27.3 ( 22.2-32.9 )	Equus_przewalskii	480	42.2 ( 31.5-51.4 ) 31.5 ( 22.2-42.0 )	Panthera_leo_persica	9924	37.2 ( 35.0-39.4 ) 19.8 ( 17.9-21.6 )	Crocuta_crocuta	NA	NA	NA	2144	48.8 ( 44.2-53.3 ) 29.7 ( 25.8-33.9 )	Coelodonta_antiquitatis	NA	NA	NA	1021	51.5 ( 44.9-58.0 ) 30 ( 23.5-36.2 )	Cervus_canadensis_songaricus	NA	NA	NA	NA	NA	NA	NA	NA	NA	NA	NA
M192	SP6846	Main	643826	124520	2.4	27484	27262	50.325	8050	46.3 ( 43.7-48.8 ) 25.6 ( 23.4-27.8 )	Bison_bonasus	1267	52.3 ( 46.5-58.1 ) 25.6 ( 20.8-30.9 )	Canis_lupus	760	46.8 ( 39.6-54.2 ) 20 ( 14.2-26.9 )	Mammuthus_primigenius	2814	43.8 ( 39.8-47.5 ) 25.5 ( 22.3-28.9 )	Equus_ovodovi	325	48.5 ( 36.0-61.1 ) 27.6 ( 15.3-39.0 )	Panthera_leo_persica	9942	37.3 ( 35.2-39.5 ) 17.9 ( 16.3-19.6 )	Crocuta_crocuta	NA	NA	NA	815	46.5 ( 39.4-53.7 ) 32.2 ( 24.9-39.0 )	Coelodonta_antiquitatis	NA	NA	NA	3289	48.4 ( 44.6-51.8 ) 27.1 ( 24.1-30.3 )	Cervus_canadensis_songaricus	NA	NA	NA	NA	NA	NA	NA	NA	NA	NA	NA
M193	SP6847	Main	547027	106153	2.3	22727	22537	50.9857	6410	45.1 ( 42.0-48.3 ) 20.8 ( 18.5-23.2 )	Bison_bonasus	679	46.2 ( 37.6-53.7 ) 19.4 ( 13.4-25.5 )	Canis_lupus	300	44 ( 32.1-54.1 ) 26.9 ( 15.5-37.5 )	Mammuthus_primigenius	3172	42.4 ( 38.6-46.2 ) 20.1 ( 17.4-22.8 )	Equus_ovodovi	NA	NA	NA	8555	35.6 ( 33.4-37.9 ) 13.5 ( 11.9-15.1 )	Crocuta_crocuta	NA	NA	NA	664	45.8 ( 38.0-53.7 ) 28.2 ( 20.9-35.1 )	Coelodonta_antiquitatis	NA	NA	NA	2757	44.8 ( 40.8-48.9 ) 20.3 ( 17.1-23.4 )	Cervus_canadensis_songaricus	NA	NA	NA	NA	NA	NA	NA	NA	NA	NA	NA
M194	SP6848	Main	593572	108920	1.7	22394	12455	50.4167	5779	43.9 ( 40.8-47.0 ) 18.1 ( 15.8-20.4 )	Bison_bonasus	437	36 ( 26.3-44.8 ) 27.2 ( 18.9-36.8 )	Canis_lupus_lupus	366	46 ( 35.2-57.0 ) 22.3 ( 14.4-32.1 )	Mammuthus_primigenius	3742	42.3 ( 38.6-45.8 ) 19.3 ( 16.8-22.1 )	Equus_przewalskii	NA	NA	NA	NA	NA	NA	NA	NA	NA	1339	39.1 ( 33.8-44.6 ) 17.7 ( 13.7-21.7 )	Coelodonta_antiquitatis	NA	NA	NA	792	49.1 ( 41.1-57.1 ) 22.9 ( 16.6-29.0 )	Cervus_canadensis_songaricus	NA	NA	NA	NA	NA	NA	NA	NA	NA	NA	NA
M195	SP6849	Main	794409	145262	1.9	30231	16886	49.76	10649	40 ( 37.3-42.7 ) 16.4 ( 14.5-18.5 )	Capra_sibirica	NA	NA	NA	1227	44.2 ( 38.2-50.4 ) 22 ( 17.6-27.1 )	Mammuthus_primigenius	2425	40.2 ( 35.6-44.4 ) 20.5 ( 17.2-23.8 )	Equus_ovodovi	NA	NA	NA	NA	NA	NA	NA	NA	NA	962	45.1 ( 38.0-51.4 ) 20.2 ( 15.4-25.8 )	Coelodonta_antiquitatis	NA	NA	NA	1623	48.4 ( 42.8-54.1 ) 21.9 ( 17.2-26.5 )	Cervus_canadensis_songaricus	NA	NA	NA	NA	NA	NA	NA	NA	NA	NA	NA
M196	SP6850	Main	738125	116624	1.6	20927	6280	50.1	5504	36.3 ( 32.8-40.0 ) 19.6 ( 16.8-22.6 )	Ovis_ammon	NA	NA	NA	NA	NA	NA	776	38.9 ( 30.5-47.8 ) 18.8 ( 13.0-25.7 )	Equus_hemionus	NA	NA	NA	NA	NA	NA	NA	NA	NA	NA	NA	NA	NA	NA	NA	NA	NA	NA	NA	NA	NA	NA	NA	NA	NA	NA	NA	NA	NA
M197	SP6851	Main	787756	109632	1.4	23632	14962	49.94	11592	37.6 ( 35.4-39.8 ) 17.6 ( 15.9-19.3 )	Bos_grunniens	328	37.6 ( 26.8-47.2 ) 20.7 ( 12.7-30.7 )	Canis_lupus_lupus	NA	NA	NA	1752	33.4 ( 28.4-38.7 ) 17.4 ( 13.8-21.5 )	Equus_ovodovi	NA	NA	NA	NA	NA	NA	NA	NA	NA	568	41.2 ( 32.6-48.9 ) 22.3 ( 15.9-29.9 )	Coelodonta_antiquitatis	NA	NA	NA	722	38.6 ( 29.6-46.7 ) 22.1 ( 15.4-30.0 )	Cervus_canadensis_songaricus	NA	NA	NA	NA	NA	NA	NA	NA	NA	NA	NA
M198	SP6852	Main	683438	131610	2.4	29027	28307	51.5167	10923	38.8 ( 36.4-41.2 ) 21.3 ( 19.4-23.3 )	Bison_bonasus	958	35.8 ( 29.2-42.8 ) 20.5 ( 15.3-26.4 )	Canis_lupus	NA	NA	NA	2055	36.7 ( 32.0-41.2 ) 19.3 ( 15.6-23.0 )	Equus_ovodovi	NA	NA	NA	10410	28.8 ( 26.9-30.8 ) 13.1 ( 11.7-14.6 )	Crocuta_crocuta	NA	NA	NA	3022	36.5 ( 33.1-40.1 ) 19.6 ( 16.9-22.6 )	Coelodonta_antiquitatis	939	34.2 ( 28.1-40.7 ) 22.8 ( 17.6-28.7 )	Ursus_arctos	NA	NA	NA	NA	NA	NA	NA	NA	NA	NA	NA	NA	NA	NA
M199	SP6853	Main	815627	135942	1.6	28814	18020	49.9167	10848	34.9 ( 32.5-37.2 ) 20.1 ( 18.1-22.0 )	Bison_bonasus	4060	46.1 ( 42.7-49.4 ) 29.2 ( 26.0-32.3 )	Canis_lupus_lupus	NA	NA	NA	682	43 ( 34.0-50.8 ) 27.3 ( 20.6-34.9 )	Equus_ovodovi	NA	NA	NA	NA	NA	NA	NA	NA	NA	419	35.1 ( 24.5-46.8 ) 26 ( 17.6-36.0 )	Coelodonta_antiquitatis	328	34.3 ( 21.8-45.4 ) 23.9 ( 14.6-35.5 )	Ursus_arctos	1683	32.5 ( 27.2-37.5 ) 19.1 ( 15.0-23.2 )	Cervus_nippon_kopschi	NA	NA	NA	NA	NA	NA	NA	NA	NA	NA	NA
M200	SP6854	Main	734708	136264	1.8	26771	26415	50.0286	10029	40.6 ( 38.0-43.2 ) 24.3 ( 22.1-26.6 )	Bison_bison	865	44.3 ( 36.6-51.1 ) 31.9 ( 25.6-38.7 )	Canis_lupus_familiaris	NA	NA	NA	1339	41.5 ( 35.3-47.3 ) 22.6 ( 18.2-27.6 )	Equus_ovodovi	NA	NA	NA	12129	28.4 ( 26.5-30.3 ) 13.6 ( 12.3-15.1 )	Crocuta_crocuta	NA	NA	NA	1124	38.4 ( 32.5-44.6 ) 26.3 ( 21.2-31.8 )	Coelodonta_antiquitatis	480	33.3 ( 22.6-43.1 ) 23.3 ( 14.7-31.6 )	Ursus_arctos	449	37.2 ( 26.5-48.9 ) 17.9 ( 10.4-27.7 )	Cervus_nippon_yesoensis	NA	NA	NA	NA	NA	NA	NA	NA	NA	NA	NA
M201	SP6855	Main	719095	117695	1.5	24370	23844	49.46	15177	41.4 ( 39.6-43.2 ) 23.7 ( 22.2-25.3 )	Bos_grunniens	NA	NA	NA	NA	NA	NA	681	44.4 ( 34.8-52.8 ) 22.7 ( 16.3-29.0 )	Equus_przewalskii	NA	NA	NA	6813	32 ( 29.4-34.6 ) 17.1 ( 15.1-19.3 )	Crocuta_crocuta	NA	NA	NA	911	43.1 ( 36.2-50.2 ) 27 ( 21.1-33.5 )	Coelodonta_antiquitatis	NA	NA	NA	262	48.6 ( 31.4-66.0 ) 25.6 ( 11.8-38.6 )	Cervus_nippon_hortulorum	NA	NA	NA	NA	NA	NA	NA	NA	NA	NA	NA
M202	SP6856	Main	713296	119070	1.5	22340	21869	49.8667	9672	36.2 ( 33.3-39.0 ) 20.7 ( 18.5-23.0 )	Capra_sibirica	296	50 ( 37.6-62.4 ) 31.9 ( 21.2-44.2 )	Canis_lupus_familiaris	NA	NA	NA	1535	41.1 ( 35.6-46.8 ) 24.3 ( 19.9-29.1 )	Equus_ovodovi	NA	NA	NA	8586	30.5 ( 28.2-32.8 ) 13.4 ( 11.7-15.0 )	Crocuta_crocuta	NA	NA	NA	1078	42.2 ( 36.0-48.6 ) 22.5 ( 17.7-27.8 )	Coelodonta_antiquitatis	NA	NA	NA	702	45.5 ( 37.1-54.0 ) 23.7 ( 17.0-30.2 )	Cervus_nippon_kopschi	NA	NA	NA	NA	NA	NA	NA	NA	NA	NA	NA
M203	SP6857	Main	680976	118720	1.7	23042	23042	50.6875	8034	39.2 ( 36.3-42.0 ) 22.2 ( 19.8-24.6 )	Bison_bison	388	49.3 ( 36.3-59.8 ) 23.1 ( 14.3-34.0 )	Canis_lupus_lupus	657	40.1 ( 32.1-48.5 ) 27.3 ( 20.2-35.3 )	Mammuthus_primigenius	1905	31.6 ( 26.6-36.8 ) 19.7 ( 15.8-23.6 )	Equus_ovodovi	NA	NA	NA	9190	30.2 ( 27.9-32.6 ) 13.7 ( 12.1-15.5 )	Crocuta_crocuta	NA	NA	NA	1793	38.3 ( 33.1-43.2 ) 20.6 ( 16.6-24.6 )	Coelodonta_antiquitatis	226	31.9 ( 19.1-47.1 ) 21.3 ( 10.7-35.7 )	Ursus_arctos	849	38.1 ( 30.7-45.9 ) 21.9 ( 16.1-28.6 )	Cervus_canadensis_songaricus	NA	NA	NA	NA	NA	NA	NA	NA	NA	NA	NA
M204	SP6858	Main	854978	127182	1.5	28700	28413	48.86	16582	34.9 ( 33.1-36.6 ) 17.3 ( 16.0-18.7 )	Bos_grunniens	NA	NA	NA	NA	NA	NA	560	41.2 ( 32.1-50.8 ) 20.7 ( 14.4-28.2 )	Equus_ovodovi	NA	NA	NA	4529	29.4 ( 26.4-32.5 ) 14.6 ( 12.2-17.0 )	Crocuta_crocuta	NA	NA	NA	6277	35 ( 32.4-37.6 ) 16.3 ( 14.4-18.2 )	Coelodonta_antiquitatis	NA	NA	NA	465	47.7 ( 35.9-57.5 ) 26.2 ( 17.2-34.8 )	Cervus_nippon_yesoensis	NA	NA	NA	NA	NA	NA	NA	NA	NA	NA	NA
M205	SP6859	Main	652717	122465	1.7	22864	22864	50.8125	9511	36.5 ( 33.6-39.3 ) 21.6 ( 19.3-23.9 )	Bison_bison	682	43.2 ( 34.4-52.4 ) 23.4 ( 16.9-30.9 )	Canis_lupus_familiaris	238	45.1 ( 31.1-59.7 ) 38.9 ( 25.9-53.1 )	Mammuthus_primigenius	1558	35.8 ( 29.7-41.4 ) 20.1 ( 15.7-24.4 )	Equus_caballus	NA	NA	NA	9296	28.7 ( 26.5-30.9 ) 15.6 ( 13.9-17.4 )	Crocuta_crocuta	NA	NA	NA	375	40.2 ( 29.6-51.7 ) 25.9 ( 15.8-35.5 )	Coelodonta_antiquitatis	526	26.3 ( 18.6-35.2 ) 16.9 ( 10.3-23.6 )	Ursus_arctos	678	41.8 ( 33.3-50.6 ) 28.1 ( 20.3-35.4 )	Cervus_nippon_yakushimae	NA	NA	NA	NA	NA	NA	NA	NA	NA	NA	NA
M206	SP6860	Main	592232	82583	4	24837	24410	49.1714	2949	50 ( 45.2-54.8 ) 29.9 ( 25.6-34.4 )	Bison_priscus	819	51.7 ( 44.0-59.4 ) 39.5 ( 32.6-46.7 )	Canis_lupus	NA	NA	NA	13813	46.9 ( 45.2-48.5 ) 28.3 ( 26.7-29.9 )	Equus_caballus	NA	NA	NA	4354	41.8 ( 38.8-45.0 ) 21.8 ( 19.2-24.5 )	Crocuta_crocuta	NA	NA	NA	410	39.8 ( 29.7-48.7 ) 30.4 ( 22.0-39.8 )	Coelodonta_antiquitatis	972	43.8 ( 37.5-50.3 ) 34.2 ( 27.6-40.4 )	Ursus_arctos	1093	47.7 ( 41.3-54.2 ) 34.2 ( 27.6-40.4 )	Cervus_canadensis_songaricus	NA	NA	NA	NA	NA	NA	NA	NA	NA	NA	NA
M207	SP6861	Main	57144	2227	11.3	63	0	NA
M208	SP6862	Main	686646	125978	2.7	33625	33051	51.2667	8467	41.8 ( 39.5-44.1 ) 17.7 ( 15.9-19.4 )	Bison_bonasus	1236	47.7 ( 41.9-53.5 ) 21.5 ( 16.5-26.4 )	Canis_lupus_familiaris	NA	NA	NA	1954	42.9 ( 38.0-47.5 ) 19.6 ( 16.0-23.2 )	Equus_ovodovi	NA	NA	NA	9685	33.6 ( 31.4-35.7 ) 13 ( 11.6-14.4 )	Crocuta_crocuta	NA	NA	NA	1441	47.8 ( 42.1-53.5 ) 21.2 ( 16.9-25.4 )	Coelodonta_antiquitatis	NA	NA	NA	10268	44 ( 42.0-46.1 ) 18.4 ( 16.9-20.0 )	Cervus_canadensis_songaricus	NA	NA	NA	NA	NA	NA	NA	NA	NA	NA	NA
M209	SP6863	Main	665843	127125	2	28243	13670	50.5	6301	37.8 ( 35.1-40.3 ) 19.1 ( 17.1-21.3 )	Bison_bonasus	354	42.2 ( 31.4-53.5 ) 25.9 ( 17.3-34.1 )	Canis_lupus_lupus	337	42.6 ( 32.8-52.8 ) 20.2 ( 12.8-29.5 )	Mammuthus_primigenius	1947	42.5 ( 37.8-47.2 ) 19.8 ( 16.2-23.4 )	Equus_ovodovi	NA	NA	NA	NA	NA	NA	NA	NA	NA	791	53.5 ( 46.3-60.5 ) 25.2 ( 19.0-31.2 )	Coelodonta_antiquitatis	NA	NA	NA	3940	39.3 ( 36.0-42.6 ) 16.6 ( 14.3-19.0 )	Cervus_canadensis_songaricus	NA	NA	NA	NA	NA	NA	NA	NA	NA	NA	NA
M210	SP6864	Main	713597	134861	1.8	24786	24507	49.8714	9696	41.7 ( 39.1-44.2 ) 31.3 ( 28.9-33.7 )	Bison_bonasus	431	48.5 ( 38.6-58.6 ) 30.8 ( 22.1-40.6 )	Canis_lupus_familiaris	353	42.2 ( 30.8-52.0 ) 36.1 ( 24.8-46.2 )	Mammuthus_primigenius	4272	39.2 ( 35.8-42.6 ) 26.5 ( 23.7-29.5 )	Equus_ovodovi	NA	NA	NA	6393	32 ( 29.4-34.7 ) 20 ( 17.8-22.3 )	Crocuta_crocuta	NA	NA	NA	954	43.7 ( 37.1-50.5 ) 34.7 ( 28.4-40.6 )	Coelodonta_antiquitatis	NA	NA	NA	2408	41 ( 36.7-45.5 ) 30.4 ( 26.1-34.6 )	Cervus_canadensis_songaricus	NA	NA	NA	NA	NA	NA	NA	NA	NA	NA	NA
M211	SP6865	Main	752937	115528	1.5	24725	15403	50.0833	10282	40 ( 37.5-42.4 ) 21.4 ( 19.4-23.4 )	Bison_bison	343	50 ( 38.0-62.0 ) 21.8 ( 13.2-32.6 )	Canis_lupus_familiaris	447	45.6 ( 35.0-56.4 ) 19.1 ( 11.8-28.6 )	Mammuthus_primigenius	2750	30.6 ( 26.5-34.6 ) 13.8 ( 11.2-16.8 )	Equus_ovodovi	NA	NA	NA	NA	NA	NA	NA	NA	NA	691	40.8 ( 32.1-48.5 ) 20.3 ( 13.9-28.0 )	Coelodonta_antiquitatis	NA	NA	NA	890	46.5 ( 38.6-54.6 ) 24.6 ( 19.0-31.0 )	Cervus_canadensis_songaricus	NA	NA	NA	NA	NA	NA	NA	NA	NA	NA	NA
M212	SP6866	Main	711830	92189	1.3	19076	12043	49.575	8428	35.2 ( 32.5-38.0 ) 14.8 ( 12.9-16.8 )	Bison_bison	NA	NA	NA	186	44.9 ( 30.7-59.8 ) 22.5 ( 10.8-38.5 )	Mammuthus_primigenius	NA	NA	NA	NA	NA	NA	NA	NA	NA	NA	NA	NA	2784	39.4 ( 35.4-43.5 ) 14.3 ( 11.7-17.2 )	Coelodonta_antiquitatis	NA	NA	NA	645	43.9 ( 34.6-52.1 ) 17.8 ( 11.7-25.5 )	Cervus_canadensis_songaricus	NA	NA	NA	NA	NA	NA	NA	NA	NA	NA	NA
M213	SP6867	Main	759330	141804	1.8	36358	35934	50.78	4059	35.8 ( 31.8-39.5 ) 19.4 ( 16.4-22.4 )	Capra_sibirica	NA	NA	NA	NA	NA	NA	2438	41.6 ( 37.4-45.8 ) 23.4 ( 19.9-26.8 )	Equus_ovodovi	NA	NA	NA	5413	28.7 ( 25.9-31.5 ) 12.9 ( 11.1-14.9 )	Crocuta_crocuta	NA	NA	NA	NA	NA	NA	364	38.8 ( 28.2-48.1 ) 22.1 ( 13.4-30.6 )	Ursus_arctos	23660	23 ( 21.8-24.2 ) 11.3 ( 10.4-12.2 )	Cervus_canadensis_songaricus	NA	NA	NA	NA	NA	NA	NA	NA	NA	NA	NA
M214	SP6868	Main	741769	137237	1.8	26241	23782	51	10918	34.5 ( 32.4-36.7 ) 20.2 ( 18.4-22.0 )	Bison_bonasus	730	38 ( 30.5-45.8 ) 19.5 ( 13.6-26.5 )	Canis_lupus	NA	NA	NA	1039	33.5 ( 27.3-40.1 ) 21.7 ( 16.5-26.9 )	Equus_ovodovi	NA	NA	NA	10136	23.1 ( 21.3-25.1 ) 12.8 ( 11.4-14.3 )	Crocuta_crocuta	NA	NA	NA	675	45.9 ( 38.0-54.0 ) 31.7 ( 24.8-39.4 )	Coelodonta_antiquitatis	284	46.7 ( 35.1-58.6 ) 27.5 ( 17.5-39.6 )	Ursus_arctos	NA	NA	NA	NA	NA	NA	NA	NA	NA	NA	NA	NA	NA	NA
M215	SP6869	Main	785867	129225	1.6	26329	26065	49.8	10793	37.4 ( 35.0-39.9 ) 21.5 ( 19.5-23.7 )	Bison_bison	520	43.4 ( 34.1-53.0 ) 22 ( 15.7-29.5 )	Canis_lupus_lupus	1284	46.4 ( 40.6-52.3 ) 20.5 ( 15.6-25.4 )	Mammuthus_primigenius	1114	39 ( 32.5-45.0 ) 22.6 ( 17.8-28.0 )	Equus_ovodovi	NA	NA	NA	10486	28.5 ( 26.4-30.6 ) 11.4 ( 10.0-12.9 )	Crocuta_crocuta	NA	NA	NA	1154	39.9 ( 33.6-45.6 ) 21.8 ( 17.3-26.8 )	Coelodonta_antiquitatis	NA	NA	NA	714	35.9 ( 27.7-44.9 ) 17.9 ( 12.4-24.5 )	Cervus_canadensis_songaricus	NA	NA	NA	NA	NA	NA	NA	NA	NA	NA	NA
M216	SP6870	Main	1004244	157272	1.6	37365	37028	50.3	5044	39.1 ( 35.7-42.3 ) 23 ( 20.1-25.8 )	Bison_bison	879	42.2 ( 34.8-48.8 ) 19.4 ( 14.3-25.4 )	Canis_lupus	NA	NA	NA	1420	40.4 ( 35.0-46.0 ) 19.9 ( 16.0-24.3 )	Equus_ovodovi	NA	NA	NA	6721	28.1 ( 25.7-30.7 ) 12.5 ( 10.8-14.3 )	Crocuta_crocuta	NA	NA	NA	22591	33.1 ( 31.7-34.5 ) 15.8 ( 14.8-16.9 )	Coelodonta_antiquitatis	373	43.7 ( 32.0-53.6 ) 24.2 ( 15.3-32.8 )	Ursus_arctos	NA	NA	NA	NA	NA	NA	NA	NA	NA	NA	NA	NA	NA	NA
M217	SP6871	Main	809166	125225	1.5	27074	17155	49.2	8920	42.3 ( 39.5-45.2 ) 22.2 ( 19.8-24.5 )	Bison_bonasus	5642	42.9 ( 39.9-45.9 ) 22.1 ( 19.7-24.6 )	Canis_lupus_familiaris	NA	NA	NA	912	45.7 ( 37.6-52.8 ) 18 ( 13.3-23.6 )	Equus_ovodovi	NA	NA	NA	NA	NA	NA	NA	NA	NA	1035	43.6 ( 36.8-50.6 ) 25.9 ( 20.0-32.4 )	Coelodonta_antiquitatis	271	44.1 ( 30.7-55.2 ) 23.6 ( 11.8-35.0 )	Ursus_arctos	375	46.3 ( 32.6-60.4 ) 20.8 ( 11.1-30.5 )	Cervus_nippon_yakushimae	NA	NA	NA	NA	NA	NA	NA	NA	NA	NA	NA
M218	SP6872	Main	775111	130964	1.7	25642	25510	50.1	11218	39.3 ( 36.7-41.9 ) 21.9 ( 19.8-24.2 )	Bison_bonasus	570	47.9 ( 38.5-57.3 ) 22.1 ( 14.1-29.9 )	Canis_lupus	1006	45.6 ( 39.2-52.2 ) 27.8 ( 21.9-34.4 )	Mammuthus_primigenius	1262	35.3 ( 29.2-41.7 ) 25.5 ( 20.3-31.2 )	Equus_ovodovi	NA	NA	NA	9699	31.5 ( 29.3-33.8 ) 13.2 ( 11.6-14.9 )	Crocuta_crocuta	NA	NA	NA	692	35.1 ( 27.5-43.3 ) 20.8 ( 14.7-27.9 )	Coelodonta_antiquitatis	360	34.8 ( 23.5-47.6 ) 28.6 ( 18.4-40.6 )	Ursus_arctos	703	41 ( 31.2-49.6 ) 26.5 ( 19.6-34.3 )	Cervus_canadensis_songaricus	NA	NA	NA	NA	NA	NA	NA	NA	NA	NA	NA
M219	SP6873	Main	881920	133565	1.6	26109	16390	49.7	15740	31.2 ( 29.3-33.0 ) 14.2 ( 12.9-15.6 )	Capra_sibirica	NA	NA	NA	NA	NA	NA	359	39.2 ( 28.0-51.2 ) 25 ( 16.2-35.6 )	Equus_ovodovi	NA	NA	NA	NA	NA	NA	NA	NA	NA	291	35 ( 23.1-48.4 ) 24.3 ( 14.8-36.0 )	Coelodonta_antiquitatis	NA	NA	NA	NA	NA	NA	NA	NA	NA	NA	NA	NA	NA	NA	NA	NA	NA
M220	SP6874	Main	764612	144162	1.7	32132	31848	50.7	10680	34.2 ( 31.8-36.5 ) 18 ( 16.2-20.0 )	Ovis_ammon	750	38.3 ( 29.8-47.3 ) 29.2 ( 20.9-37.0 )	Canis_lupus_lupus	NA	NA	NA	6260	35.6 ( 32.8-38.2 ) 22.4 ( 20.3-24.7 )	Equus_ovodovi	NA	NA	NA	7108	26.6 ( 24.3-28.9 ) 13.1 ( 11.4-15.0 )	Crocuta_crocuta	NA	NA	NA	726	48.2 ( 39.8-55.5 ) 26.2 ( 18.7-33.3 )	Coelodonta_antiquitatis	3543	26.1 ( 23.0-29.2 ) 14.3 ( 12.0-16.8 )	Ursus_arctos	2781	33.9 ( 30.1-37.8 ) 21.6 ( 18.3-25.1 )	Cervus_canadensis_songaricus	NA	NA	NA	NA	NA	NA	NA	NA	NA	NA	NA
M221	SP6875	Main	391476	17406	11.6	4745	4434	48.0429	1220	47 ( 39.0-54.0 ) 24.6 ( 18.2-30.8 )	Bison_priscus	283	50 ( 37.0-63.0 ) 22.6 ( 12.3-36.2 )	Canis_lupus_lupus	NA	NA	NA	970	52.2 ( 44.6-58.7 ) 31.3 ( 24.8-37.5 )	Equus_przewalskii	NA	NA	NA	1231	37.9 ( 31.9-44.1 ) 23.1 ( 18.2-28.5 )	Crocuta_crocuta	NA	NA	NA	155	53.5 ( 37.7-68.8 ) 45.2 ( 24.5-60.9 )	Coelodonta_antiquitatis	238	45.3 ( 29.8-57.7 ) 23.3 ( 12.1-34.2 )	Ursus_arctos	337	44.9 ( 32.9-57.4 ) 25.7 ( 14.8-36.0 )	Cervus_canadensis_songaricus	NA	NA	NA	NA	NA	NA	NA	NA	NA	NA	NA
M222	SP6876	Main	835275	152537	1.7	33057	32575	51.65	3406	43.2 ( 39.0-47.1 ) 32.8 ( 29.0-36.8 )	Bison_bison	3672	45.4 ( 41.7-48.8 ) 28.5 ( 25.4-31.8 )	Canis_lupus_familiaris	NA	NA	NA	910	42.1 ( 35.0-49.3 ) 31.1 ( 24.5-37.3 )	Equus_ovodovi	NA	NA	NA	13252	26.8 ( 25.1-28.5 ) 15 ( 13.6-16.4 )	Crocuta_crocuta	NA	NA	NA	383	36.8 ( 24.1-47.8 ) 35.9 ( 26.1-46.5 )	Coelodonta_antiquitatis	NA	NA	NA	10952	38.8 ( 36.7-40.8 ) 25.3 ( 23.5-27.2 )	Cervus_canadensis_songaricus	NA	NA	NA	NA	NA	NA	NA	NA	NA	NA	NA
M223	SP6877	Main	844105	150113	1.6	38038	37481	51.4	11788	40.6 ( 38.3-42.8 ) 17.8 ( 16.1-19.6 )	Bison_bonasus	NA	NA	NA	NA	NA	NA	13485	31.6 ( 29.8-33.3 ) 13.1 ( 12.0-14.3 )	Equus_ovodovi	NA	NA	NA	8123	35.2 ( 32.8-37.6 ) 13 ( 11.5-14.7 )	Crocuta_crocuta	NA	NA	NA	2132	50.6 ( 46.1-55.1 ) 24.4 ( 20.7-28.0 )	Coelodonta_antiquitatis	NA	NA	NA	1953	42.4 ( 37.3-47.1 ) 20.1 ( 16.7-23.9 )	Cervus_canadensis_songaricus	NA	NA	NA	NA	NA	NA	NA	NA	NA	NA	NA
M224	SP6878	Main	813186	148757	1.8	26150	25972	49.625	10926	44.3 ( 41.7-46.8 ) 24.5 ( 22.4-26.7 )	Bison_bonasus	419	50 ( 39.0-61.0 ) 37.5 ( 28.2-47.5 )	Canis_lupus_familiaris	301	46.4 ( 34.3-58.8 ) 40 ( 27.6-53.5 )	Mammuthus_primigenius	2222	42 ( 37.2-46.9 ) 28 ( 24.1-31.9 )	Equus_ovodovi	NA	NA	NA	7654	32.2 ( 29.7-34.7 ) 16.8 ( 14.8-18.8 )	Crocuta_crocuta	NA	NA	NA	735	44 ( 36.7-51.5 ) 29.4 ( 22.7-35.8 )	Coelodonta_antiquitatis	680	41 ( 32.6-48.5 ) 29.4 ( 22.4-37.1 )	Ursus_arctos	3035	40.1 ( 36.2-44.1 ) 24.6 ( 21.1-28.0 )	Cervus_canadensis_songaricus	NA	NA	NA	NA	NA	NA	NA	NA	NA	NA	NA
M225	SP6879	Main	786849	108935	1.4	25551	16269	50.1	15064	33.6 ( 31.8-35.4 ) 16.5 ( 15.1-17.9 )	Bos_grunniens	NA	NA	NA	NA	NA	NA	891	48.7 ( 41.6-55.9 ) 27.6 ( 21.4-34.4 )	Equus_przewalskii	NA	NA	NA	NA	NA	NA	NA	NA	NA	NA	NA	NA	NA	NA	NA	314	50 ( 36.3-63.7 ) 27.1 ( 15.0-38.4 )	Cervus_nippon_hortulorum	NA	NA	NA	NA	NA	NA	NA	NA	NA	NA	NA
M226	SP6880	Main	793022	140056	1.9	27251	12559	50.225	4129	33.3 ( 29.7-36.9 ) 19.8 ( 16.7-22.8 )	Bison_priscus	384	27 ( 16.6-39.7 ) 25.7 ( 16.2-37.2 )	Canis_lupus_lupus	NA	NA	NA	1284	32.5 ( 26.3-38.4 ) 25.4 ( 20.2-30.5 )	Equus_hemionus	NA	NA	NA	NA	NA	NA	NA	NA	NA	6762	31 ( 28.7-33.3 ) 20.5 ( 18.6-22.6 )	Coelodonta_antiquitatis	NA	NA	NA	NA	NA	NA	NA	NA	NA	NA	NA	NA	NA	NA	NA	NA	NA
M227	SP6881	Main	729333	139173	2.3	32373	32373	51.2625	13101	36.1 ( 33.8-38.3 ) 20.6 ( 18.7-22.4 )	Bison_priscus	817	42.2 ( 34.4-49.2 ) 21.4 ( 15.3-27.4 )	Canis_lupus_lupus	460	44.1 ( 34.9-53.5 ) 25.5 ( 16.7-33.8 )	Mammuthus_primigenius	1853	32.1 ( 27.9-36.6 ) 16.6 ( 13.4-20.2 )	Equus_ovodovi	NA	NA	NA	10479	25.2 ( 23.4-27.2 ) 11.9 ( 10.6-13.2 )	Crocuta_crocuta	NA	NA	NA	522	39.6 ( 30.9-47.4 ) 28.8 ( 21.1-35.9 )	Coelodonta_antiquitatis	715	34.3 ( 26.6-41.4 ) 17.8 ( 12.1-23.5 )	Ursus_arctos	4426	32.1 ( 29.1-35.1 ) 20.3 ( 17.8-23.0 )	Cervus_canadensis_songaricus	NA	NA	NA	NA	NA	NA	NA	NA	NA	NA	NA
M228	SP6882	Main	849890	136512	1.6	27525	15163	49.9833	11903	35.5 ( 33.2-37.7 ) 19.2 ( 17.4-21.0 )	Bison_bison	872	35.8 ( 28.5-42.5 ) 24.5 ( 18.6-31.2 )	Canis_lupus_lupus	479	38.7 ( 29.9-48.0 ) 28.3 ( 20.7-37.0 )	Mammuthus_primigenius	774	39.1 ( 31.1-46.2 ) 22.2 ( 15.7-28.6 )	Equus_ovodovi	NA	NA	NA	NA	NA	NA	NA	NA	NA	766	44.4 ( 36.1-51.8 ) 21.3 ( 15.6-28.0 )	Coelodonta_antiquitatis	NA	NA	NA	369	37.9 ( 26.2-50.7 ) 24.1 ( 13.9-37.2 )	Cervus_nippon_hortulorum	NA	NA	NA	NA	NA	NA	NA	NA	NA	NA	NA
M229	SP6883	Main	813855	134091	1.5	30517	29999	50.18	13924	44.6 ( 42.4-46.7 ) 23.6 ( 21.8-25.4 )	Ovis_ammon	2996	35.1 ( 31.3-38.6 ) 20.2 ( 17.3-23.3 )	Canis_lupus_familiaris	NA	NA	NA	1161	44.1 ( 37.4-50.1 ) 23.1 ( 18.4-28.3 )	Equus_caballus	NA	NA	NA	6658	27.8 ( 25.4-30.4 ) 14.9 ( 13.1-16.9 )	Crocuta_crocuta	NA	NA	NA	NA	NA	NA	5260	36.2 ( 33.4-39.0 ) 20.6 ( 18.3-23.0 )	Ursus_arctos	NA	NA	NA	NA	NA	NA	NA	NA	NA	NA	NA	NA	NA	NA
M230	SP6884	Main	770158	128046	1.6	27589	27442	49.9714	8032	36.6 ( 33.6-39.6 ) 21.4 ( 18.9-23.9 )	Bison_bison	1453	41.4 ( 36.0-47.0 ) 22.2 ( 17.5-26.9 )	Canis_lupus	NA	NA	NA	6513	33.2 ( 30.5-35.9 ) 16.8 ( 14.8-18.9 )	Equus_ovodovi	NA	NA	NA	10201	24.2 ( 22.2-26.2 ) 11.9 ( 10.5-13.4 )	Crocuta_crocuta	NA	NA	NA	509	36.8 ( 28.0-46.2 ) 31.7 ( 23.0-39.8 )	Coelodonta_antiquitatis	399	39.6 ( 30.3-49.6 ) 23.8 ( 14.2-33.0 )	Ursus_maritimus	335	55 ( 41.6-67.9 ) 30.2 ( 19.2-43.0 )	Cervus_nippon_sichuanicus	NA	NA	NA	NA	NA	NA	NA	NA	NA	NA	NA
M231	SP6885	Main	864600	138818	1.5	32172	32172	50.1125	15875	36.3 ( 34.4-38.2 ) 21.6 ( 20.1-23.2 )	Bison_priscus	1272	36.9 ( 31.4-42.7 ) 24.7 ( 19.4-29.9 )	Canis_lupus_lupus	359	47.5 ( 36.2-59.0 ) 21.3 ( 11.6-30.8 )	Mammuthus_primigenius	2859	40.7 ( 36.7-44.9 ) 25.5 ( 22.0-29.3 )	Equus_ovodovi	NA	NA	NA	10335	26.8 ( 24.8-28.9 ) 12.6 ( 11.1-14.1 )	Crocuta_crocuta	NA	NA	NA	481	35.9 ( 26.7-46.0 ) 28.9 ( 20.3-37.0 )	Coelodonta_antiquitatis	576	28.6 ( 20.2-38.2 ) 21.1 ( 14.5-29.0 )	Ursus_arctos	415	41.1 ( 29.7-53.2 ) 24.6 ( 13.2-35.5 )	Cervus_nippon_centralis	NA	NA	NA	NA	NA	NA	NA	NA	NA	NA	NA
M232	SP6886	Main	829045	130408	1.5	28988	18861	51.05	17098	37.6 ( 35.7-39.4 ) 16.2 ( 14.8-17.6 )	Bison_bonasus	NA	NA	NA	NA	NA	NA	646	36.3 ( 28.2-45.0 ) 18.7 ( 11.6-25.8 )	Equus_przewalskii	NA	NA	NA	NA	NA	NA	NA	NA	NA	328	32 ( 21.7-43.8 ) 19 ( 10.4-27.7 )	Coelodonta_antiquitatis	789	35.3 ( 27.8-43.3 ) 18.1 ( 12.5-25.0 )	Ursus_arctos	NA	NA	NA	NA	NA	NA	NA	NA	NA	NA	NA	NA	NA	NA
M233	SP6887	Main	613869	109595	1.5	22864	22690	50.8571	10010	32.4 ( 29.8-34.9 ) 20.7 ( 18.6-23.0 )	Bison_bonasus	395	37.5 ( 26.9-49.0 ) 23.8 ( 14.9-34.6 )	Canis_lupus_lupus	NA	NA	NA	1166	37.8 ( 31.1-43.9 ) 23.8 ( 18.7-29.5 )	Equus_caballus	NA	NA	NA	9830	25.3 ( 23.3-27.3 ) 14.2 ( 12.7-15.8 )	Crocuta_crocuta	NA	NA	NA	414	45.9 ( 35.6-54.8 ) 22.6 ( 15.1-31.8 )	Coelodonta_antiquitatis	374	35.5 ( 24.9-47.3 ) 24.4 ( 15.3-35.4 )	Ursus_arctos	501	41.7 ( 32.1-51.9 ) 27.6 ( 19.0-37.5 )	Cervus_nippon_yakushimae	NA	NA	NA	NA	NA	NA	NA	NA	NA	NA	NA
M234	SP6888	Main	536488	98324	1.5	23572	13393	51.4714	9724	31.3 ( 28.8-34.0 ) 16.4 ( 14.4-18.4 )	Ovis_ammon	404	43.5 ( 32.8-54.7 ) 20.5 ( 12.4-30.8 )	Canis_lupus	448	40.6 ( 30.9-50.8 ) 21.4 ( 12.9-29.7 )	Mammuthus_primigenius	1161	38.4 ( 32.1-45.1 ) 18.8 ( 14.3-23.9 )	Equus_ovodovi	NA	NA	NA	NA	NA	NA	NA	NA	NA	770	39 ( 31.4-45.9 ) 22.4 ( 16.4-28.4 )	Coelodonta_antiquitatis	293	29.9 ( 18.0-40.7 ) 19.4 ( 10.8-30.9 )	Ursus_arctos	593	28.4 ( 18.9-39.5 ) 21.4 ( 14.3-29.9 )	Cervus_canadensis_songaricus	NA	NA	NA	NA	NA	NA	NA	NA	NA	NA	NA
M235	SP6889	Main	505161	99890	1.7	17221	17093	49.175	5926	45.2 ( 42.6-47.8 ) 29.1 ( 26.7-31.7 )	Bison_bonasus	338	58.2 ( 45.5-70.2 ) 33.7 ( 22.6-43.7 )	Canis_lupus_lupus	938	47.7 ( 41.2-54.2 ) 37.9 ( 31.2-44.0 )	Mammuthus_primigenius	880	45 ( 37.9-51.4 ) 34.2 ( 27.8-40.2 )	Equus_ovodovi	NA	NA	NA	3427	39.7 ( 36.3-43.2 ) 24.8 ( 21.9-28.0 )	Crocuta_crocuta	NA	NA	NA	2438	44.2 ( 40.3-47.9 ) 28.1 ( 24.6-31.5 )	Coelodonta_antiquitatis	956	45.1 ( 38.1-51.3 ) 34.3 ( 27.9-41.1 )	Ursus_arctos	2190	43.4 ( 39.1-47.8 ) 31.6 ( 27.2-35.8 )	Cervus_canadensis_songaricus	NA	NA	NA	NA	NA	NA	NA	NA	NA	NA	NA
M236	SP6890	Main	651495	81009	1.3	13379	12950	49.5	3709	39.3 ( 35.8-42.9 ) 23.3 ( 20.0-26.4 )	Bison_bonasus	NA	NA	NA	NA	NA	NA	NA	NA	NA	NA	NA	NA	3946	27.8 ( 24.5-31.2 ) 17 ( 14.3-19.7 )	Crocuta_crocuta	NA	NA	NA	407	42.1 ( 31.1-51.6 ) 30.2 ( 20.8-38.9 )	Coelodonta_antiquitatis	NA	NA	NA	4888	35.1 ( 32.1-38.1 ) 20.4 ( 17.8-22.9 )	Cervus_canadensis_songaricus	NA	NA	NA	NA	NA	NA	NA	NA	NA	NA	NA
M237	SP6891	Main	590088	92226	1.4	19542	19118	49.82	2391	44.3 ( 40.1-48.6 ) 25.9 ( 21.9-29.8 )	Bison_bonasus	NA	NA	NA	NA	NA	NA	1288	35.9 ( 30.1-41.2 ) 22.9 ( 18.4-27.3 )	Equus_ovodovi	NA	NA	NA	4527	28.7 ( 26.0-31.6 ) 18.1 ( 15.9-20.6 )	Crocuta_crocuta	NA	NA	NA	621	47.2 ( 39.7-54.8 ) 36.2 ( 28.3-43.4 )	Coelodonta_antiquitatis	NA	NA	NA	10291	35.2 ( 33.2-37.0 ) 20.6 ( 19.0-22.3 )	Cervus_canadensis_songaricus	NA	NA	NA	NA	NA	NA	NA	NA	NA	NA	NA
M238	SP6892	Main	450379	88302	1.6	18675	18073	50.75	8102	35.9 ( 33.1-38.7 ) 22.1 ( 19.8-24.5 )	Bison_priscus	464	34.7 ( 24.4-43.9 ) 28.8 ( 19.8-37.2 )	Canis_lupus_familiaris	NA	NA	NA	2262	33.1 ( 29.0-37.3 ) 21.7 ( 18.5-25.3 )	Equus_ovodovi	NA	NA	NA	6435	24.4 ( 22.2-26.7 ) 13.3 ( 11.7-15.2 )	Crocuta_crocuta	NA	NA	NA	435	46.9 ( 36.8-57.3 ) 21.4 ( 13.9-28.8 )	Coelodonta_antiquitatis	NA	NA	NA	375	34.3 ( 21.8-45.4 ) 24.1 ( 15.6-34.5 )	Cervus_canadensis_songaricus	NA	NA	NA	NA	NA	NA	NA	NA	NA	NA	NA
M239	SP6893	Main	616314	118593	1.6	29236	16438	52.2	9965	36.3 ( 33.8-38.9 ) 16.1 ( 14.2-18.1 )	Bison_bison	535	39.2 ( 30.1-47.4 ) 16.8 ( 10.3-23.3 )	Canis_lupus_lupus	NA	NA	NA	2099	32.5 ( 27.9-36.7 ) 16.3 ( 13.2-19.8 )	Equus_ovodovi	NA	NA	NA	NA	NA	NA	NA	NA	NA	1112	35.6 ( 29.8-41.6 ) 21.3 ( 16.2-26.3 )	Coelodonta_antiquitatis	617	36.8 ( 28.0-44.7 ) 20.8 ( 14.6-28.2 )	Ursus_arctos	2110	30.4 ( 26.2-34.9 ) 16.5 ( 13.2-19.7 )	Cervus_canadensis_songaricus	NA	NA	NA	NA	NA	NA	NA	NA	NA	NA	NA
M240	SP6894	Main	709422	97636	1.4	22367	13700	49.2	10937	29.5 ( 27.2-31.7 ) 13 ( 11.5-14.6 )	Bison_bonasus	2035	41.2 ( 36.3-46.3 ) 18.5 ( 14.6-22.3 )	Canis_lupus	NA	NA	NA	313	42.1 ( 27.6-54.2 ) 20 ( 11.6-30.8 )	Equus_ovodovi	NA	NA	NA	NA	NA	NA	NA	NA	NA	NA	NA	NA	415	47.7 ( 35.9-57.5 ) 35.1 ( 24.5-46.8 )	Ursus_arctos	NA	NA	NA	NA	NA	NA	NA	NA	NA	NA	NA	NA	NA	NA
M241	SP6895	Main	539094	83337	1.4	16663	7258	51.62	5170	36.8 ( 33.6-40.0 ) 17 ( 14.5-19.4 )	Bison_bison	446	29.6 ( 20.8-39.7 ) 19.4 ( 11.0-27.6 )	Canis_lupus_familiaris	NA	NA	NA	866	39.1 ( 31.4-46.1 ) 15.3 ( 10.5-20.1 )	Equus_ovodovi	NA	NA	NA	NA	NA	NA	NA	NA	NA	566	36.7 ( 28.4-45.7 ) 17.4 ( 11.7-24.5 )	Coelodonta_antiquitatis	210	40.4 ( 27.0-54.9 ) 21.6 ( 11.3-35.3 )	Ursus_arctos	NA	NA	NA	NA	NA	NA	NA	NA	NA	NA	NA	NA	NA	NA
M242	SP6896	Main	494918	74895	1.4	15104	7919	50.95	5321	34.3 ( 31.1-37.7 ) 17.5 ( 15.0-20.1 )	Bison_priscus	373	35.8 ( 25.3-45.2 ) 25.3 ( 16.6-35.7 )	Canis_lupus_lupus	153	46.2 ( 26.6-66.6 ) 30.6 ( 16.3-48.1 )	Mammuthus_primigenius	1287	35.6 ( 29.7-41.9 ) 19.8 ( 15.4-24.2 )	Equus_ovodovi	NA	NA	NA	NA	NA	NA	NA	NA	NA	423	46.1 ( 35.2-55.3 ) 26.7 ( 18.9-35.7 )	Coelodonta_antiquitatis	NA	NA	NA	362	40.7 ( 26.5-52.6 ) 28.2 ( 16.9-38.6 )	Cervus_canadensis_songaricus	NA	NA	NA	NA	NA	NA	NA	NA	NA	NA	NA
M243	SP6897	Main	459065	70077	1.3	15049	9403	53.02	5900	31.9 ( 28.7-35.0 ) 18.1 ( 15.7-20.7 )	Bison_priscus	NA	NA	NA	NA	NA	NA	1019	38.5 ( 31.6-44.9 ) 19.5 ( 14.3-24.7 )	Equus_ovodovi	NA	NA	NA	NA	NA	NA	NA	NA	NA	581	45 ( 36.6-53.6 ) 26.9 ( 18.9-34.4 )	Coelodonta_antiquitatis	355	43.7 ( 32.0-53.6 ) 21.9 ( 14.1-31.5 )	Ursus_arctos	1548	33.2 ( 28.2-38.5 ) 16.1 ( 12.0-20.2 )	Cervus_canadensis_songaricus	NA	NA	NA	NA	NA	NA	NA	NA	NA	NA	NA
M244	SP6898	Main	615459	101360	1.5	23076	12763	52.06	7811	37.6 ( 34.6-40.7 ) 17.5 ( 15.2-19.8 )	Bison_priscus	361	36.6 ( 25.5-48.9 ) 25 ( 16.0-35.9 )	Canis_lupus_familiaris	NA	NA	NA	1488	38 ( 32.0-43.6 ) 19.9 ( 15.1-24.7 )	Equus_ovodovi	NA	NA	NA	NA	NA	NA	NA	NA	NA	2819	28.4 ( 24.8-32.2 ) 14.4 ( 11.8-17.4 )	Coelodonta_antiquitatis	284	36.1 ( 22.7-47.7 ) 24.6 ( 12.7-35.8 )	Ursus_arctos	NA	NA	NA	NA	NA	NA	NA	NA	NA	NA	NA	NA	NA	NA
M245	SP6899	Main	632772	96299	1.3	21566	14001	52.2333	7020	33.3 ( 30.2-36.3 ) 18.5 ( 16.2-21.0 )	Bison_priscus	NA	NA	NA	NA	NA	NA	6086	32 ( 29.4-34.5 ) 17.9 ( 15.9-20.0 )	Equus_caballus	NA	NA	NA	NA	NA	NA	NA	NA	NA	NA	NA	NA	NA	NA	NA	895	30 ( 23.7-36.9 ) 18 ( 13.0-23.9 )	Cervus_elaphus_yarkandensis	NA	NA	NA	NA	NA	NA	NA	NA	NA	NA	NA
M246	SP6900	Main	552135	108541	1.6	28217	28099	52.3125	11029	35.6 ( 33.3-38.0 ) 18.8 ( 17.0-20.8 )	Ovis_ammon	379	38.5 ( 27.7-50.2 ) 30.8 ( 21.5-41.3 )	Canis_lupus_familiaris	299	44.3 ( 31.9-54.7 ) 28.4 ( 18.5-40.1 )	Mammuthus_primigenius	5751	36 ( 33.4-38.7 ) 22.1 ( 19.8-24.4 )	Equus_caballus	NA	NA	NA	8956	34.6 ( 32.3-36.8 ) 14.6 ( 13.0-16.2 )	Crocuta_crocuta	NA	NA	NA	740	41.8 ( 34.1-48.8 ) 22.5 ( 15.9-28.9 )	Coelodonta_antiquitatis	289	43.9 ( 29.1-55.9 ) 32.9 ( 22.5-44.6 )	Ursus_arctos	656	37.3 ( 28.9-46.4 ) 18.5 ( 12.2-26.2 )	Cervus_canadensis_songaricus	NA	NA	NA	NA	NA	NA	NA	NA	NA	NA	NA
M247	SP6901	Main	565705	89000	1.4	15918	15682	49.8125	5225	43 ( 39.9-46.1 ) 30.4 ( 27.5-33.4 )	Bison_bonasus	299	43 ( 31.9-54.7 ) 32.9 ( 21.1-43.4 )	Canis_lupus_lupus	237	56 ( 44.1-67.5 ) 29.2 ( 19.0-41.1 )	Mammuthus_primigenius	1959	48.4 ( 43.6-52.8 ) 26.1 ( 22.2-29.9 )	Equus_ovodovi	NA	NA	NA	4614	37.4 ( 34.3-40.6 ) 19.7 ( 17.3-22.3 )	Crocuta_crocuta	NA	NA	NA	1202	48.3 ( 42.5-53.6 ) 31.7 ( 26.7-37.1 )	Coelodonta_antiquitatis	305	50.6 ( 38.2-60.6 ) 27.4 ( 16.9-40.2 )	Ursus_spelaeus	1841	42.6 ( 37.6-47.2 ) 27.7 ( 23.3-31.9 )	Cervus_canadensis_songaricus	NA	NA	NA	NA	NA	NA	NA	NA	NA	NA	NA
M248	SP6902	Main	550593	86667	1.4	17054	16749	50.2167	4917	42 ( 38.7-45.2 ) 22.3 ( 19.5-24.9 )	Bison_bison	NA	NA	NA	178	42 ( 28.2-56.8 ) 35.6 ( 21.9-51.2 )	Mammuthus_primigenius	856	41.5 ( 33.3-48.8 ) 21.9 ( 16.8-27.8 )	Equus_ovodovi	NA	NA	NA	8562	37 ( 34.6-39.5 ) 15.9 ( 14.1-17.6 )	Crocuta_crocuta	NA	NA	NA	320	45.9 ( 33.0-56.6 ) 28.2 ( 19.0-39.0 )	Coelodonta_antiquitatis	NA	NA	NA	1916	43 ( 38.2-47.8 ) 21 ( 17.2-24.7 )	Cervus_canadensis_songaricus	NA	NA	NA	NA	NA	NA	NA	NA	NA	NA	NA
M249	SP6903	Main	588266	79642	1.4	16780	8304	50.0667	6116	39.8 ( 36.7-42.8 ) 20 ( 17.5-22.4 )	Bison_bonasus	351	34.5 ( 23.4-44.5 ) 25 ( 16.7-34.9 )	Canis_lupus_lupus	293	60.5 ( 44.4-75.0 ) 22.4 ( 14.0-32.7 )	Mammuthus_primigenius	614	33.6 ( 25.1-41.4 ) 20.3 ( 13.9-28.0 )	Equus_ovodovi	NA	NA	NA	NA	NA	NA	NA	NA	NA	323	56.9 ( 43.4-67.3 ) 23.8 ( 14.2-33.0 )	Coelodonta_antiquitatis	NA	NA	NA	607	38.8 ( 30.1-48.1 ) 22.5 ( 15.2-29.6 )	Cervus_canadensis_songaricus	NA	NA	NA	NA	NA	NA	NA	NA	NA	NA	NA
M250	SP6904	Main	619472	76286	1.3	16463	8626	50.28	6056	38.8 ( 35.4-42.0 ) 19.8 ( 17.1-22.5 )	Bison_bison	216	31.2 ( 18.7-46.3 ) 27.7 ( 13.9-40.3 )	Canis_lupus_lupus	NA	NA	NA	1660	35.9 ( 30.9-41.1 ) 15 ( 11.7-18.8 )	Equus_ovodovi	NA	NA	NA	NA	NA	NA	NA	NA	NA	525	39.3 ( 29.6-47.9 ) 22.2 ( 15.1-29.1 )	Coelodonta_antiquitatis	169	40 ( 25.7-55.7 ) 26.8 ( 12.4-40.3 )	Ursus_arctos	NA	NA	NA	NA	NA	NA	NA	NA	NA	NA	NA	NA	NA	NA
M251	SP6905	Main	525213	94065	1.5	22621	13752	51.8167	9667	36 ( 33.7-38.4 ) 17.7 ( 16.0-19.5 )	Bison_priscus	469	42.1 ( 32.1-50.8 ) 30.4 ( 22.9-38.8 )	Canis_lupus	255	33.9 ( 22.1-47.4 ) 22.4 ( 12.5-35.3 )	Mammuthus_primigenius	1714	35.2 ( 30.6-40.2 ) 18.6 ( 14.9-22.2 )	Equus_caballus	NA	NA	NA	NA	NA	NA	NA	NA	NA	349	40.2 ( 29.6-51.7 ) 27.8 ( 18.9-38.2 )	Coelodonta_antiquitatis	NA	NA	NA	1298	29.7 ( 24.3-35.5 ) 18.7 ( 14.2-23.2 )	Cervus_canadensis_songaricus	NA	NA	NA	NA	NA	NA	NA	NA	NA	NA	NA
M252	SP6906	Main	517608	92849	1.5	21528	13086	51.85	5393	36.1 ( 32.6-39.4 ) 18.1 ( 15.4-20.7 )	Bison_priscus	300	40 ( 29.2-51.6 ) 19.7 ( 11.5-30.5 )	Canis_lupus_lupus	260	31.1 ( 19.9-44.3 ) 20.9 ( 11.9-32.6 )	Mammuthus_primigenius	1955	35.5 ( 30.7-40.4 ) 15.5 ( 12.4-18.9 )	Equus_ovodovi	NA	NA	NA	NA	NA	NA	NA	NA	NA	698	36.6 ( 29.8-43.8 ) 19.6 ( 14.2-25.9 )	Coelodonta_antiquitatis	NA	NA	NA	4480	28.7 ( 25.8-31.5 ) 12.2 ( 10.3-14.2 )	Cervus_canadensis_songaricus	NA	NA	NA	NA	NA	NA	NA	NA	NA	NA	NA
M253	SP6907	Main	632077	79231	1.3	19590	0	NA
M254	SP6908	Main	609455	91255	1.3	20839	20547	51.4143	5747	37.8 ( 34.4-41.3 ) 20.1 ( 17.4-23.0 )	Bison_bison	955	36.7 ( 30.1-43.6 ) 20.2 ( 14.3-26.1 )	Canis_lupus	NA	NA	NA	4690	36.8 ( 33.7-40.0 ) 21.2 ( 18.7-23.7 )	Equus_ovodovi	NA	NA	NA	7100	24.1 ( 21.7-26.5 ) 12.2 ( 10.5-14.0 )	Crocuta_crocuta	NA	NA	NA	438	32.7 ( 23.7-42.7 ) 18.5 ( 10.3-26.7 )	Coelodonta_antiquitatis	992	36.5 ( 29.5-43.0 ) 20.3 ( 15.2-26.2 )	Ursus_arctos	625	31.7 ( 22.9-39.9 ) 18.9 ( 12.5-26.8 )	Cervus_canadensis_songaricus	NA	NA	NA	NA	NA	NA	NA	NA	NA	NA	NA
M255	SP6909	Main	665515	94891	1.3	23462	16200	51.725	8328	32.7 ( 30.3-35.3 ) 16 ( 14.2-17.8 )	Bos_grunniens	NA	NA	NA	NA	NA	NA	448	41.7 ( 31.7-52.2 ) 23.7 ( 15.7-33.4 )	Equus_caballus	5450	31.3 ( 28.7-34.0 ) 15.9 ( 13.8-18.0 )	Panthera_uncia	NA	NA	NA	NA	NA	NA	1974	36.7 ( 32.3-41.2 ) 21.9 ( 18.1-25.6 )	Coelodonta_antiquitatis	NA	NA	NA	NA	NA	NA	NA	NA	NA	NA	NA	NA	NA	NA	NA	NA	NA
M256	SP6910	Main	580874	94089	1.5	21486	8676	52.6	6421	31.7 ( 29.0-34.3 ) 14.2 ( 12.2-16.2 )	Bison_priscus	NA	NA	NA	NA	NA	NA	571	38.4 ( 28.5-47.1 ) 16.8 ( 10.3-23.3 )	Equus_ovodovi	NA	NA	NA	NA	NA	NA	NA	NA	NA	1684	33.1 ( 28.5-37.9 ) 17 ( 13.6-20.8 )	Coelodonta_antiquitatis	NA	NA	NA	NA	NA	NA	NA	NA	NA	NA	NA	NA	NA	NA	NA	NA	NA
M257	SP6911	Main	531329	91649	1.4	20551	12758	52.1286	7706	37.7 ( 35.0-40.2 ) 20.6 ( 18.5-22.9 )	Bison_bison	390	41.1 ( 31.1-51.6 ) 27.6 ( 17.6-37.0 )	Canis_lupus_familiaris	264	33.9 ( 20.3-46.0 ) 23.8 ( 12.7-34.5 )	Mammuthus_primigenius	2510	32.1 ( 28.1-35.9 ) 17.6 ( 14.7-20.6 )	Equus_ovodovi	NA	NA	NA	NA	NA	NA	NA	NA	NA	686	39.2 ( 31.0-46.7 ) 25.8 ( 19.6-32.9 )	Coelodonta_antiquitatis	488	37.7 ( 29.3-46.6 ) 19.8 ( 12.6-27.0 )	Ursus_arctos	714	39.2 ( 31.7-47.0 ) 21.3 ( 15.1-28.6 )	Cervus_canadensis_songaricus	NA	NA	NA	NA	NA	NA	NA	NA	NA	NA	NA
M258	SP6912	Main	575951	98757	1.5	22828	14432	52	10519	38.2 ( 35.7-40.6 ) 18 ( 16.1-19.9 )	Bison_bison	670	39.8 ( 31.7-47.0 ) 21.6 ( 15.7-28.6 )	Canis_lupus_familiaris	NA	NA	NA	1540	35.4 ( 30.3-40.2 ) 20.5 ( 16.7-24.7 )	Equus_caballus	NA	NA	NA	NA	NA	NA	NA	NA	NA	635	43.7 ( 35.9-50.7 ) 22.3 ( 16.8-28.5 )	Coelodonta_antiquitatis	471	48.8 ( 39.9-57.8 ) 24.3 ( 16.1-32.3 )	Ursus_arctos	597	37.9 ( 29.6-46.7 ) 21.2 ( 14.0-28.2 )	Cervus_canadensis_songaricus	NA	NA	NA	NA	NA	NA	NA	NA	NA	NA	NA
M259	SP6913	Main	470376	58222	4.7	15789	15641	49.9125	4795	42.5 ( 38.9-45.8 ) 26.7 ( 23.6-30.0 )	Ovis_ammon	273	56.9 ( 41.5-68.3 ) 22.8 ( 11.4-33.9 )	Canis_lupus_lupus	474	45.1 ( 35.8-53.2 ) 30.4 ( 21.7-40.3 )	Mammuthus_primigenius	737	39.9 ( 31.4-47.4 ) 23.3 ( 16.5-29.9 )	Equus_caballus	NA	NA	NA	6913	36.3 ( 33.8-38.7 ) 23.9 ( 21.8-26.2 )	Crocuta_crocuta	NA	NA	NA	811	38.9 ( 31.5-45.6 ) 27.2 ( 20.9-33.2 )	Coelodonta_antiquitatis	765	43.5 ( 36.4-50.8 ) 22.6 ( 16.4-28.7 )	Ursus_arctos	873	43.5 ( 36.2-50.0 ) 34.4 ( 27.6-41.6 )	Cervus_canadensis_songaricus	NA	NA	NA	NA	NA	NA	NA	NA	NA	NA	NA
M260	SP6914	Main	48932	1572	14.7	70	0	NA
M261	SP6915	Main	695858	129799	1.6	31276	30953	50.4333	5523	39.4 ( 36.3-42.5 ) 20.3 ( 17.8-22.7 )	Bison_bonasus	NA	NA	NA	721	39.8 ( 32.6-47.3 ) 29.8 ( 23.4-36.9 )	Mammuthus_primigenius	3839	37.5 ( 34.1-40.8 ) 23.4 ( 20.7-26.1 )	Equus_ovodovi	NA	NA	NA	11181	31.3 ( 29.3-33.3 ) 13.4 ( 12.0-14.8 )	Crocuta_crocuta	NA	NA	NA	505	42.8 ( 34.4-51.5 ) 27.3 ( 19.8-35.9 )	Coelodonta_antiquitatis	NA	NA	NA	9184	50.3 ( 47.9-52.6 ) 26.8 ( 24.8-28.8 )	Cervus_canadensis_songaricus	NA	NA	NA	NA	NA	NA	NA	NA	NA	NA	NA
M262	SP6916	Main	628667	75174	1.3	16573	8519	50.68	6358	41.8 ( 38.9-44.8 ) 22.1 ( 19.6-24.5 )	Bison_bison	NA	NA	NA	187	25.5 ( 12.3-38.0 ) 34.1 ( 20.5-49.9 )	Mammuthus_primigenius	945	43.7 ( 36.4-50.1 ) 19.1 ( 14.2-23.9 )	Equus_ovodovi	NA	NA	NA	NA	NA	NA	NA	NA	NA	419	47.4 ( 37.9-56.9 ) 26.7 ( 18.5-36.2 )	Coelodonta_antiquitatis	NA	NA	NA	610	31.9 ( 24.2-40.4 ) 20.3 ( 13.2-27.3 )	Cervus_canadensis_songaricus	NA	NA	NA	NA	NA	NA	NA	NA	NA	NA	NA
M263	SP6917	Main	675771	72738	1.2	16552	8803	49.8667	7952	33.2 ( 30.1-36.3 ) 13.9 ( 11.8-16.1 )	Ovis_ammon	NA	NA	NA	NA	NA	NA	364	35.6 ( 25.6-46.6 ) 20.5 ( 12.6-30.4 )	Equus_ovodovi	NA	NA	NA	NA	NA	NA	NA	NA	NA	487	37.8 ( 29.4-45.5 ) 21.1 ( 13.6-28.5 )	Coelodonta_antiquitatis	NA	NA	NA	NA	NA	NA	NA	NA	NA	NA	NA	NA	NA	NA	NA	NA	NA
M264	SP6918	Main	710349	106715	1.5	25068	6067	50.75	2347	33.8 ( 28.5-39.4 ) 17.7 ( 13.6-21.8 )	Bison_bison	NA	NA	NA	NA	NA	NA	3720	31.5 ( 28.3-34.7 ) 18.3 ( 15.9-20.9 )	Equus_przewalskii	NA	NA	NA	NA	NA	NA	NA	NA	NA	NA	NA	NA	NA	NA	NA	NA	NA	NA	NA	NA	NA	NA	NA	NA	NA	NA	NA	NA	NA
M265	SP6919	Main	585785	95766	1.4	23100	12996	52.05	10667	31.7 ( 29.4-33.9 ) 15.1 ( 13.5-16.7 )	Bison_bison	502	31.2 ( 21.0-40.5 ) 16.4 ( 10.0-24.6 )	Canis_lupus_familiaris	NA	NA	NA	NA	NA	NA	NA	NA	NA	NA	NA	NA	NA	NA	NA	591	33.5 ( 26.2-41.6 ) 24.3 ( 17.1-31.3 )	Coelodonta_antiquitatis	NA	NA	NA	1236	35.5 ( 29.7-41.7 ) 17.5 ( 13.4-22.3 )	Cervus_canadensis_songaricus	NA	NA	NA	NA	NA	NA	NA	NA	NA	NA	NA
M266	SP6920	Main	654236	92686	1.4	20071	0	NA
M267	SP6921	Main	579738	77778	1.4	16380	5687	50.025	3874	27.2 ( 23.2-31.0 ) 18.2 ( 15.1-21.6 )	Bison_bonasus	274	45.3 ( 32.8-58.3 ) 20 ( 11.1-31.8 )	Canis_lupus	NA	NA	NA	681	39.4 ( 31.9-47.3 ) 18 ( 11.9-24.1 )	Equus_ovodovi	NA	NA	NA	NA	NA	NA	NA	NA	NA	NA	NA	NA	NA	NA	NA	858	31.5 ( 24.0-39.8 ) 20.5 ( 14.3-28.0 )	Rusa_timorensis	NA	NA	NA	NA	NA	NA	NA	NA	NA	NA	NA
M268	SP6922	Main	545991	73762	1.3	16883	10256	50.65	4084	34.4 ( 30.7-38.0 ) 19.9 ( 17.1-22.9 )	Bison_priscus	402	38.7 ( 29.4-48.6 ) 21.3 ( 13.5-30.9 )	Canis_lupus	2991	43.8 ( 39.7-47.6 ) 22 ( 18.8-25.3 )	Mammuthus_primigenius	1079	33.9 ( 27.7-39.6 ) 15.4 ( 11.4-20.1 )	Equus_ovodovi	NA	NA	NA	NA	NA	NA	NA	NA	NA	263	49.2 ( 34.9-60.6 ) 21.1 ( 11.4-33.9 )	Coelodonta_antiquitatis	NA	NA	NA	1437	37.2 ( 31.6-42.5 ) 19 ( 14.8-23.8 )	Cervus_canadensis_songaricus	NA	NA	NA	NA	NA	NA	NA	NA	NA	NA	NA
M269	SP6923	Main	719392	100195	1.3	21519	12954	50.12	8515	33.1 ( 30.6-35.6 ) 19.9 ( 17.9-22.1 )	Bison_bonasus	242	38.1 ( 23.6-54.4 ) 32 ( 19.5-46.7 )	Canis_lupus_lupus	NA	NA	NA	2664	36.5 ( 32.3-40.5 ) 21.4 ( 18.0-24.7 )	Equus_caballus	NA	NA	NA	NA	NA	NA	NA	NA	NA	1197	37.9 ( 32.2-43.8 ) 18.9 ( 14.7-23.8 )	Coelodonta_antiquitatis	NA	NA	NA	336	38.3 ( 24.6-50.1 ) 21.1 ( 12.3-32.4 )	Rusa_unicolor	NA	NA	NA	NA	NA	NA	NA	NA	NA	NA	NA
M270	SP6924	Main	573276	78868	1.3	17385	8893	51.6833	5609	35.2 ( 32.0-38.3 ) 18.7 ( 16.2-21.3 )	Bison_priscus	461	36.1 ( 24.8-46.2 ) 25 ( 16.9-34.7 )	Canis_lupus_lupus	210	35.3 ( 20.8-47.9 ) 31.4 ( 17.5-43.8 )	Mammuthus_primigenius	532	36.3 ( 27.8-45.4 ) 26.9 ( 18.9-34.4 )	Equus_ovodovi	NA	NA	NA	NA	NA	NA	NA	NA	NA	1503	36.4 ( 31.0-41.6 ) 24.6 ( 20.1-29.6 )	Coelodonta_antiquitatis	NA	NA	NA	578	36.8 ( 27.6-46.7 ) 20.5 ( 13.0-27.8 )	Cervus_canadensis_songaricus	NA	NA	NA	NA	NA	NA	NA	NA	NA	NA	NA
M271	SP6925	Main	614927	95111	1.4	20836	10285	50.28	6603	35.5 ( 32.3-38.7 ) 20.7 ( 18.1-23.6 )	Bison_priscus	308	31.4 ( 17.5-43.8 ) 25 ( 15.0-37.4 )	Canis_lupus_lupus	NA	NA	NA	1685	33.3 ( 28.1-38.3 ) 18.3 ( 14.2-22.3 )	Equus_ovodovi	NA	NA	NA	NA	NA	NA	NA	NA	NA	1338	39.2 ( 33.7-45.0 ) 25.4 ( 20.9-30.4 )	Coelodonta_antiquitatis	NA	NA	NA	351	41.4 ( 28.5-52.4 ) 18.1 ( 10.0-28.9 )	Cervus_canadensis_songaricus	NA	NA	NA	NA	NA	NA	NA	NA	NA	NA	NA
M272	SP6926	Main	580348	103515	1.5	25690	25214	50.7571	11491	36.1 ( 34.0-38.2 ) 20.6 ( 18.8-22.3 )	Bison_priscus	701	37.1 ( 29.1-45.5 ) 22.4 ( 16.0-29.8 )	Canis_lupus_familiaris	NA	NA	NA	2763	36.9 ( 33.1-40.8 ) 19.6 ( 16.7-22.8 )	Equus_caballus	NA	NA	NA	8151	26 ( 23.9-28.3 ) 12.9 ( 11.4-14.5 )	Crocuta_crocuta	NA	NA	NA	929	37.6 ( 31.4-44.1 ) 26.2 ( 20.9-31.9 )	Coelodonta_antiquitatis	416	38.7 ( 27.8-48.3 ) 19.8 ( 12.2-29.4 )	Ursus_arctos	763	37.3 ( 28.7-45.1 ) 24.5 ( 18.1-31.9 )	Cervus_canadensis_songaricus	NA	NA	NA	NA	NA	NA	NA	NA	NA	NA	NA
M273	SP6927	Main	616841	101210	1.4	25235	14595	52.8667	9404	34.9 ( 32.4-37.3 ) 16.5 ( 14.7-18.3 )	Bison_priscus	NA	NA	NA	412	37.8 ( 27.8-48.6 ) 19.2 ( 10.2-28.3 )	Mammuthus_primigenius	1681	34.5 ( 29.2-39.6 ) 21.4 ( 17.4-25.7 )	Equus_ovodovi	290	31.2 ( 18.7-46.3 ) 20 ( 10.8-32.3 )	Panthera_leo_persica	NA	NA	NA	NA	NA	NA	1965	40.1 ( 35.2-44.7 ) 21.5 ( 17.8-25.1 )	Coelodonta_antiquitatis	NA	NA	NA	843	42 ( 34.0-50.3 ) 20.4 ( 14.0-26.6 )	Cervus_canadensis_songaricus	NA	NA	NA	NA	NA	NA	NA	NA	NA	NA	NA
M274	SP6928	Main	47999	1705	12.1	94	0	NA
M275	SP6929	Main	624762	102188	1.4	22096	21847	50.3833	5433	39.7 ( 36.4-42.9 ) 28.4 ( 25.4-31.3 )	Bison_bonasus	418	51.7 ( 40.8-62.4 ) 25.2 ( 16.4-33.7 )	Canis_lupus_lupus	NA	NA	NA	1327	44.7 ( 39.0-50.4 ) 26.1 ( 21.2-30.9 )	Equus_ovodovi	NA	NA	NA	9859	27.6 ( 25.5-29.7 ) 16 ( 14.4-17.7 )	Crocuta_crocuta	NA	NA	NA	1561	42.5 ( 37.4-47.7 ) 29 ( 24.4-33.8 )	Coelodonta_antiquitatis	NA	NA	NA	3249	38.3 ( 34.1-42.3 ) 23.8 ( 20.6-27.3 )	Cervus_canadensis_songaricus	NA	NA	NA	NA	NA	NA	NA	NA	NA	NA	NA
S1	SP7125	South	90695	4130	8.5	726	0	NA
S2	SP7126	South	13550	361	17.5	116	0	NA
S3	SP7127	South	17584	425	16.3	270	0	NA
S4	SP7128	South	30342	653	19.6	275	0	NA
S5	SP7129	South	46552	889	21.1	272	0	NA
S6	SP7130	South	252579	7183	16	1101	922	44.28	447	61.9 ( 50.9-70.3 ) 39.7 ( 28.0-52.3 )	Bison_priscus	NA	NA	NA	59	46.7 ( 21.3-73.4 ) 38.5 ( 13.9-68.4 )	Mammuthus_primigenius	86	63.3 ( 40.6-77.3 ) 42.3 ( 20.2-59.4 )	Equus_ovodovi	NA	NA	NA	288	60.5 ( 47.8-70.1 ) 37.8 ( 27.3-49.2 )	Crocuta_crocuta	NA	NA	NA	42	50 ( 21.1-78.9 ) 50 ( 24.7-75.3 )	Coelodonta_antiquitatis	NA	NA	NA	NA	NA	NA	NA	NA	NA	NA	NA	NA	NA	NA	NA	NA	NA
S7	SP7131	South	13283	431	15	311	0	NA
S8	SP7132	South	46578	994	18.3	518	0	NA
S9	SP7133	South	38113	514	25.5	154	0	NA
S10	SP7134	South	116314	2130	20.7	273	161	41.9	96	73.9 ( 51.6-89.8 ) 66.7 ( 38.4-88.2 )	Bos_grunniens	NA	NA	NA	NA	NA	NA	NA	NA	NA	NA	NA	NA	38	55.6 ( 21.2-86.3 ) 71.4 ( 18.4-90.1 )	Crocuta_crocuta	NA	NA	NA	18	75 ( 34.9-96.8 ) 60 ( 14.7-94.7 )	Coelodonta_antiquitatis	9	80 ( 28.4-99.5 ) 100 ( 15.8-100.0 )	Ursus_maritimus	NA	NA	NA	NA	NA	NA	NA	NA	NA	NA	NA	NA	NA	NA
S11	SP7135	South	40798	1059	15.3	612	0	NA
S12	SP7136	South	35706	884	16	291	0	NA
S13	SP7137	South	23404	641	16.2	186	0	NA
S14	SP7138	South	20636	567	15	167	0	NA
S15	SP7139	South	28671	723	17.6	209	0	NA
S16	SP7140	South	47889	635	24.4	125	0	NA
S17	SP7141	South	22582	706	14.5	141	0	NA
S18	SP7142	South	20257	796	12.9	132	0	NA
S19	SP7143	South	49269	1326	17.5	294	0	NA
S20	SP7144	South	765624	65262	6.5	9104	8872	48.1286	3026	53.6 ( 49.8-57.4 ) 35.9 ( 32.1-39.9 )	Bison_bonasus	89	57.1 ( 29.8-74.3 ) 44.4 ( 17.3-64.3 )	Canis_lupus_lupus	NA	NA	NA	708	57.7 ( 49.3-64.7 ) 36.1 ( 29.3-43.4 )	Equus_ovodovi	NA	NA	NA	4311	44.9 ( 41.6-48.2 ) 29.1 ( 26.0-32.1 )	Crocuta_crocuta	NA	NA	NA	331	47.6 ( 33.4-59.1 ) 31.4 ( 21.8-42.3 )	Coelodonta_antiquitatis	213	38.2 ( 25.4-52.3 ) 31.5 ( 19.5-45.6 )	Ursus_arctos	194	56.8 ( 39.5-72.9 ) 42.1 ( 24.0-56.6 )	Cervus_canadensis_songaricus	NA	NA	NA	NA	NA	NA	NA	NA	NA	NA	NA
S21	SP7145	South	30891	1008	13.1	383	0	NA
S22	SP7146	South	15308	463	15.7	83	0	NA
S23	SP7147	South	90765	1703	21.8	350	94	39.8	86	65.5 ( 42.3-79.3 ) 43.8 ( 19.8-70.1 )	Bos_mutus	NA	NA	NA	NA	NA	NA	NA	NA	NA	NA	NA	NA	NA	NA	NA	NA	NA	NA	8	100 ( 15.8-100.0 ) 100 ( 29.2-100.0 )	Coelodonta_antiquitatis	NA	NA	NA	NA	NA	NA	NA	NA	NA	NA	NA	NA	NA	NA	NA	NA	NA
S24	SP7148	South	957464	33220	12.7	5375	5153	47.8857	2172	50.8 ( 45.3-55.9 ) 37.4 ( 32.3-42.7 )	Bison_bonasus	70	61.9 ( 34.0-78.2 ) 29.4 ( 10.3-56.0 )	Canis_lupus_lupus	NA	NA	NA	207	51.1 ( 33.7-64.2 ) 31 ( 17.6-47.1 )	Equus_ovodovi	NA	NA	NA	1882	43.4 ( 38.7-48.3 ) 28.8 ( 24.4-33.0 )	Crocuta_crocuta	NA	NA	NA	134	50 ( 31.3-68.7 ) 40.9 ( 17.2-59.3 )	Coelodonta_antiquitatis	91	59.3 ( 38.8-77.6 ) 44 ( 24.4-65.1 )	Ursus_maritimus	597	40.9 ( 31.9-48.9 ) 22.8 ( 15.0-30.3 )	Cervus_canadensis_songaricus	NA	NA	NA	NA	NA	NA	NA	NA	NA	NA	NA
S25	SP7149	South	52094	1213	17.1	372	248	63.6	248	28.6 ( 18.4-40.6 ) 28.6 ( 18.4-40.6 )	Ovis_orientalis	NA	NA	NA	NA	NA	NA	NA	NA	NA	NA	NA	NA	NA	NA	NA	NA	NA	NA	NA	NA	NA	NA	NA	NA	NA	NA	NA	NA	NA	NA	NA	NA	NA	NA	NA	NA	NA	NA
S26	SP7150	South	22362	813	12.4	276	0	NA
S27	SP7151	South	201803	3792	21	702	408	41.75	209	51.2 ( 35.1-67.1 ) 35.5 ( 16.7-51.4 )	Bos_grunniens	NA	NA	NA	30	77.8 ( 40.0-97.2 ) 71.4 ( 18.4-90.1 )	Mammuthus_primigenius	38	53.8 ( 19.2-74.9 ) 66.7 ( 34.9-90.1 )	Equus_ovodovi	NA	NA	NA	131	52.6 ( 33.4-66.6 ) 36.1 ( 18.6-51.0 )	Crocuta_crocuta	NA	NA	NA	NA	NA	NA	NA	NA	NA	NA	NA	NA	NA	NA	NA	NA	NA	NA	NA	NA	NA	NA	NA
S28	SP7152	South	460748	32284	7.8	4659	4436	46.6333	655	59.7 ( 50.3-68.6 ) 33.1 ( 23.9-41.4 )	Bison_bonasus	140	65.6 ( 46.8-81.4 ) 27.6 ( 10.3-43.5 )	Canis_lupus_lupus	NA	NA	NA	257	69.2 ( 54.9-78.8 ) 37.5 ( 24.9-51.5 )	Equus_ovodovi	NA	NA	NA	2231	47.4 ( 43.2-51.6 ) 27 ( 23.2-31.1 )	Crocuta_crocuta	NA	NA	NA	883	56.8 ( 50.1-63.3 ) 37.9 ( 30.9-44.2 )	Coelodonta_antiquitatis	NA	NA	NA	270	62.5 ( 49.5-74.3 ) 39.7 ( 25.5-51.6 )	Cervus_canadensis_songaricus	NA	NA	NA	NA	NA	NA	NA	NA	NA	NA	NA
S29	SP7153	South	62904	1987	14.6	662	556	64.2	556	22 ( 15.2-30.0 ) 21.7 ( 13.9-29.4 )	Ovis_orientalis	NA	NA	NA	NA	NA	NA	NA	NA	NA	NA	NA	NA	NA	NA	NA	NA	NA	NA	NA	NA	NA	NA	NA	NA	NA	NA	NA	NA	NA	NA	NA	NA	NA	NA	NA	NA	NA	NA
S30	SP7154	South	12935	538	11.3	101	0	NA
S31	SP7155	South	583507	26371	10.2	3754	3569	46.8333	592	47.4 ( 37.0-57.9 ) 34.7 ( 24.4-43.9 )	Bison_bonasus	NA	NA	NA	149	56.1 ( 39.7-71.5 ) 39.4 ( 22.9-57.9 )	Mammuthus_columbi	134	47.1 ( 23.0-72.2 ) 39.3 ( 21.5-59.4 )	Equus_ovodovi	NA	NA	NA	1765	44.9 ( 39.8-49.5 ) 23.4 ( 19.0-27.7 )	Crocuta_crocuta	NA	NA	NA	740	60.6 ( 53.3-67.6 ) 40.4 ( 32.9-48.1 )	Coelodonta_antiquitatis	NA	NA	NA	189	69.8 ( 51.5-80.9 ) 36.6 ( 20.1-50.6 )	Cervus_canadensis_songaricus	NA	NA	NA	NA	NA	NA	NA	NA	NA	NA	NA
S32	SP7156	South	42309	1413	13.9	328	0	NA
S33	SP7157	South	31491	2354	7	383	0	NA
S34	SP7158	South	15043	588	12.1	163	0	NA
S35	SP7159	South	21653	523	14.9	203	0	NA
S36	SP7160	South	1122090	158205	3.5	26189	25974	54.0714	10294	42.2 ( 39.8-44.5 ) 20.4 ( 18.5-22.3 )	Bison_bonasus	386	48.1 ( 35.7-58.3 ) 22 ( 12.6-31.1 )	Canis_lupus_lupus	618	47.2 ( 38.2-55.0 ) 26.3 ( 18.5-33.7 )	Mammuthus_primigenius	1722	43.5 ( 38.3-48.8 ) 21.1 ( 17.2-25.5 )	Equus_ovodovi	NA	NA	NA	10563	36.3 ( 34.1-38.4 ) 14.1 ( 12.6-15.6 )	Crocuta_crocuta	NA	NA	NA	840	48.1 ( 40.3-55.0 ) 23.2 ( 17.7-29.5 )	Coelodonta_antiquitatis	NA	NA	NA	1551	43.3 ( 37.8-48.9 ) 19 ( 14.6-23.5 )	Cervus_canadensis_songaricus	NA	NA	NA	NA	NA	NA	NA	NA	NA	NA	NA
S37	SP7161	South	1017191	135056	4.3	25226	24660	53.5714	4209	42.1 ( 38.3-45.8 ) 23.8 ( 20.6-27.2 )	Bison_bonasus	1725	52.1 ( 46.7-57.0 ) 21.3 ( 16.9-26.2 )	Canis_lupus_familiaris	4088	45.5 ( 42.3-48.7 ) 25.6 ( 22.5-28.5 )	Mammuthus_primigenius	1260	40 ( 33.8-46.4 ) 18.4 ( 13.6-23.2 )	Equus_ovodovi	NA	NA	NA	11187	32.2 ( 30.2-34.2 ) 14.2 ( 12.8-15.7 )	Crocuta_crocuta	NA	NA	NA	1195	49.5 ( 43.3-55.0 ) 21.2 ( 16.1-26.3 )	Coelodonta_antiquitatis	NA	NA	NA	996	38.4 ( 31.2-45.0 ) 22.1 ( 16.3-28.9 )	Cervus_canadensis_songaricus	NA	NA	NA	NA	NA	NA	NA	NA	NA	NA	NA
S38	SP7162	South	760181	111359	3.8	21366	21366	54.7625	5055	36.9 ( 33.6-40.2 ) 20.3 ( 17.6-23.3 )	Bison_bison	966	40.1 ( 33.2-47.3 ) 21.6 ( 16.1-28.1 )	Canis_lupus_familiaris	204	38.8 ( 23.4-51.7 ) 43.6 ( 27.8-60.4 )	Mammuthus_primigenius	4736	31.4 ( 28.5-34.5 ) 18.7 ( 16.4-21.0 )	Equus_ovodovi	NA	NA	NA	6497	31.2 ( 28.7-33.6 ) 17.1 ( 15.1-19.1 )	Crocuta_crocuta	NA	NA	NA	1617	38.2 ( 33.2-43.3 ) 24.3 ( 20.1-28.9 )	Coelodonta_antiquitatis	1155	24.4 ( 19.3-30.1 ) 15.1 ( 10.9-20.0 )	Ursus_arctos	1136	46.3 ( 39.9-52.8 ) 24.6 ( 19.5-30.4 )	Cervus_canadensis_songaricus	NA	NA	NA	NA	NA	NA	NA	NA	NA	NA	NA
S39	SP7163	South	22162	616	15.7	274	0	NA
S40	SP7164	South	50529	1415	14.9	839	0	NA
S41	SP7165	South	973306	142542	3.7	26385	26164	54.5857	7548	35.4 ( 32.8-38.0 ) 22.6 ( 20.4-25.0 )	Bos_grunniens	875	34.9 ( 27.8-42.4 ) 16.4 ( 11.1-21.8 )	Canis_lupus_lupus	NA	NA	NA	2085	31.9 ( 27.0-36.5 ) 18.7 ( 15.1-22.3 )	Equus_ovodovi	NA	NA	NA	8663	27.7 ( 25.7-29.9 ) 13.9 ( 12.3-15.6 )	Crocuta_crocuta	NA	NA	NA	4198	39.9 ( 36.8-43.1 ) 21.5 ( 18.9-24.2 )	Coelodonta_antiquitatis	2048	29.7 ( 25.3-34.0 ) 13.5 ( 10.4-16.7 )	Ursus_arctos	747	40 ( 32.1-48.3 ) 19.5 ( 13.5-26.6 )	Cervus_canadensis_songaricus	NA	NA	NA	NA	NA	NA	NA	NA	NA	NA	NA
S42	SP7166	South	101278	2522	17.6	717	99	46.2	NA	NA	NA	NA	NA	NA	NA	NA	NA	NA	NA	NA	NA	NA	NA	99	48.5 ( 30.8-66.5 ) 42.9 ( 24.5-62.8 )	Crocuta_crocuta	NA	NA	NA	NA	NA	NA	NA	NA	NA	NA	NA	NA	NA	NA	NA	NA	NA	NA	NA	NA	NA	NA	NA
S43	SP7167	South	37644	748	19.1	450	0	NA
S44	SP7168	South	796433	104729	4.4	17392	17248	49.5714	8049	45.5 ( 42.8-48.1 ) 24.2 ( 21.8-26.5 )	Bison_bison	198	48.4 ( 27.3-64.0 ) 32.4 ( 15.9-47.0 )	Canis_lupus_lupus	392	49.4 ( 38.4-60.5 ) 30.9 ( 20.2-43.3 )	Mammuthus_primigenius	1195	40.4 ( 33.7-46.6 ) 21.1 ( 15.9-26.1 )	Equus_ovodovi	NA	NA	NA	5372	39.4 ( 36.4-42.3 ) 19.1 ( 16.8-21.5 )	Crocuta_crocuta	NA	NA	NA	281	50 ( 35.8-64.2 ) 34.4 ( 21.3-46.0 )	Coelodonta_antiquitatis	NA	NA	NA	1761	48 ( 42.8-53.2 ) 25.4 ( 20.6-29.9 )	Cervus_canadensis_songaricus	NA	NA	NA	NA	NA	NA	NA	NA	NA	NA	NA
S45	SP7169	South	961728	177218	2.4	29736	16578	51.8	14303	41.8 ( 39.8-43.8 ) 18 ( 16.4-19.5 )	Bos_grunniens	303	48.5 ( 36.2-61.0 ) 21.3 ( 10.7-35.7 )	Canis_lupus_lupus	298	47.1 ( 34.8-59.6 ) 22.2 ( 12.2-32.0 )	Mammuthus_primigenius	1103	41.6 ( 35.1-48.3 ) 19.2 ( 14.3-24.1 )	Equus_ovodovi	NA	NA	NA	NA	NA	NA	NA	NA	NA	NA	NA	NA	NA	NA	NA	571	52 ( 40.7-61.3 ) 24.4 ( 16.5-32.0 )	Cervus_nippon_yesoensis	NA	NA	NA	NA	NA	NA	NA	NA	NA	NA	NA
S46	SP7170	South	97012	2449	17.7	432	0	NA
S47	SP7171	South	894580	169952	2.4	26771	26559	50.85	11766	40.1 ( 37.6-42.6 ) 20.4 ( 18.4-22.5 )	Ovis_ammon	322	41.7 ( 30.2-53.9 ) 23.3 ( 12.1-34.2 )	Canis_lupus_familiaris	NA	NA	NA	1273	50.6 ( 43.8-56.6 ) 24.2 ( 19.2-29.0 )	Equus_ovodovi	NA	NA	NA	11964	30.2 ( 28.3-32.2 ) 14.5 ( 13.0-16.0 )	Crocuta_crocuta	NA	NA	NA	944	41.4 ( 34.5-48.5 ) 26.6 ( 20.7-32.3 )	Coelodonta_antiquitatis	NA	NA	NA	290	42.6 ( 29.2-56.8 ) 22.2 ( 10.6-33.5 )	Cervus_nippon_hortulorum	NA	NA	NA	NA	NA	NA	NA	NA	NA	NA	NA
S48	SP7172	South	906798	116738	4.6	18652	18365	49.6125	8255	45.9 ( 43.1-48.5 ) 27 ( 24.6-29.4 )	Bison_bonasus	522	50.9 ( 40.6-59.4 ) 34.8 ( 26.1-44.4 )	Canis_lupus_lupus	292	40.6 ( 27.6-51.6 ) 34.4 ( 22.9-47.3 )	Mammuthus_primigenius	1312	49 ( 42.6-55.4 ) 24.4 ( 19.4-29.3 )	Equus_ovodovi	NA	NA	NA	6130	34.7 ( 32.1-37.4 ) 20.2 ( 18.0-22.5 )	Crocuta_crocuta	NA	NA	NA	372	42.5 ( 29.7-53.2 ) 27.8 ( 19.2-37.9 )	Coelodonta_antiquitatis	273	54.1 ( 39.3-65.4 ) 21.3 ( 11.9-33.7 )	Ursus_arctos	1209	48.2 ( 41.8-54.6 ) 28.2 ( 22.5-33.7 )	Cervus_canadensis_songaricus	NA	NA	NA	NA	NA	NA	NA	NA	NA	NA	NA
S49	SP7173	South	323566	13338	11.1	2193	869	45.5	869	43.9 ( 36.0-52.1 ) 23.1 ( 16.7-30.5 )	Bos_mutus	NA	NA	NA	NA	NA	NA	NA	NA	NA	NA	NA	NA	NA	NA	NA	NA	NA	NA	NA	NA	NA	NA	NA	NA	NA	NA	NA	NA	NA	NA	NA	NA	NA	NA	NA	NA	NA	NA
S50	SP7174	South	788328	58156	7.6	9403	9137	47.825	4807	43.3 ( 39.5-47.2 ) 27.2 ( 23.8-30.8 )	Bison_bison	134	27.3 ( 10.7-50.2 ) 31.8 ( 10.7-50.2 )	Canis_lupus_familiaris	166	41 ( 23.4-55.4 ) 41.7 ( 25.5-59.2 )	Mammuthus_primigenius	373	45.6 ( 34.3-57.2 ) 27.6 ( 16.9-37.7 )	Equus_ovodovi	NA	NA	NA	2855	40.1 ( 36.3-44.0 ) 19.9 ( 16.6-23.2 )	Crocuta_crocuta	NA	NA	NA	282	60.8 ( 47.4-70.7 ) 29 ( 16.9-40.2 )	Coelodonta_antiquitatis	204	48 ( 33.7-62.6 ) 23.9 ( 12.6-38.8 )	Ursus_arctos	316	54 ( 40.9-66.6 ) 31 ( 19.5-44.5 )	Cervus_canadensis_songaricus	NA	NA	NA	NA	NA	NA	NA	NA	NA	NA	NA
S51	SP7175	South	886256	155019	3.2	28292	28292	53.0375	7130	42.8 ( 39.7-45.8 ) 25.8 ( 23.1-28.7 )	Bison_bonasus	328	44.4 ( 30.5-56.0 ) 23.1 ( 14.3-34.0 )	Canis_lupus_lupus	596	47 ( 36.9-55.6 ) 20 ( 13.3-28.3 )	Mammuthus_primigenius	1785	40.4 ( 34.9-45.5 ) 22.7 ( 18.5-26.9 )	Equus_ovodovi	NA	NA	NA	7270	32.8 ( 30.5-35.3 ) 18.3 ( 16.3-20.4 )	Crocuta_crocuta	NA	NA	NA	793	45.1 ( 37.9-52.4 ) 18.5 ( 12.9-25.2 )	Coelodonta_antiquitatis	275	39 ( 25.0-50.9 ) 25 ( 14.7-37.9 )	Ursus_arctos	10115	45.1 ( 43.0-47.2 ) 22.6 ( 20.7-24.4 )	Cervus_canadensis_songaricus	NA	NA	NA	NA	NA	NA	NA	NA	NA	NA	NA
S52	SP7176	South	123117	3759	14.5	612	0	NA
S53	SP7177	South	855350	165153	2.5	27419	27212	53.5125	11651	38.1 ( 35.8-40.5 ) 20.4 ( 18.5-22.4 )	Bison_bison	591	30.8 ( 22.0-39.0 ) 25.7 ( 16.9-34.1 )	Canis_lupus	403	43.5 ( 32.1-53.1 ) 21.5 ( 12.8-30.1 )	Mammuthus_columbi	1632	39.1 ( 33.6-44.9 ) 24.9 ( 20.2-29.4 )	Equus_ovodovi	NA	NA	NA	10175	28.1 ( 26.1-30.2 ) 12.3 ( 10.9-13.8 )	Crocuta_crocuta	NA	NA	NA	1112	43.9 ( 37.1-50.1 ) 20.1 ( 15.4-25.5 )	Coelodonta_antiquitatis	526	34.2 ( 25.6-43.7 ) 16.5 ( 10.3-24.6 )	Ursus_arctos	1122	37 ( 30.8-43.4 ) 21.6 ( 16.1-27.9 )	Cervus_canadensis_songaricus	NA	NA	NA	NA	NA	NA	NA	NA	NA	NA	NA
S54	SP7178	South	733994	126292	3	15983	15983	50	12412	43.3 ( 41.1-45.5 ) 24.8 ( 22.9-26.8 )	Capra_sibirica	NA	NA	NA	339	48.5 ( 36.0-61.1 ) 26.4 ( 16.7-38.1 )	Mammuthus_primigenius	205	54.2 ( 39.2-68.6 ) 32.6 ( 17.7-45.8 )	Equus_ovodovi	NA	NA	NA	2825	32.6 ( 28.8-36.7 ) 22 ( 18.4-25.8 )	Crocuta_crocuta	NA	NA	NA	NA	NA	NA	NA	NA	NA	202	43.6 ( 27.8-60.4 ) 23.8 ( 10.3-36.8 )	Cervus_nippon_sichuanicus	NA	NA	NA	NA	NA	NA	NA	NA	NA	NA	NA
S55	SP7179	South	695019	112426	3.6	20397	20397	53.2	11424	39.7 ( 37.4-42.0 ) 19.4 ( 17.6-21.2 )	Bison_bonasus	276	51 ( 34.8-63.4 ) 23.6 ( 11.8-35.0 )	Canis_lupus	359	42.7 ( 31.3-54.6 ) 24 ( 14.9-35.3 )	Mammuthus_primigenius	670	46.8 ( 37.8-55.9 ) 28.7 ( 21.9-36.4 )	Equus_ovodovi	NA	NA	NA	5277	33.9 ( 31.0-36.9 ) 15.4 ( 13.2-17.8 )	Crocuta_crocuta	NA	NA	NA	582	39.2 ( 30.1-47.4 ) 17.4 ( 11.0-25.6 )	Coelodonta_antiquitatis	472	42.5 ( 30.9-52.4 ) 28.9 ( 19.8-39.4 )	Ursus_arctos	1337	36.1 ( 30.3-42.2 ) 21.9 ( 17.1-27.3 )	Cervus_canadensis_songaricus	NA	NA	NA	NA	NA	NA	NA	NA	NA	NA	NA
S56	SP7180	South	806675	131144	3.5	23070	20915	53.44	10444	40.9 ( 38.4-43.5 ) 20.1 ( 18.1-22.2 )	Bison_bison	NA	NA	NA	363	39.8 ( 29.5-50.8 ) 27.1 ( 16.0-37.6 )	Mammuthus_primigenius	NA	NA	NA	NA	NA	NA	8975	32.7 ( 30.4-35.1 ) 13.5 ( 11.9-15.2 )	Crocuta_crocuta	NA	NA	NA	NA	NA	NA	509	39.8 ( 29.4-48.9 ) 18.3 ( 11.4-27.1 )	Ursus_arctos	624	38.9 ( 29.1-47.7 ) 18.5 ( 12.0-26.6 )	Cervus_canadensis_songaricus	NA	NA	NA	NA	NA	NA	NA	NA	NA	NA	NA
S57	SP7181	South	31050	1771	10.2	207	0	NA
S58	SP7182	South	607122	43660	6.8	8836	8350	53	2750	32 ( 27.6-36.6 ) 19.6 ( 16.0-23.7 )	Ovis_ammon	834	46.8 ( 38.7-55.0 ) 25.6 ( 18.4-32.6 )	Canis_lupus_familiaris	NA	NA	NA	2165	33.7 ( 29.2-38.0 ) 22.6 ( 19.0-26.7 )	Equus_caballus	NA	NA	NA	1921	28.7 ( 24.1-33.0 ) 18 ( 14.4-22.2 )	Crocuta_crocuta	NA	NA	NA	NA	NA	NA	538	34.8 ( 26.1-44.4 ) 30.6 ( 21.4-39.1 )	Ursus_arctos	142	40 ( 21.1-61.3 ) 27.3 ( 10.7-50.2 )	Cervus_nippon_yesoensis	NA	NA	NA	NA	NA	NA	NA	NA	NA	NA	NA
S59	SP7183	South	681274	99789	3.7	15540	14759	54.46	2601	37.4 ( 32.2-42.9 ) 22.2 ( 17.4-26.8 )	Ovis_ammon	546	37.9 ( 27.6-47.0 ) 19.4 ( 11.5-27.3 )	Canis_lupus_lupus	NA	NA	NA	4138	33 ( 29.6-36.2 ) 21.5 ( 18.8-24.5 )	Equus_przewalskii	NA	NA	NA	7112	28.2 ( 25.7-30.7 ) 15.6 ( 13.7-17.7 )	Crocuta_crocuta	NA	NA	NA	362	39.1 ( 27.6-51.6 ) 25 ( 16.0-35.9 )	Coelodonta_antiquitatis	NA	NA	NA	NA	NA	NA	NA	NA	NA	NA	NA	NA	NA	NA	NA	NA	NA
S60	SP7184	South	672954	130636	2.2	20628	20096	53.1	8978	35 ( 32.1-37.7 ) 21.6 ( 19.2-24.1 )	Bison_bison	NA	NA	NA	214	39.6 ( 26.5-54.0 ) 21.6 ( 11.3-35.3 )	Mammuthus_primigenius	506	30.3 ( 20.6-39.3 ) 27.7 ( 18.4-36.5 )	Equus_ovodovi	NA	NA	NA	6652	26 ( 23.6-28.4 ) 15.2 ( 13.3-17.3 )	Crocuta_crocuta	NA	NA	NA	3462	35.8 ( 32.1-39.6 ) 16.7 ( 14.0-19.5 )	Coelodonta_antiquitatis	NA	NA	NA	284	35.7 ( 21.8-47.8 ) 20.8 ( 10.8-34.1 )	Cervus_canadensis_songaricus	NA	NA	NA	NA	NA	NA	NA	NA	NA	NA	NA
S61	SP7185	South	210002	4918	17.5	849	170	46	170	48.1 ( 25.5-64.7 ) 27.8 ( 14.2-45.2 )	Bos_mutus	NA	NA	NA	NA	NA	NA	NA	NA	NA	NA	NA	NA	NA	NA	NA	NA	NA	NA	NA	NA	NA	NA	NA	NA	NA	NA	NA	NA	NA	NA	NA	NA	NA	NA	NA	NA	NA	NA
S62	SP7186	South	585209	94358	3.1	21336	20908	58.7667	13779	35.9 ( 34.0-37.8 ) 19 ( 17.5-20.6 )	Bison_bison	1404	38.7 ( 31.9-45.0 ) 21.2 ( 16.2-26.2 )	Canis_lupus_lupus	NA	NA	NA	696	35.2 ( 26.8-42.8 ) 28.5 ( 21.5-35.1 )	Equus_caballus	NA	NA	NA	3302	29.6 ( 26.0-33.4 ) 17.2 ( 14.1-20.2 )	Crocuta_crocuta	NA	NA	NA	476	47.4 ( 34.8-57.8 ) 29.8 ( 20.4-38.6 )	Coelodonta_antiquitatis	1251	34.7 ( 28.4-40.6 ) 21.3 ( 16.0-26.4 )	Ursus_arctos	NA	NA	NA	NA	NA	NA	NA	NA	NA	NA	NA	NA	NA	NA
S63	SP7187	South	699845	107972	3.5	24239	24018	57.025	8193	28.6 ( 25.7-31.5 ) 16.9 ( 14.5-19.4 )	Ovis_ammon	3442	35.4 ( 31.3-39.4 ) 22.7 ( 19.2-26.5 )	Canis_lupus_lupus	NA	NA	NA	2507	39.9 ( 34.8-44.5 ) 23.1 ( 19.3-27.3 )	Equus_caballus	NA	NA	NA	4215	26.7 ( 23.7-29.9 ) 13.2 ( 10.9-15.7 )	Crocuta_crocuta	NA	NA	NA	539	38.8 ( 29.4-48.9 ) 24.1 ( 16.7-33.0 )	Coelodonta_antiquitatis	3806	36.8 ( 33.1-40.3 ) 22.3 ( 19.2-25.4 )	Ursus_arctos	890	39.9 ( 31.9-48.2 ) 19.7 ( 13.3-26.1 )	Cervus_canadensis_songaricus	426	32.1 ( 21.9-43.6 ) 22.6 ( 11.7-33.2 )	Microtus_levis	NA	NA	NA	NA	NA	NA	NA	NA
S64	SP7188	South	788825	149874	2.3	26323	26173	52.7571	17596	35.2 ( 33.1-37.3 ) 16.4 ( 14.8-18.1 )	Capra_sibirica	416	45.8 ( 32.7-56.6 ) 22.7 ( 13.8-33.8 )	Canis_lupus_lupus	NA	NA	NA	804	42.2 ( 34.5-50.3 ) 18.6 ( 13.2-25.2 )	Equus_ovodovi	NA	NA	NA	5623	27.8 ( 25.1-30.5 ) 14.6 ( 12.5-16.8 )	Crocuta_crocuta	NA	NA	NA	815	37.7 ( 30.2-45.8 ) 21.6 ( 16.0-28.1 )	Coelodonta_antiquitatis	271	45 ( 32.1-58.4 ) 23.5 ( 12.8-37.5 )	Ursus_arctos	648	41.7 ( 32.1-51.9 ) 27.1 ( 19.1-34.7 )	Cervus_nippon_kopschi	NA	NA	NA	NA	NA	NA	NA	NA	NA	NA	NA
S65	SP7189	South	705999	131067	2.8	25174	23718	55.3167	8054	35.9 ( 32.9-38.9 ) 21.1 ( 18.5-23.8 )	Ovis_ammon	2062	30.5 ( 25.9-35.4 ) 19.6 ( 15.8-23.8 )	Canis_lupus	NA	NA	NA	6975	34.3 ( 31.7-36.8 ) 18.1 ( 16.1-20.1 )	Equus_caballus	NA	NA	NA	5593	29.5 ( 26.8-32.2 ) 13.7 ( 11.7-15.8 )	Crocuta_crocuta	NA	NA	NA	432	38 ( 28.1-48.8 ) 23.9 ( 15.4-34.1 )	Coelodonta_antiquitatis	NA	NA	NA	602	35.4 ( 26.6-45.0 ) 21.9 ( 14.1-31.5 )	Cervus_canadensis_songaricus	NA	NA	NA	NA	NA	NA	NA	NA	NA	NA	NA
S66	SP7190	South	670899	133685	2	24268	17747	57	11757	32.8 ( 30.7-34.9 ) 19 ( 17.3-20.7 )	Bison_bonasus	1884	36.2 ( 31.1-41.5 ) 22.3 ( 17.6-26.8 )	Canis_lupus_lupus	NA	NA	NA	1985	36.8 ( 31.9-41.9 ) 19.4 ( 15.5-23.2 )	Equus_caballus	NA	NA	NA	NA	NA	NA	NA	NA	NA	NA	NA	NA	1646	35.5 ( 30.4-41.0 ) 16.4 ( 12.7-20.7 )	Ursus_arctos	475	32 ( 21.9-41.1 ) 18.5 ( 10.3-26.7 )	Cervus_nippon_centralis	NA	NA	NA	NA	NA	NA	NA	NA	NA	NA	NA
S67	SP7191	South	1031789	160021	3.6	29133	28824	56.625	11988	35.7 ( 33.4-37.9 ) 21.2 ( 19.2-23.1 )	Bison_bonasus	2119	36.8 ( 32.0-41.7 ) 19.6 ( 15.6-23.6 )	Canis_lupus_lupus	862	50.5 ( 42.5-57.5 ) 27.8 ( 21.4-34.9 )	Mammuthus_primigenius	2166	33.4 ( 28.7-37.9 ) 21.9 ( 17.8-25.9 )	Equus_caballus	NA	NA	NA	8028	27.6 ( 25.4-29.8 ) 17.2 ( 15.3-19.1 )	Crocuta_crocuta	NA	NA	NA	713	38 ( 28.9-46.2 ) 24 ( 17.4-31.6 )	Coelodonta_antiquitatis	1638	29 ( 23.9-33.8 ) 18.1 ( 14.2-22.5 )	Ursus_arctos	1310	30 ( 24.2-36.2 ) 19.4 ( 14.8-24.7 )	Cervus_canadensis_songaricus	NA	NA	NA	NA	NA	NA	NA	NA	NA	NA	NA
S68	SP7192	South	949952	144460	3.5	26094	25538	55.3143	8294	39.9 ( 36.9-42.7 ) 23.5 ( 20.9-26.1 )	Bison_bison	2758	41.4 ( 36.9-45.9 ) 23.2 ( 19.3-27.4 )	Canis_lupus_lupus	NA	NA	NA	3205	38.3 ( 34.1-42.5 ) 24 ( 20.7-27.4 )	Equus_caballus	NA	NA	NA	7949	31 ( 28.5-33.5 ) 16.9 ( 14.9-19.0 )	Crocuta_crocuta	NA	NA	NA	998	39.9 ( 33.0-47.1 ) 21.8 ( 16.3-28.3 )	Coelodonta_antiquitatis	1647	37.1 ( 31.8-42.6 ) 16.4 ( 12.2-20.5 )	Ursus_arctos	687	35.7 ( 26.9-45.1 ) 25.7 ( 17.9-34.7 )	Cervus_canadensis_songaricus	NA	NA	NA	NA	NA	NA	NA	NA	NA	NA	NA
S69	SP7193	South	751120	141922	2.6	23491	23491	55.5429	8966	38.2 ( 35.4-40.9 ) 21.3 ( 19.0-23.7 )	Bison_bison	1618	40.6 ( 34.9-46.0 ) 17.6 ( 13.5-22.3 )	Canis_lupus_lupus	NA	NA	NA	2761	38 ( 33.7-42.4 ) 21.5 ( 18.1-25.1 )	Equus_caballus	NA	NA	NA	7896	28.2 ( 26.0-30.5 ) 14.5 ( 12.8-16.3 )	Crocuta_crocuta	NA	NA	NA	673	47 ( 37.6-55.1 ) 19.7 ( 13.0-27.8 )	Coelodonta_antiquitatis	1016	37.2 ( 30.0-43.8 ) 19.3 ( 13.5-25.0 )	Ursus_arctos	561	33 ( 23.9-43.1 ) 17.6 ( 10.9-26.1 )	Cervus_canadensis_songaricus	NA	NA	NA	NA	NA	NA	NA	NA	NA	NA	NA
S70	SP7194	South	966136	177383	2.8	34264	34264	57.4444	13607	37.5 ( 35.2-39.7 ) 21.5 ( 19.6-23.4 )	Bison_bonasus	1911	37 ( 32.0-42.3 ) 22.2 ( 17.7-26.6 )	Canis_lupus	608	32.9 ( 25.8-40.7 ) 17.4 ( 11.0-25.6 )	Mammuthus_primigenius	2338	34.2 ( 29.7-39.0 ) 21.4 ( 17.7-25.4 )	Equus_caballus	NA	NA	NA	10237	25.3 ( 23.4-27.3 ) 14.7 ( 13.2-16.4 )	Crocuta_crocuta	503	40 ( 30.1-50.6 ) 19.1 ( 11.8-28.6 )	Gulo_gulo	1234	38 ( 31.7-43.9 ) 24.9 ( 20.0-30.4 )	Coelodonta_antiquitatis	2481	35.4 ( 31.2-39.8 ) 19.3 ( 15.7-22.9 )	Ursus_arctos	1345	40.5 ( 34.0-46.3 ) 18.1 ( 13.6-23.3 )	Cervus_canadensis_songaricus	NA	NA	NA	NA	NA	NA	NA	NA	NA	NA	NA
S71	SP7195	South	865123	137570	3.4	24313	24085	56.5143	9718	37.4 ( 34.7-40.2 ) 21.5 ( 19.2-24.0 )	Ovis_ammon	2201	38.3 ( 33.4-43.3 ) 19.2 ( 15.5-23.3 )	Canis_lupus	NA	NA	NA	2508	41 ( 36.3-45.8 ) 24.1 ( 20.1-27.9 )	Equus_caballus	NA	NA	NA	6398	29.1 ( 26.6-31.7 ) 16.4 ( 14.4-18.5 )	Crocuta_crocuta	NA	NA	NA	1200	43 ( 36.3-49.0 ) 23.8 ( 18.8-29.4 )	Coelodonta_antiquitatis	1275	36.6 ( 30.7-42.9 ) 15.3 ( 11.2-20.1 )	Ursus_arctos	785	43.8 ( 35.9-51.8 ) 22.5 ( 15.3-29.5 )	Cervus_canadensis_songaricus	NA	NA	NA	NA	NA	NA	NA	NA	NA	NA	NA
S72	SP7196	South	975674	181567	2.2	37092	35771	54.58	23945	37.9 ( 36.4-39.4 ) 20.6 ( 19.3-21.9 )	Bos_grunniens	718	40.2 ( 31.2-49.6 ) 22.1 ( 15.4-30.2 )	Canis_lupus	NA	NA	NA	924	32.9 ( 25.7-40.8 ) 20.2 ( 14.8-26.6 )	Equus_przewalskii	NA	NA	NA	9699	25.7 ( 23.6-27.7 ) 13.5 ( 11.9-15.1 )	Crocuta_crocuta	NA	NA	NA	NA	NA	NA	NA	NA	NA	485	33 ( 23.5-43.6 ) 36.2 ( 25.8-47.8 )	Cervus_canadensis_songaricus	NA	NA	NA	NA	NA	NA	NA	NA	NA	NA	NA
S73	SP7197	South	547872	110837	2.2	18483	18216	56.325	6317	35.3 ( 31.9-38.7 ) 24.4 ( 21.4-27.4 )	Bison_bison	1473	40.6 ( 34.0-46.5 ) 17.9 ( 13.4-23.0 )	Canis_lupus_familiaris	278	42.6 ( 29.4-53.8 ) 21.3 ( 11.6-30.8 )	Mammuthus_primigenius	1759	36 ( 30.4-41.3 ) 18.8 ( 15.2-23.0 )	Equus_hemionus	NA	NA	NA	5956	27 ( 24.4-29.6 ) 14.3 ( 12.3-16.4 )	Crocuta_crocuta	NA	NA	NA	794	38.7 ( 31.1-46.6 ) 16.2 ( 10.9-22.9 )	Coelodonta_antiquitatis	1051	34.6 ( 27.7-41.0 ) 25.3 ( 19.9-31.4 )	Ursus_arctos	588	37.9 ( 28.3-46.5 ) 19.8 ( 12.1-27.5 )	Cervus_nippon_centralis	NA	NA	NA	NA	NA	NA	NA	NA	NA	NA	NA
S74	SP7198	South	921113	190193	2	48281	47708	53.6714	20934	36.9 ( 34.5-39.3 ) 21.2 ( 19.2-23.3 )	Bison_bison	3640	33.6 ( 28.5-39.0 ) 18.3 ( 14.1-22.4 )	Canis_lupus_lupus	NA	NA	NA	4502	31.8 ( 27.4-36.3 ) 21.6 ( 17.6-25.5 )	Equus_caballus	NA	NA	NA	12379	26.4 ( 23.8-28.9 ) 18.4 ( 16.2-20.6 )	Crocuta_crocuta	NA	NA	NA	1393	44.1 ( 34.9-52.1 ) 21.3 ( 14.1-28.4 )	Coelodonta_antiquitatis	2100	35.8 ( 29.2-42.9 ) 23.1 ( 17.4-29.6 )	Ursus_arctos	2760	37.5 ( 31.8-43.4 ) 20.2 ( 15.1-25.2 )	Cervus_canadensis_songaricus	NA	NA	NA	NA	NA	NA	NA	NA	NA	NA	NA
S75	SP7199	South	964416	178571	2	37453	36178	51.375	20760	37.6 ( 34.9-40.2 ) 21.8 ( 19.5-24.2 )	Ovis_ammon	NA	NA	NA	NA	NA	NA	828	42.2 ( 29.9-55.2 ) 26.5 ( 16.4-36.0 )	Equus_ovodovi	NA	NA	NA	14194	23.1 ( 20.8-25.3 ) 14.4 ( 12.6-16.4 )	Crocuta_crocuta	NA	NA	NA	NA	NA	NA	396	25 ( 12.1-42.2 ) 32.4 ( 17.4-50.5 )	Ursus_arctos	NA	NA	NA	NA	NA	NA	NA	NA	NA	NA	NA	NA	NA	NA
S76	SP7200	South	912121	175211	2.4	36886	35884	51.1	12925	29.7 ( 26.5-33.0 ) 17.5 ( 14.8-20.3 )	Ovis_ammon	1929	32.3 ( 25.4-38.8 ) 26.9 ( 20.8-33.8 )	Canis_lupus_lupus	NA	NA	NA	3866	36.6 ( 31.7-41.8 ) 17.5 ( 13.6-21.3 )	Equus_ovodovi	NA	NA	NA	13988	24.8 ( 22.4-27.0 ) 15.1 ( 13.1-17.1 )	Crocuta_crocuta	NA	NA	NA	2293	34.7 ( 29.0-40.9 ) 22.3 ( 17.1-27.4 )	Coelodonta_antiquitatis	883	29.4 ( 20.0-40.3 ) 23.3 ( 14.8-33.6 )	Ursus_arctos	NA	NA	NA	NA	NA	NA	NA	NA	NA	NA	NA	NA	NA	NA
S77	SP7201	South	1098542	217826	2.2	48400	48400	50.875	20349	39.8 ( 37.0-42.5 ) 24.2 ( 21.7-26.6 )	Ovis_ammon	5525	45.3 ( 41.1-49.7 ) 20.4 ( 16.9-24.2 )	Canis_lupus_lupus	1064	38.8 ( 30.1-48.1 ) 26.4 ( 18.3-34.0 )	Mammuthus_primigenius	3834	41.4 ( 35.6-46.8 ) 29.2 ( 24.2-34.5 )	Equus_caballus	NA	NA	NA	13876	31.8 ( 29.3-34.4 ) 19.2 ( 17.1-21.4 )	Crocuta_crocuta	NA	NA	NA	1576	39.6 ( 30.7-47.5 ) 18.3 ( 11.5-25.2 )	Coelodonta_antiquitatis	1342	37 ( 28.2-44.8 ) 28.8 ( 20.8-37.9 )	Ursus_arctos	834	34.8 ( 23.5-47.6 ) 23 ( 14.0-34.2 )	Cervus_canadensis_songaricus	NA	NA	NA	NA	NA	NA	NA	NA	NA	NA	NA
S78	SP7202	South	1242008	246859	2.2	59260	58922	50.75	28197	41.3 ( 39.3-43.3 ) 23.1 ( 21.3-24.9 )	Bison_bison	3057	43.5 ( 37.8-48.7 ) 25.8 ( 20.8-31.3 )	Canis_lupus	3794	40.8 ( 36.2-45.5 ) 25.6 ( 21.4-30.1 )	Mammuthus_primigenius	2180	39.4 ( 31.9-46.1 ) 21.1 ( 15.9-26.9 )	Equus_ovodovi	NA	NA	NA	17446	30.8 ( 28.6-33.0 ) 18 ( 16.2-19.9 )	Crocuta_crocuta	NA	NA	NA	1481	48.4 ( 39.6-55.9 ) 21.6 ( 14.4-28.6 )	Coelodonta_antiquitatis	1451	43.4 ( 35.1-50.7 ) 20.4 ( 13.8-26.8 )	Ursus_arctos	1316	47.7 ( 37.3-56.6 ) 26.1 ( 17.6-34.2 )	Cervus_canadensis_songaricus	NA	NA	NA	NA	NA	NA	NA	NA	NA	NA	NA
S79	SP7203	South	1481674	290791	2.1	72564	72193	51.1125	35845	35.8 ( 34.0-37.6 ) 18.2 ( 16.6-19.7 )	Bison_bison	2215	40.5 ( 33.9-46.6 ) 18.1 ( 12.9-23.3 )	Canis_lupus_familiaris	1569	42 ( 33.9-49.2 ) 25.1 ( 18.8-32.4 )	Mammuthus_primigenius	3898	37.1 ( 32.5-41.8 ) 18.7 ( 15.1-22.7 )	Equus_ovodovi	NA	NA	NA	21789	29.5 ( 27.6-31.5 ) 12.4 ( 11.0-13.8 )	Crocuta_crocuta	NA	NA	NA	2316	40.5 ( 34.1-46.4 ) 17.6 ( 12.9-22.4 )	Coelodonta_antiquitatis	1257	32.6 ( 23.9-40.6 ) 21.5 ( 14.2-28.8 )	Ursus_arctos	3304	34.7 ( 29.5-40.1 ) 18.7 ( 14.6-23.4 )	Cervus_canadensis_songaricus	NA	NA	NA	NA	NA	NA	NA	NA	NA	NA	NA
S80	SP7204	South	1211777	238215	2.1	55963	37724	51.7	23605	36 ( 33.8-38.2 ) 15.5 ( 13.9-17.2 )	Bison_bonasus	881	37.6 ( 26.8-47.2 ) 25 ( 16.0-35.9 )	Canis_lupus_lupus	1709	39.8 ( 32.8-46.2 ) 22.2 ( 16.4-28.8 )	Mammuthus_columbi	3608	35.8 ( 30.8-41.1 ) 18.2 ( 14.3-22.1 )	Equus_ovodovi	NA	NA	NA	NA	NA	NA	NA	NA	NA	2413	34.7 ( 29.2-40.6 ) 16.7 ( 12.4-21.7 )	Coelodonta_antiquitatis	840	32 ( 23.0-42.1 ) 16.7 ( 10.0-25.3 )	Ursus_arctos	4668	38.5 ( 34.2-43.0 ) 19.1 ( 15.8-22.8 )	Cervus_canadensis_songaricus	NA	NA	NA	NA	NA	NA	NA	NA	NA	NA	NA
S81	SP7205	South	941009	191038	2.3	43179	42988	49.9625	20412	41.2 ( 38.9-43.5 ) 22.4 ( 20.3-24.4 )	Bison_bison	890	38.7 ( 27.8-48.3 ) 26 ( 16.6-37.2 )	Canis_lupus_familiaris	850	38.6 ( 28.2-47.8 ) 31.6 ( 22.6-41.8 )	Mammuthus_primigenius	1916	35.1 ( 27.8-41.8 ) 21.7 ( 16.0-28.3 )	Equus_ovodovi	NA	NA	NA	12264	31.7 ( 29.0-34.2 ) 15.5 ( 13.5-17.6 )	Crocuta_crocuta	NA	NA	NA	1887	39.4 ( 32.5-45.6 ) 22 ( 16.0-27.7 )	Coelodonta_antiquitatis	814	44.2 ( 33.6-53.3 ) 31.2 ( 21.1-42.7 )	Ursus_arctos	3955	43.9 ( 38.6-48.9 ) 21.4 ( 17.1-25.6 )	Cervus_canadensis_songaricus	NA	NA	NA	NA	NA	NA	NA	NA	NA	NA	NA
S82	SP7206	South	1063042	194683	1.9	39849	38641	49.4667	18705	38.6 ( 36.3-40.9 ) 22.4 ( 20.4-24.5 )	Bison_bison	2771	37.7 ( 32.3-43.4 ) 22.1 ( 17.0-27.1 )	Canis_lupus_lupus	NA	NA	NA	1715	41.7 ( 33.5-49.1 ) 25.9 ( 18.9-32.6 )	Equus_caballus	NA	NA	NA	12683	34.4 ( 31.7-37.1 ) 17.7 ( 15.4-19.9 )	Crocuta_crocuta	NA	NA	NA	1025	36.7 ( 26.3-46.0 ) 18.7 ( 11.6-25.8 )	Coelodonta_antiquitatis	NA	NA	NA	1742	44.3 ( 36.6-52.2 ) 25.4 ( 19.1-32.6 )	Cervus_canadensis_songaricus	NA	NA	NA	NA	NA	NA	NA	NA	NA	NA	NA
S83	SP7207	South	1053157	183370	1.7	36209	35461	50.1571	20399	37 ( 34.8-39.3 ) 16.7 ( 15.0-18.5 )	Bison_bonasus	NA	NA	NA	NA	NA	NA	888	29.3 ( 20.6-39.3 ) 21.4 ( 12.9-29.7 )	Equus_ovodovi	1136	42.7 ( 33.4-50.9 ) 22.7 ( 15.7-30.9 )	Panthera_leo_persica	9620	33.5 ( 30.5-36.4 ) 12.5 ( 10.4-14.6 )	Crocuta_crocuta	NA	NA	NA	596	32.8 ( 19.9-44.3 ) 21.9 ( 12.5-34.0 )	Coelodonta_antiquitatis	452	46 ( 31.8-60.7 ) 25.6 ( 11.1-39.3 )	Ursus_arctos	2370	38.5 ( 32.6-44.6 ) 27.1 ( 20.9-33.0 )	Cervus_canadensis_songaricus	NA	NA	NA	NA	NA	NA	NA	NA	NA	NA	NA
S84	SP7208	South	1121088	208345	2.9	49908	49645	50.9	20358	38.8 ( 36.3-41.3 ) 24.5 ( 22.3-26.8 )	Bison_bison	3234	34.6 ( 29.3-40.2 ) 22 ( 17.4-27.0 )	Canis_lupus_lupus	772	56 ( 44.2-65.4 ) 32.1 ( 21.9-43.6 )	Mammuthus_primigenius	2678	39.8 ( 33.3-45.8 ) 29.9 ( 23.9-35.5 )	Equus_caballus	NA	NA	NA	15733	31.9 ( 29.7-34.2 ) 17 ( 15.1-19.0 )	Crocuta_crocuta	NA	NA	NA	1951	39.6 ( 32.8-45.9 ) 29.6 ( 23.2-35.7 )	Coelodonta_antiquitatis	3321	35.5 ( 30.6-40.5 ) 21.4 ( 16.8-26.0 )	Ursus_arctos	1598	45.9 ( 37.0-53.6 ) 26.1 ( 18.3-33.5 )	Cervus_canadensis_songaricus	NA	NA	NA	NA	NA	NA	NA	NA	NA	NA	NA
S85	SP7209	South	1070775	198107	2.8	55690	54642	53.2286	16300	39.9 ( 36.9-42.7 ) 24.6 ( 22.0-27.2 )	Bison_bison	8950	39.8 ( 36.2-43.4 ) 22.2 ( 19.1-25.1 )	Canis_lupus	NA	NA	NA	3518	38.1 ( 32.6-43.7 ) 25.8 ( 20.7-30.8 )	Equus_przewalskii	NA	NA	NA	13993	31.2 ( 28.8-33.7 ) 18.7 ( 16.6-20.9 )	Crocuta_crocuta	NA	NA	NA	1207	39.5 ( 29.9-48.0 ) 21.9 ( 14.0-29.7 )	Coelodonta_antiquitatis	8870	33.6 ( 30.5-36.9 ) 23.1 ( 20.1-25.9 )	Ursus_arctos	1804	38.8 ( 31.3-46.7 ) 23.8 ( 17.7-30.9 )	Cervus_canadensis_songaricus	NA	NA	NA	NA	NA	NA	NA	NA	NA	NA	NA
S86	SP7210	South	1360641	278199	2.3	70292	70020	50.825	34765	38.7 ( 36.9-40.6 ) 20.9 ( 19.3-22.5 )	Bison_bison	1135	52.3 ( 43.3-61.2 ) 24.1 ( 16.4-33.3 )	Canis_lupus_lupus	3136	45.3 ( 40.2-50.5 ) 19.9 ( 15.6-24.2 )	Mammuthus_primigenius	8286	40 ( 36.6-43.2 ) 17.3 ( 14.7-19.9 )	Equus_ovodovi	NA	NA	NA	17534	31.6 ( 29.5-33.8 ) 15.3 ( 13.7-17.1 )	Crocuta_crocuta	NA	NA	NA	1772	48.1 ( 40.8-54.6 ) 19.5 ( 13.6-25.3 )	Coelodonta_antiquitatis	1131	43.4 ( 34.7-52.4 ) 19.5 ( 12.6-28.0 )	Ursus_arctos	2261	38.7 ( 31.9-45.0 ) 26 ( 20.4-32.3 )	Cervus_canadensis_songaricus	NA	NA	NA	NA	NA	NA	NA	NA	NA	NA	NA
S87	SP7211	South	585107	117556	1.7	34309	32859	54.2667	9462	34.2 ( 30.4-38.1 ) 17.1 ( 14.0-20.2 )	Ovis_ammon	2765	37 ( 30.9-43.4 ) 28.4 ( 22.7-33.9 )	Canis_lupus_lupus	NA	NA	NA	1271	36.8 ( 27.6-46.7 ) 18.9 ( 12.0-25.8 )	Equus_przewalskii	NA	NA	NA	3983	30.7 ( 26.1-35.1 ) 17.3 ( 13.6-21.4 )	Crocuta_crocuta	3684	31.1 ( 26.7-35.7 ) 18.5 ( 14.4-22.5 )	Gulo_gulo	NA	NA	NA	11694	32.7 ( 30.0-35.5 ) 16.3 ( 14.1-18.5 )	Ursus_arctos	NA	NA	NA	NA	NA	NA	NA	NA	NA	NA	NA	NA	NA	NA
S88	SP7212	South	1100414	215380	2.4	61478	60484	54.1	14630	36.6 ( 33.4-39.9 ) 21.6 ( 18.9-24.4 )	Bison_bison	14187	37.5 ( 34.8-40.2 ) 21.3 ( 19.0-23.6 )	Canis_lupus	NA	NA	NA	8214	39.4 ( 35.7-42.9 ) 24 ( 20.9-27.2 )	Equus_caballus	NA	NA	NA	12087	33.3 ( 30.5-36.1 ) 19.6 ( 17.3-22.1 )	Crocuta_crocuta	NA	NA	NA	1010	36.3 ( 26.4-47.0 ) 31.4 ( 21.8-42.3 )	Coelodonta_antiquitatis	5716	34 ( 30.3-37.9 ) 19.1 ( 15.7-22.4 )	Ursus_arctos	4640	32.5 ( 27.8-36.9 ) 22.1 ( 18.0-26.1 )	Cervus_canadensis_songaricus	NA	NA	NA	NA	NA	NA	NA	NA	NA	NA	NA
S89	SP7213	South	760908	148502	2.7	44212	43237	53.5571	15305	39.1 ( 36.2-41.8 ) 22.3 ( 19.9-24.7 )	Bison_bison	5443	38.8 ( 34.3-43.1 ) 21.7 ( 18.2-25.5 )	Canis_lupus	NA	NA	NA	5474	37.4 ( 33.0-41.5 ) 21.9 ( 18.3-25.5 )	Equus_przewalskii	NA	NA	NA	8561	28.3 ( 25.2-31.3 ) 14.6 ( 12.3-17.3 )	Crocuta_crocuta	NA	NA	NA	787	28.4 ( 18.5-40.1 ) 19.8 ( 11.7-30.1 )	Coelodonta_antiquitatis	5669	30.1 ( 26.4-34.0 ) 19 ( 15.7-22.3 )	Ursus_arctos	1998	38.2 ( 31.2-45.6 ) 21.1 ( 14.9-27.2 )	Cervus_canadensis_songaricus	NA	NA	NA	NA	NA	NA	NA	NA	NA	NA	NA
S90	SP7214	South	541051	100690	1.6	19590	19473	51.0571	9609	34.9 ( 31.6-38.4 ) 22.4 ( 19.3-25.6 )	Capra_sibirica	1230	40.5 ( 30.5-49.4 ) 20.9 ( 13.0-28.7 )	Canis_lupus_lupus	NA	NA	NA	1882	33.1 ( 25.8-39.9 ) 19.7 ( 13.5-25.7 )	Equus_ovodovi	NA	NA	NA	4096	26.7 ( 22.3-31.4 ) 15.7 ( 11.8-19.6 )	Crocuta_crocuta	NA	NA	NA	370	34.1 ( 18.1-48.1 ) 28.6 ( 14.6-46.3 )	Coelodonta_antiquitatis	1712	29.7 ( 22.8-36.3 ) 20.1 ( 13.5-26.6 )	Ursus_arctos	574	41.2 ( 27.6-55.8 ) 20.8 ( 10.8-34.1 )	Cervus_nippon_yakushimae	NA	NA	NA	NA	NA	NA	NA	NA	NA	NA	NA
S91	SP7215	South	1216222	223564	2.9	62270	60687	53.2143	20650	37.4 ( 34.6-40.0 ) 25.1 ( 22.6-27.7 )	Bison_bison	6744	38.9 ( 34.9-42.9 ) 20 ( 17.0-23.4 )	Canis_lupus_lupus	NA	NA	NA	9003	35.5 ( 32.3-38.6 ) 23.3 ( 20.4-26.1 )	Equus_caballus	NA	NA	NA	15055	27.1 ( 24.8-29.3 ) 16.7 ( 14.8-18.7 )	Crocuta_crocuta	NA	NA	NA	1408	33.8 ( 26.0-42.3 ) 26.8 ( 20.0-34.4 )	Coelodonta_antiquitatis	5680	35.6 ( 31.6-39.5 ) 21 ( 17.7-24.5 )	Ursus_arctos	2147	34.9 ( 28.5-41.7 ) 24.4 ( 18.2-30.4 )	Cervus_canadensis_songaricus	NA	NA	NA	NA	NA	NA	NA	NA	NA	NA	NA
S92	SP7216	South	1508562	274141	2	69987	67994	53.1286	33803	27.6 ( 25.9-29.3 ) 14.4 ( 13.1-15.8 )	Ovis_ammon	NA	NA	NA	1418	36.6 ( 29.2-44.6 ) 17.9 ( 11.7-24.2 )	Mammuthus_primigenius	1822	33.5 ( 26.5-41.2 ) 23.1 ( 17.2-29.9 )	Equus_ovodovi	NA	NA	NA	25249	22.9 ( 21.3-24.6 ) 11.2 ( 10.0-12.5 )	Crocuta_crocuta	1102	20.7 ( 12.9-28.5 ) 20 ( 13.6-27.7 )	Gulo_gulo	3256	32.5 ( 27.3-37.4 ) 17.6 ( 13.8-21.8 )	Coelodonta_antiquitatis	NA	NA	NA	1344	36.1 ( 26.8-44.6 ) 21 ( 13.5-30.3 )	Cervus_canadensis_songaricus	NA	NA	NA	NA	NA	NA	NA	NA	NA	NA	NA
S93	SP7217	South	1254605	229135	1.8	55680	35727	51.4143	24652	29.4 ( 27.3-31.6 ) 15 ( 13.3-16.8 )	Ovis_ammon	1084	38.8 ( 28.2-48.1 ) 19.6 ( 12.6-28.4 )	Canis_lupus	769	59.5 ( 46.6-69.2 ) 23.8 ( 14.2-33.0 )	Mammuthus_primigenius	3985	36.6 ( 31.5-41.3 ) 19.2 ( 15.5-23.2 )	Equus_ovodovi	NA	NA	NA	NA	NA	NA	NA	NA	NA	3459	35.4 ( 30.7-40.2 ) 17.3 ( 13.3-21.2 )	Coelodonta_antiquitatis	785	35.8 ( 25.4-47.2 ) 25.6 ( 15.3-35.4 )	Ursus_arctos	993	36.8 ( 26.1-48.7 ) 25.3 ( 15.1-35.0 )	Cervus_nippon_kopschi	NA	NA	NA	NA	NA	NA	NA	NA	NA	NA	NA
S94	SP7218	South	1110615	177848	1.9	40620	16275	51.15	8454	40 ( 36.4-43.7 ) 18.4 ( 15.6-21.4 )	Bison_bison	NA	NA	NA	1199	25.5 ( 17.9-32.8 ) 15.9 ( 10.0-23.4 )	Mammuthus_primigenius	5728	35.2 ( 31.1-39.2 ) 15.3 ( 12.5-18.2 )	Equus_ovodovi	NA	NA	NA	NA	NA	NA	NA	NA	NA	894	37.5 ( 27.8-48.0 ) 30 ( 21.2-40.0 )	Coelodonta_antiquitatis	NA	NA	NA	NA	NA	NA	NA	NA	NA	NA	NA	NA	NA	NA	NA	NA	NA
S95	SP7219	South	1656990	247744	1.7	74314	72878	49.025	52126	43.7 ( 42.2-45.1 ) 22 ( 20.8-23.2 )	Bos_primigenius	NA	NA	NA	11409	28.8 ( 26.2-31.4 ) 17.3 ( 15.0-19.5 )	Mammuthus_primigenius	1041	36.8 ( 27.6-46.7 ) 23.5 ( 15.7-33.0 )	Equus_ovodovi	NA	NA	NA	8302	28.8 ( 25.6-31.9 ) 12.7 ( 10.5-15.3 )	Crocuta_crocuta	NA	NA	NA	NA	NA	NA	NA	NA	NA	NA	NA	NA	NA	NA	NA	NA	NA	NA	NA	NA	NA	NA	NA
S96	SP7220	South	1327423	252366	2.1	60030	59722	51.2125	24448	38.8 ( 36.7-41.0 ) 25.2 ( 23.2-27.2 )	Bison_bison	1119	43.8 ( 33.6-54.3 ) 25.5 ( 17.4-35.1 )	Canis_lupus	2688	46.4 ( 40.3-51.8 ) 37 ( 31.2-43.2 )	Mammuthus_primigenius	6092	40.8 ( 36.6-44.8 ) 29.3 ( 25.8-33.0 )	Equus_ovodovi	NA	NA	NA	19209	32.4 ( 30.3-34.4 ) 18.8 ( 17.0-20.6 )	Crocuta_crocuta	NA	NA	NA	2608	47.8 ( 42.3-53.3 ) 23.9 ( 18.5-29.2 )	Coelodonta_antiquitatis	930	39.2 ( 28.8-48.4 ) 25 ( 17.0-34.4 )	Ursus_arctos	2628	40.9 ( 35.2-46.8 ) 30.6 ( 24.8-36.1 )	Cervus_canadensis_songaricus	NA	NA	NA	NA	NA	NA	NA	NA	NA	NA	NA
S97	SP7221	South	1004257	185208	1.8	39875	39694	50.3	19954	39.5 ( 36.9-42.0 ) 26.1 ( 23.8-28.4 )	Bison_bonasus	559	42.4 ( 29.6-55.9 ) 39.6 ( 26.5-54.0 )	Canis_lupus_familiaris	1309	44.7 ( 37.3-52.3 ) 30.5 ( 22.8-37.8 )	Mammuthus_primigenius	4303	38.1 ( 33.3-43.1 ) 24.8 ( 20.5-28.9 )	Equus_ovodovi	NA	NA	NA	10389	32.3 ( 29.4-35.1 ) 19.3 ( 16.7-21.8 )	Crocuta_crocuta	NA	NA	NA	825	42.7 ( 31.2-52.5 ) 26.7 ( 16.8-36.1 )	Coelodonta_antiquitatis	NA	NA	NA	2355	40.7 ( 34.6-47.0 ) 26 ( 20.6-32.0 )	Cervus_canadensis_songaricus	NA	NA	NA	NA	NA	NA	NA	NA	NA	NA	NA
S98	SP7222	South	1134866	220549	2.1	48638	47988	52.3143	18871	34.4 ( 31.8-37.0 ) 17.6 ( 15.6-19.8 )	Ovis_ammon	1104	43.5 ( 33.4-52.2 ) 24.3 ( 15.9-32.4 )	Canis_lupus	1297	39.4 ( 31.3-48.0 ) 19.4 ( 12.7-26.1 )	Mammuthus_primigenius	2346	38.9 ( 32.2-45.8 ) 19.3 ( 14.1-24.5 )	Equus_caballus	NA	NA	NA	19743	26.3 ( 24.4-28.2 ) 13.6 ( 12.0-15.1 )	Crocuta_crocuta	NA	NA	NA	3321	39.9 ( 34.8-45.1 ) 17.1 ( 13.4-21.5 )	Coelodonta_antiquitatis	1306	35.5 ( 27.9-43.7 ) 18.6 ( 12.1-25.2 )	Ursus_arctos	NA	NA	NA	NA	NA	NA	NA	NA	NA	NA	NA	NA	NA	NA
S99	SP7223	South	1346886	246904	2	60313	60067	50.7625	27522	39.4 ( 37.4-41.4 ) 19.5 ( 17.9-21.1 )	Bison_bison	1113	41.3 ( 32.4-50.6 ) 31.9 ( 22.8-40.3 )	Canis_lupus_lupus	881	49.5 ( 38.4-58.7 ) 18.9 ( 11.9-27.6 )	Mammuthus_primigenius	4973	37 ( 32.6-41.2 ) 19.9 ( 16.4-23.2 )	Equus_ovodovi	NA	NA	NA	18727	31.7 ( 29.6-33.9 ) 15.8 ( 14.1-17.5 )	Crocuta_crocuta	NA	NA	NA	2026	40 ( 33.5-46.7 ) 22.3 ( 17.0-28.3 )	Coelodonta_antiquitatis	2938	37.7 ( 32.4-43.3 ) 21.7 ( 17.1-26.2 )	Ursus_arctos	1887	41.2 ( 34.0-48.6 ) 18.9 ( 13.2-24.7 )	Cervus_canadensis_songaricus	NA	NA	NA	NA	NA	NA	NA	NA	NA	NA	NA
S100	SP7224	South	1448452	252264	1.7	63624	61866	52.1714	37961	35.9 ( 34.1-37.7 ) 16.2 ( 14.7-17.6 )	Ovis_ammon	687	41.7 ( 30.2-53.9 ) 30.4 ( 18.8-44.1 )	Canis_lupus_lupus	730	35.2 ( 24.3-45.0 ) 28 ( 18.2-37.1 )	Mammuthus_primigenius	2514	40 ( 34.3-45.9 ) 19.4 ( 14.7-24.2 )	Equus_ovodovi	NA	NA	NA	15216	30.3 ( 28.1-32.5 ) 12.1 ( 10.5-13.8 )	Crocuta_crocuta	NA	NA	NA	NA	NA	NA	962	42.7 ( 33.4-50.9 ) 18.3 ( 10.8-25.9 )	Ursus_arctos	3796	37.1 ( 32.4-41.5 ) 19.3 ( 15.2-23.4 )	Cervus_canadensis_songaricus	NA	NA	NA	NA	NA	NA	NA	NA	NA	NA	NA
S101	SP7225	South	1208934	206356	1.7	50261	32317	50.85	26966	39.1 ( 37.1-41.1 ) 16.8 ( 15.2-18.4 )	Bos_mutus	NA	NA	NA	NA	NA	NA	2378	41.2 ( 34.2-47.4 ) 14.5 ( 10.4-19.4 )	Equus_ovodovi	NA	NA	NA	NA	NA	NA	NA	NA	NA	1624	34.1 ( 27.8-40.9 ) 25.1 ( 18.5-31.5 )	Coelodonta_antiquitatis	NA	NA	NA	1349	36.3 ( 27.4-45.9 ) 19.8 ( 12.7-28.7 )	Cervus_canadensis_songaricus	NA	NA	NA	NA	NA	NA	NA	NA	NA	NA	NA
S102	SP7226	South	1348175	245472	2.2	54493	54493	50.0625	22999	39.5 ( 37.4-41.6 ) 23.9 ( 22.1-25.9 )	Bison_bonasus	586	53.2 ( 36.1-65.9 ) 23.7 ( 12.3-34.7 )	Canis_lupus	825	49.5 ( 38.2-58.8 ) 28.7 ( 19.3-37.5 )	Mammuthus_primigenius	3918	40.2 ( 35.5-45.0 ) 27.1 ( 22.7-31.4 )	Equus_ovodovi	NA	NA	NA	21110	31.2 ( 29.2-33.2 ) 17.9 ( 16.3-19.6 )	Crocuta_crocuta	NA	NA	NA	1969	45.2 ( 38.8-51.7 ) 27.6 ( 22.0-33.7 )	Coelodonta_antiquitatis	1148	41.1 ( 31.6-49.5 ) 32.2 ( 23.8-41.5 )	Ursus_arctos	1938	46.9 ( 39.4-54.5 ) 31.4 ( 24.1-38.3 )	Cervus_canadensis_songaricus	NA	NA	NA	NA	NA	NA	NA	NA	NA	NA	NA
S103	SP7227	South	1044609	188506	1.8	40858	40626	50.0286	21310	42.4 ( 39.9-44.9 ) 23.1 ( 20.8-25.3 )	Bison_bonasus	489	47.3 ( 33.7-61.2 ) 26.3 ( 14.1-37.8 )	Canis_lupus_lupus	451	39.3 ( 26.5-53.2 ) 32.7 ( 19.9-47.5 )	Mammuthus_primigenius	3481	42.6 ( 37.1-47.6 ) 20.7 ( 16.5-25.5 )	Equus_ovodovi	NA	NA	NA	13239	33.3 ( 30.7-35.9 ) 16.2 ( 14.1-18.3 )	Crocuta_crocuta	NA	NA	NA	606	46.2 ( 35.0-57.8 ) 24.3 ( 14.0-34.2 )	Coelodonta_antiquitatis	NA	NA	NA	1050	45.1 ( 35.8-54.8 ) 25.3 ( 17.1-35.0 )	Cervus_nippon_yakushimae	NA	NA	NA	NA	NA	NA	NA	NA	NA	NA	NA
S104	SP7228	South	1240017	238111	2	54157	52179	52.1167	25011	36.8 ( 34.5-39.1 ) 19.9 ( 17.9-21.9 )	Bison_bison	NA	NA	NA	1080	42.5 ( 33.5-51.9 ) 20.3 ( 12.9-27.6 )	Mammuthus_primigenius	1849	34.8 ( 28.3-41.8 ) 19.7 ( 14.2-26.2 )	Equus_caballus	NA	NA	NA	20843	26.6 ( 24.7-28.5 ) 12.2 ( 10.8-13.6 )	Crocuta_crocuta	NA	NA	NA	2277	34.9 ( 29.0-41.2 ) 22.3 ( 17.6-27.7 )	Coelodonta_antiquitatis	1119	39.3 ( 29.6-47.9 ) 22.8 ( 14.7-30.6 )	Ursus_arctos	NA	NA	NA	NA	NA	NA	NA	NA	NA	NA	NA	NA	NA	NA
S105	SP7229	South	1177645	224711	2.2	48635	48383	49.3143	19695	41.6 ( 39.2-43.9 ) 24.6 ( 22.5-26.7 )	Bison_bonasus	1069	46.3 ( 36.9-54.3 ) 19.1 ( 12.4-27.5 )	Canis_lupus_lupus	1600	42.4 ( 35.0-50.0 ) 27.1 ( 20.7-34.2 )	Mammuthus_primigenius	5894	38.1 ( 34.2-42.0 ) 31.2 ( 27.6-34.7 )	Equus_ovodovi	NA	NA	NA	16549	35.4 ( 33.1-37.7 ) 20.6 ( 18.7-22.7 )	Crocuta_crocuta	NA	NA	NA	1373	41.9 ( 34.0-48.9 ) 29.6 ( 22.6-37.3 )	Coelodonta_antiquitatis	NA	NA	NA	2203	40.9 ( 34.4-47.6 ) 32.5 ( 26.2-38.4 )	Cervus_canadensis_songaricus	NA	NA	NA	NA	NA	NA	NA	NA	NA	NA	NA
S106	SP7230	South	1111764	203032	1.8	45877	44984	50.2571	16677	38.7 ( 36.2-41.3 ) 21.6 ( 19.4-23.8 )	Bison_bonasus	980	50 ( 40.9-59.1 ) 22.7 ( 14.5-30.7 )	Canis_lupus	891	42.9 ( 33.2-52.9 ) 28.1 ( 19.4-38.2 )	Mammuthus_primigenius	8036	38.6 ( 35.3-41.9 ) 19.8 ( 17.2-22.5 )	Equus_ovodovi	NA	NA	NA	13987	32.8 ( 30.3-35.1 ) 16.8 ( 14.8-18.7 )	Crocuta_crocuta	NA	NA	NA	1395	37.7 ( 30.0-44.8 ) 20 ( 14.0-27.2 )	Coelodonta_antiquitatis	NA	NA	NA	3018	40.9 ( 34.6-46.7 ) 29 ( 23.6-34.2 )	Cervus_nippon_sichuanicus	NA	NA	NA	NA	NA	NA	NA	NA	NA	NA	NA
S107	SP7231	South	618091	102959	1.5	21472	21219	49.6857	10091	42.2 ( 38.7-45.4 ) 20.9 ( 18.0-23.8 )	Bison_bonasus	374	36.4 ( 22.4-52.2 ) 30.2 ( 17.2-46.1 )	Canis_lupus_lupus	349	47.6 ( 29.8-61.3 ) 26.5 ( 10.7-41.2 )	Mammuthus_columbi	2241	35.5 ( 29.1-42.3 ) 20.9 ( 16.2-26.2 )	Equus_ovodovi	NA	NA	NA	6774	35 ( 31.5-38.4 ) 12.8 ( 10.3-15.4 )	Crocuta_crocuta	NA	NA	NA	570	57.9 ( 44.1-70.9 ) 20.6 ( 10.2-30.9 )	Coelodonta_antiquitatis	NA	NA	NA	820	42.4 ( 32.1-53.1 ) 32.9 ( 22.9-44.2 )	Cervus_canadensis_songaricus	NA	NA	NA	NA	NA	NA	NA	NA	NA	NA	NA
S108	SP7232	South	1345142	245530	2.1	52234	51522	49.5286	19617	45.4 ( 43.2-47.6 ) 28.9 ( 26.8-30.9 )	Bison_bonasus	918	48.5 ( 38.3-58.7 ) 31.9 ( 22.5-42.5 )	Canis_lupus_familiaris	1087	47.8 ( 38.3-55.8 ) 31.4 ( 23.3-40.5 )	Mammuthus_primigenius	4139	44.2 ( 39.6-48.8 ) 29.7 ( 25.8-33.8 )	Equus_ovodovi	NA	NA	NA	19852	37.3 ( 35.1-39.4 ) 21 ( 19.2-22.7 )	Crocuta_crocuta	NA	NA	NA	2690	44.4 ( 39.1-49.8 ) 33.6 ( 28.3-38.7 )	Coelodonta_antiquitatis	NA	NA	NA	3219	43.6 ( 38.3-48.5 ) 28.2 ( 23.6-33.3 )	Cervus_canadensis_songaricus	NA	NA	NA	NA	NA	NA	NA	NA	NA	NA	NA
S109	SP7233	South	1445608	258759	1.8	63752	63307	50.4	36660	38.6 ( 36.8-40.4 ) 22.8 ( 21.2-24.3 )	Bison_bison	1540	38.5 ( 31.1-46.2 ) 29.6 ( 22.6-37.3 )	Canis_lupus_lupus	1100	50 ( 40.5-59.5 ) 28.5 ( 20.4-36.0 )	Mammuthus_primigenius	4162	39.5 ( 34.9-44.3 ) 20.6 ( 16.8-24.3 )	Equus_ovodovi	NA	NA	NA	16124	31.4 ( 29.1-33.7 ) 18.5 ( 16.5-20.5 )	Crocuta_crocuta	NA	NA	NA	1901	42.5 ( 35.9-49.2 ) 24.8 ( 19.4-30.8 )	Coelodonta_antiquitatis	NA	NA	NA	1820	41.1 ( 33.9-48.5 ) 23.8 ( 17.4-31.1 )	Cervus_canadensis_songaricus	NA	NA	NA	NA	NA	NA	NA	NA	NA	NA	NA
S110	SP7234	South	1534051	240480	1.8	65225	50187	50.85	48398	36 ( 34.6-37.4 ) 11.5 ( 10.6-12.4 )	Bison_bonasus	NA	NA	NA	NA	NA	NA	NA	NA	NA	NA	NA	NA	NA	NA	NA	NA	NA	NA	NA	NA	NA	1789	34.8 ( 27.8-41.3 ) 17.5 ( 12.5-23.5 )	Ursus_arctos	NA	NA	NA	NA	NA	NA	NA	NA	NA	NA	NA	NA	NA	NA
S111	SP7235	South	1437787	257188	1.9	59881	59205	50.9857	27533	38 ( 36.0-40.0 ) 19.4 ( 17.8-21.1 )	Bison_bison	1697	34.3 ( 27.9-41.2 ) 20.5 ( 14.5-26.5 )	Canis_lupus_lupus	669	50 ( 39.4-60.6 ) 28.6 ( 18.4-40.6 )	Mammuthus_primigenius	4826	38.8 ( 34.3-43.0 ) 19.1 ( 15.8-22.5 )	Equus_ovodovi	NA	NA	NA	22048	33 ( 31.0-35.0 ) 13.8 ( 12.3-15.2 )	Crocuta_crocuta	NA	NA	NA	1268	47.5 ( 38.3-55.4 ) 23.3 ( 16.2-30.2 )	Coelodonta_antiquitatis	NA	NA	NA	1164	46.8 ( 37.2-56.6 ) 31.1 ( 21.7-39.9 )	Cervus_canadensis_songaricus	NA	NA	NA	NA	NA	NA	NA	NA	NA	NA	NA
S112	SP7236	South	1396821	240691	1.8	58117	57438	51.1429	29860	35.8 ( 34.0-37.7 ) 17.4 ( 16.0-18.9 )	Bison_bonasus	823	45.5 ( 34.8-56.4 ) 25 ( 16.7-34.9 )	Canis_lupus	NA	NA	NA	3279	35.3 ( 29.9-40.3 ) 20.8 ( 16.7-25.3 )	Equus_ovodovi	NA	NA	NA	19233	30 ( 28.0-32.0 ) 12.2 ( 10.7-13.7 )	Crocuta_crocuta	NA	NA	NA	1654	37.9 ( 30.8-44.4 ) 21.6 ( 16.1-28.1 )	Coelodonta_antiquitatis	747	43.9 ( 31.8-54.1 ) 33.7 ( 23.2-43.2 )	Ursus_arctos	1842	45.2 ( 37.5-53.1 ) 25 ( 18.3-32.8 )	Cervus_canadensis_songaricus	NA	NA	NA	NA	NA	NA	NA	NA	NA	NA	NA
S113	SP7237	South	1463426	250622	2.3	49669	48722	49.78	12683	45.3 ( 42.3-48.4 ) 26.9 ( 24.2-29.8 )	Bison_bonasus	NA	NA	NA	NA	NA	NA	2403	43.1 ( 37.0-49.3 ) 27.2 ( 22.0-32.8 )	Equus_ovodovi	NA	NA	NA	29150	33 ( 31.3-34.8 ) 20.3 ( 18.8-21.9 )	Crocuta_crocuta	NA	NA	NA	1075	41.2 ( 32.0-49.4 ) 16.9 ( 10.3-23.6 )	Coelodonta_antiquitatis	NA	NA	NA	3411	41.4 ( 36.3-46.6 ) 28.4 ( 23.8-33.3 )	Cervus_canadensis_songaricus	NA	NA	NA	NA	NA	NA	NA	NA	NA	NA	NA
S114	SP7238	South	561084	88287	1.4	17875	17246	50.2667	8411	43.1 ( 39.8-46.5 ) 20.3 ( 17.4-23.2 )	Bison_bison	NA	NA	NA	369	32.5 ( 18.6-49.1 ) 23.5 ( 10.7-41.2 )	Mammuthus_primigenius	1490	47.3 ( 39.6-55.1 ) 20.9 ( 14.8-26.8 )	Equus_ovodovi	NA	NA	NA	5543	33.9 ( 30.2-37.8 ) 16.8 ( 13.9-20.0 )	Crocuta_crocuta	NA	NA	NA	474	58.5 ( 42.3-70.2 ) 21.2 ( 10.9-31.3 )	Coelodonta_antiquitatis	NA	NA	NA	959	41.3 ( 31.9-51.1 ) 21.2 ( 12.8-29.5 )	Cervus_canadensis_songaricus	NA	NA	NA	NA	NA	NA	NA	NA	NA	NA	NA
S115	SP7239	South	1245304	237042	2	53237	52526	50.3714	20224	41.2 ( 38.8-43.6 ) 25.5 ( 23.4-27.8 )	Bison_bison	845	46.4 ( 34.3-56.5 ) 27.5 ( 18.6-37.8 )	Canis_lupus_lupus	997	43.3 ( 33.6-53.3 ) 33.3 ( 23.3-42.5 )	Mammuthus_primigenius	5522	38.7 ( 34.9-42.7 ) 27.7 ( 24.2-31.3 )	Equus_ovodovi	NA	NA	NA	17371	32.4 ( 30.3-34.7 ) 20.1 ( 18.2-22.0 )	Crocuta_crocuta	NA	NA	NA	1643	46.8 ( 39.3-53.4 ) 22.6 ( 17.0-29.1 )	Coelodonta_antiquitatis	NA	NA	NA	5924	46.5 ( 42.8-50.2 ) 24 ( 20.5-27.4 )	Cervus_canadensis_songaricus	NA	NA	NA	NA	NA	NA	NA	NA	NA	NA	NA
S116	SP7240	South	1237296	252086	2	70066	69805	50.8625	23208	39 ( 36.8-41.2 ) 19 ( 17.2-20.9 )	Bison_bison	21785	43.3 ( 41.3-45.3 ) 18.6 ( 17.0-20.2 )	Canis_lupus	1527	41.7 ( 33.5-49.1 ) 21 ( 14.9-28.2 )	Mammuthus_primigenius	3152	44 ( 38.4-49.1 ) 17.4 ( 13.3-22.2 )	Equus_caballus	NA	NA	NA	14487	31.9 ( 29.6-34.3 ) 15 ( 13.3-17.0 )	Crocuta_crocuta	NA	NA	NA	3239	43.6 ( 38.3-49.0 ) 20.1 ( 15.9-24.2 )	Coelodonta_antiquitatis	1011	44.8 ( 34.6-55.3 ) 18.8 ( 10.9-26.7 )	Ursus_arctos	1396	44.2 ( 34.7-52.4 ) 22.2 ( 14.3-29.9 )	Cervus_canadensis_songaricus	NA	NA	NA	NA	NA	NA	NA	NA	NA	NA	NA
S117	SP7241	South	1229489	224475	1.9	48140	47911	49.9714	14955	39 ( 36.2-41.8 ) 25.5 ( 22.9-28.0 )	Bison_bonasus	856	44.6 ( 32.5-54.7 ) 32.6 ( 22.2-42.0 )	Canis_lupus	1078	40.2 ( 30.8-48.4 ) 27.5 ( 20.3-35.8 )	Mammuthus_primigenius	10687	36.8 ( 34.0-39.5 ) 25.2 ( 22.6-27.8 )	Equus_caballus	NA	NA	NA	16297	34.7 ( 32.4-37.0 ) 18.2 ( 16.4-20.2 )	Crocuta_crocuta	NA	NA	NA	967	47 ( 36.9-57.2 ) 28.4 ( 20.2-37.9 )	Coelodonta_antiquitatis	NA	NA	NA	3071	43.5 ( 38.1-49.0 ) 22.4 ( 17.6-27.2 )	Cervus_canadensis_songaricus	NA	NA	NA	NA	NA	NA	NA	NA	NA	NA	NA
S118	SP7242	South	1313134	234958	1.9	52154	51138	50.5833	26724	40.8 ( 38.8-42.7 ) 19.7 ( 18.0-21.3 )	Bison_bonasus	NA	NA	NA	633	32.4 ( 21.5-44.8 ) 26.9 ( 15.5-37.5 )	Mammuthus_primigenius	3003	42 ( 36.5-47.7 ) 17.9 ( 13.7-22.1 )	Equus_ovodovi	NA	NA	NA	17192	31.4 ( 29.3-33.6 ) 14.1 ( 12.5-15.9 )	Crocuta_crocuta	NA	NA	NA	1626	48.9 ( 42.1-55.7 ) 17.2 ( 12.2-23.2 )	Coelodonta_antiquitatis	NA	NA	NA	1960	38.5 ( 31.0-45.3 ) 23 ( 17.4-29.3 )	Cervus_canadensis_songaricus	NA	NA	NA	NA	NA	NA	NA	NA	NA	NA	NA
S119	SP7243	South	1216672	229275	1.8	56947	39857	51.525	21898	35.2 ( 32.9-37.6 ) 16.6 ( 14.8-18.4 )	Bison_bison	NA	NA	NA	1912	36.4 ( 29.7-42.6 ) 16.9 ( 12.2-22.5 )	Mammuthus_primigenius	1892	40.3 ( 32.8-47.1 ) 18 ( 13.2-23.6 )	Equus_ovodovi	2229	40.4 ( 33.9-47.0 ) 19.5 ( 14.9-24.9 )	Panthera_leo_persica	NA	NA	NA	8340	38.2 ( 35.1-41.3 ) 14.5 ( 12.4-16.9 )	Gulo_gulo	1781	36.7 ( 30.4-43.4 ) 18.8 ( 13.2-24.4 )	Coelodonta_antiquitatis	681	36.7 ( 26.1-48.3 ) 20.8 ( 11.1-30.5 )	Ursus_maritimus	1124	40.3 ( 30.7-48.9 ) 17.9 ( 10.8-27.1 )	Cervus_nippon_yakushimae	NA	NA	NA	NA	NA	NA	NA	NA	NA	NA	NA
S120	SP7244	South	1128566	203096	1.7	50414	48423	50.92	23104	36.9 ( 34.5-39.1 ) 18.5 ( 16.7-20.4 )	Bison_bonasus	NA	NA	NA	NA	NA	NA	3336	37.8 ( 32.9-42.9 ) 18.9 ( 14.6-23.2 )	Equus_ovodovi	NA	NA	NA	12301	29.5 ( 27.0-32.1 ) 14.1 ( 12.2-16.2 )	Crocuta_crocuta	NA	NA	NA	2704	37.2 ( 31.9-42.7 ) 17.9 ( 13.4-22.4 )	Coelodonta_antiquitatis	NA	NA	NA	6978	35.1 ( 31.5-38.6 ) 15.8 ( 13.1-18.5 )	Cervus_canadensis_songaricus	NA	NA	NA	NA	NA	NA	NA	NA	NA	NA	NA
S121	SP7245	South	1419435	228939	1.8	53131	51695	51.325	7050	45 ( 40.7-49.1 ) 19.4 ( 16.1-22.6 )	Bison_bonasus	NA	NA	NA	NA	NA	NA	22596	38 ( 35.9-40.0 ) 16.1 ( 14.6-17.6 )	Equus_ovodovi	NA	NA	NA	20979	31.2 ( 29.2-33.3 ) 12.3 ( 10.9-13.8 )	Crocuta_crocuta	NA	NA	NA	1070	41.6 ( 32.4-51.2 ) 26.6 ( 19.1-35.1 )	Coelodonta_antiquitatis	NA	NA	NA	NA	NA	NA	NA	NA	NA	NA	NA	NA	NA	NA	NA	NA	NA
S122	SP7246	South	1170808	198544	1.8	41827	41138	50.6	19765	34 ( 31.5-36.5 ) 17.5 ( 15.4-19.7 )	Capra_sibirica	NA	NA	NA	NA	NA	NA	2076	39.7 ( 33.0-46.7 ) 18.4 ( 13.1-23.6 )	Equus_caballus	NA	NA	NA	16524	30.1 ( 27.9-32.4 ) 13.2 ( 11.5-14.9 )	Crocuta_crocuta	NA	NA	NA	1283	43.4 ( 35.2-51.9 ) 19.6 ( 13.4-27.0 )	Coelodonta_antiquitatis	NA	NA	NA	1490	39.3 ( 30.8-47.0 ) 29.4 ( 22.3-37.3 )	Cervus_canadensis_songaricus	NA	NA	NA	NA	NA	NA	NA	NA	NA	NA	NA
S123	SP7247	South	1252507	214685	3.1	46967	46188	49.5125	9596	45.2 ( 41.5-48.9 ) 28.9 ( 25.6-32.3 )	Bison_bonasus	3081	56 ( 49.9-61.3 ) 33.4 ( 28.0-39.2 )	Canis_lupus	628	48.3 ( 33.7-60.0 ) 43.2 ( 30.5-53.9 )	Mammuthus_primigenius	2061	45.1 ( 37.9-51.6 ) 28 ( 22.0-34.5 )	Equus_ovodovi	NA	NA	NA	17795	37.1 ( 34.8-39.4 ) 22.3 ( 20.3-24.5 )	Crocuta_crocuta	NA	NA	NA	2862	49.5 ( 43.5-54.9 ) 30.6 ( 25.3-36.4 )	Coelodonta_antiquitatis	842	51.9 ( 41.1-60.7 ) 31.8 ( 21.0-41.5 )	Ursus_spelaeus	9323	44.5 ( 41.3-47.6 ) 30.5 ( 27.5-33.5 )	Cervus_canadensis_songaricus	NA	NA	NA	NA	NA	NA	NA	NA	NA	NA	NA
S124	SP7248	South	1288906	228856	2.3	45009	44564	49.2571	14070	45.5 ( 42.8-48.2 ) 30.3 ( 27.5-32.9 )	Bison_bonasus	636	48.4 ( 35.8-61.3 ) 21.7 ( 11.6-31.7 )	Canis_lupus_familiaris	2472	38.5 ( 32.7-44.0 ) 25.8 ( 20.5-31.6 )	Mammuthus_primigenius	2193	40.6 ( 33.0-47.5 ) 28 ( 22.0-34.7 )	Equus_ovodovi	NA	NA	NA	21841	30.3 ( 28.4-32.2 ) 18.7 ( 17.0-20.5 )	Crocuta_crocuta	NA	NA	NA	1605	43.9 ( 36.5-51.5 ) 30.7 ( 23.8-38.3 )	Coelodonta_antiquitatis	NA	NA	NA	1747	48.9 ( 41.1-55.8 ) 22.8 ( 16.2-29.2 )	Cervus_canadensis_songaricus	NA	NA	NA	NA	NA	NA	NA	NA	NA	NA	NA
S125	SP7249	South	1003295	191155	2.1	40618	40250	49.5286	16896	44.6 ( 42.2-47.0 ) 28.1 ( 25.9-30.4 )	Bison_bonasus	906	55.7 ( 45.7-65.3 ) 30.3 ( 21.0-41.0 )	Canis_lupus_lupus	609	55.7 ( 41.9-66.3 ) 34.3 ( 21.8-45.4 )	Mammuthus_primigenius	4534	43.4 ( 38.9-47.6 ) 24.3 ( 20.6-28.0 )	Equus_ovodovi	NA	NA	NA	14530	33.8 ( 31.4-36.2 ) 21.7 ( 19.7-23.9 )	Crocuta_crocuta	NA	NA	NA	1063	44.9 ( 36.7-53.3 ) 30.8 ( 22.4-38.6 )	Coelodonta_antiquitatis	NA	NA	NA	1712	51.2 ( 42.9-58.3 ) 28 ( 21.1-34.4 )	Cervus_canadensis_songaricus	NA	NA	NA	NA	NA	NA	NA	NA	NA	NA	NA
S126	SP7250	South	548210	102108	1.7	18871	18750	49.2571	4815	42.6 ( 37.8-47.1 ) 30 ( 25.7-34.5 )	Bison_bonasus	276	42.4 ( 22.9-57.9 ) 37.5 ( 21.1-56.3 )	Canis_lupus_lupus	645	50.6 ( 38.2-60.6 ) 41.2 ( 29.4-53.8 )	Mammuthus_primigenius	2044	43.1 ( 36.2-50.2 ) 28.8 ( 23.0-35.2 )	Equus_ovodovi	NA	NA	NA	7525	35.1 ( 31.9-38.5 ) 21.7 ( 18.8-24.9 )	Crocuta_crocuta	NA	NA	NA	612	38.7 ( 25.2-50.3 ) 30.8 ( 20.8-42.2 )	Coelodonta_antiquitatis	NA	NA	NA	2833	46.1 ( 40.9-51.4 ) 28.6 ( 23.6-33.9 )	Cervus_canadensis_songaricus	NA	NA	NA	NA	NA	NA	NA	NA	NA	NA	NA
S127	SP7251	South	867494	164606	1.8	35363	34700	50.4	16544	48.3 ( 45.9-50.6 ) 27.9 ( 25.6-30.0 )	Bos_javanicus	NA	NA	NA	415	48.9 ( 33.7-64.2 ) 22.4 ( 10.2-34.3 )	Mammuthus_primigenius	2818	39.7 ( 33.8-45.2 ) 31.4 ( 26.3-36.2 )	Equus_ovodovi	NA	NA	NA	8480	37.1 ( 33.9-40.1 ) 20.2 ( 17.5-22.8 )	Crocuta_crocuta	NA	NA	NA	5473	40.8 ( 37.0-44.5 ) 27.2 ( 23.8-30.8 )	Coelodonta_antiquitatis	NA	NA	NA	970	47.4 ( 37.9-56.9 ) 30.8 ( 21.5-41.3 )	Cervus_canadensis_songaricus	NA	NA	NA	NA	NA	NA	NA	NA	NA	NA	NA
S128	SP7252	South	954214	181551	2	39326	38711	49.2333	19794	41.1 ( 38.8-43.3 ) 24.4 ( 22.5-26.5 )	Bison_bonasus	NA	NA	NA	1641	44.4 ( 36.7-51.3 ) 34.6 ( 27.3-41.2 )	Mammuthus_primigenius	4049	44.4 ( 39.4-49.1 ) 30.2 ( 25.7-35.0 )	Equus_ovodovi	NA	NA	NA	8738	38.6 ( 35.3-42.0 ) 24.8 ( 21.7-27.8 )	Crocuta_crocuta	NA	NA	NA	726	43 ( 31.9-54.7 ) 35.6 ( 24.7-47.7 )	Coelodonta_antiquitatis	NA	NA	NA	3763	47.5 ( 42.1-52.4 ) 31.4 ( 26.5-36.1 )	Cervus_canadensis_songaricus	NA	NA	NA	NA	NA	NA	NA	NA	NA	NA	NA
S129	SP7253	South	894602	174087	2.3	37283	37061	50.3	10793	45.9 ( 42.3-49.6 ) 28.3 ( 24.9-31.6 )	Bison_bonasus	767	53.3 ( 41.4-62.9 ) 39 ( 27.3-49.2 )	Canis_lupus_lupus	754	50.5 ( 38.8-60.1 ) 32.4 ( 21.8-44.5 )	Mammuthus_primigenius	3593	45.8 ( 40.1-51.0 ) 28 ( 23.3-32.6 )	Equus_ovodovi	NA	NA	NA	12988	37.6 ( 34.9-40.3 ) 22.7 ( 20.3-25.1 )	Crocuta_crocuta	NA	NA	NA	3378	41 ( 35.9-46.3 ) 33.4 ( 28.2-38.3 )	Coelodonta_antiquitatis	NA	NA	NA	4788	50.3 ( 45.8-54.9 ) 34.6 ( 29.9-39.0 )	Cervus_canadensis_songaricus	NA	NA	NA	NA	NA	NA	NA	NA	NA	NA	NA
S130	SP7254	South	887065	152045	1.8	28225	27031	50.32	10700	44.7 ( 41.6-47.9 ) 24.1 ( 21.4-27.0 )	Bison_bonasus	NA	NA	NA	NA	NA	NA	1446	41.5 ( 33.8-49.6 ) 24.7 ( 18.0-32.4 )	Equus_ovodovi	NA	NA	NA	13158	34.3 ( 31.7-36.9 ) 19.6 ( 17.4-21.8 )	Crocuta_crocuta	NA	NA	NA	548	49.2 ( 34.9-60.6 ) 31.3 ( 20.6-43.8 )	Coelodonta_antiquitatis	NA	NA	NA	1179	43.1 ( 33.9-52.6 ) 29.8 ( 21.6-39.1 )	Cervus_canadensis_songaricus	NA	NA	NA	NA	NA	NA	NA	NA	NA	NA	NA
S131	SP7255	South	555568	88048	1.6	12099	11165	50.925	4884	39.4 ( 34.9-43.6 ) 23.1 ( 19.4-27.0 )	Bison_bonasus	NA	NA	NA	NA	NA	NA	NA	NA	NA	NA	NA	NA	5574	30.2 ( 26.5-34.2 ) 17.6 ( 14.5-20.6 )	Crocuta_crocuta	NA	NA	NA	322	45 ( 29.3-61.5 ) 25 ( 12.7-41.2 )	Coelodonta_antiquitatis	NA	NA	NA	385	41.7 ( 25.5-59.2 ) 40 ( 23.9-57.9 )	Cervus_canadensis_songaricus	NA	NA	NA	NA	NA	NA	NA	NA	NA	NA	NA
S132	SP7256	South	246194	35026	1.4	5198	4913	50.075	1356	51.3 ( 41.7-60.8 ) 26.7 ( 18.5-36.2 )	Bos_indicus	NA	NA	NA	NA	NA	NA	348	52 ( 31.3-72.2 ) 24.1 ( 10.3-43.5 )	Equus_ovodovi	NA	NA	NA	3031	33.5 ( 27.8-39.5 ) 15.4 ( 11.0-20.5 )	Crocuta_crocuta	NA	NA	NA	178	30.4 ( 13.2-52.9 ) 47.1 ( 23.0-72.2 )	Coelodonta_antiquitatis	NA	NA	NA	NA	NA	NA	NA	NA	NA	NA	NA	NA	NA	NA	NA	NA	NA
S133	SP7257	South	1240618	229392	2.1	48903	48903	49.9375	22913	44.7 ( 42.8-46.7 ) 29.4 ( 27.5-31.2 )	Bison_bonasus	1031	48.2 ( 39.7-56.8 ) 29.5 ( 20.4-37.9 )	Canis_lupus_familiaris	1887	41.7 ( 35.1-47.8 ) 38 ( 31.7-44.6 )	Mammuthus_primigenius	1787	40.9 ( 33.8-47.4 ) 29.7 ( 23.7-36.2 )	Equus_ovodovi	NA	NA	NA	15754	35.6 ( 33.3-38.0 ) 22 ( 20.0-24.2 )	Crocuta_crocuta	NA	NA	NA	1708	47.6 ( 41.1-54.3 ) 36.7 ( 30.4-43.3 )	Coelodonta_antiquitatis	1846	46 ( 39.5-52.6 ) 28.3 ( 22.0-34.3 )	Ursus_maritimus	1977	41.1 ( 34.4-48.1 ) 36.5 ( 29.5-43.0 )	Cervus_canadensis_songaricus	NA	NA	NA	NA	NA	NA	NA	NA	NA	NA	NA
S134	SP7258	South	1120351	217799	2.2	50603	50603	50.375	7103	46.8 ( 42.8-50.9 ) 32 ( 28.0-35.8 )	Bison_bonasus	1302	51.5 ( 43.0-58.8 ) 34 ( 26.1-41.2 )	Canis_lupus_familiaris	704	51.2 ( 40.0-62.3 ) 37.8 ( 27.8-48.6 )	Mammuthus_primigenius	10038	42.6 ( 39.6-45.6 ) 26.9 ( 24.1-29.5 )	Equus_ovodovi	NA	NA	NA	13245	39.3 ( 36.7-41.9 ) 25.2 ( 22.7-27.6 )	Crocuta_crocuta	NA	NA	NA	2046	53.1 ( 47.0-59.2 ) 27.8 ( 22.2-34.0 )	Coelodonta_antiquitatis	687	51.8 ( 39.5-61.6 ) 27 ( 16.6-39.7 )	Ursus_spelaeus	15478	46.7 ( 44.2-49.1 ) 32.5 ( 30.2-34.9 )	Cervus_canadensis_songaricus	NA	NA	NA	NA	NA	NA	NA	NA	NA	NA	NA
S135	SP7259	South	1155711	199103	1.8	42607	42021	50.7333	16500	43.9 ( 40.8-47.0 ) 27 ( 24.2-29.9 )	Ovis_ammon	NA	NA	NA	461	50 ( 34.9-65.1 ) 31.8 ( 16.8-45.2 )	Mammuthus_primigenius	1116	48.4 ( 37.0-57.9 ) 30.2 ( 20.8-38.9 )	Equus_ovodovi	NA	NA	NA	16263	33.4 ( 31.0-35.8 ) 17.6 ( 15.7-19.6 )	Crocuta_crocuta	NA	NA	NA	3452	48.3 ( 42.7-53.4 ) 28.1 ( 23.3-33.4 )	Coelodonta_antiquitatis	NA	NA	NA	4229	47.9 ( 42.7-52.6 ) 31.6 ( 26.6-36.4 )	Cervus_canadensis_songaricus	NA	NA	NA	NA	NA	NA	NA	NA	NA	NA	NA
S136	SP7260	South	1095807	209868	2	47451	47194	50.9286	10554	47.3 ( 43.8-50.7 ) 28.4 ( 25.3-31.5 )	Bison_bonasus	930	50.6 ( 38.4-60.5 ) 32 ( 21.7-43.8 )	Canis_lupus_lupus	526	50.9 ( 36.8-64.9 ) 29.6 ( 16.5-41.6 )	Mammuthus_primigenius	8697	37.8 ( 34.5-41.1 ) 23.5 ( 20.7-26.5 )	Equus_ovodovi	NA	NA	NA	15451	33.4 ( 31.1-35.9 ) 18 ( 16.0-20.1 )	Crocuta_crocuta	NA	NA	NA	854	54.5 ( 43.2-63.6 ) 31.6 ( 21.6-43.1 )	Coelodonta_antiquitatis	NA	NA	NA	10182	42 ( 39.0-45.1 ) 25.5 ( 22.6-28.2 )	Cervus_canadensis_songaricus	NA	NA	NA	NA	NA	NA	NA	NA	NA	NA	NA
S137	SP7261	South	1175663	218573	2.5	47393	46774	50.7286	13358	42.9 ( 39.8-46.1 ) 26.9 ( 23.9-29.9 )	Bison_bonasus	472	55.3 ( 38.1-67.9 ) 34.1 ( 18.1-48.1 )	Canis_lupus	587	44.2 ( 32.8-55.9 ) 21.1 ( 11.4-33.9 )	Mammuthus_primigenius	1548	42.5 ( 34.7-50.6 ) 28 ( 21.0-35.9 )	Equus_ovodovi	NA	NA	NA	19150	33.1 ( 30.9-35.2 ) 19.3 ( 17.5-21.2 )	Crocuta_crocuta	NA	NA	NA	1282	45.8 ( 36.7-53.6 ) 36.8 ( 28.6-45.6 )	Coelodonta_antiquitatis	NA	NA	NA	10377	42.1 ( 39.2-45.1 ) 26.5 ( 23.9-29.2 )	Cervus_canadensis_songaricus	NA	NA	NA	NA	NA	NA	NA	NA	NA	NA	NA
S138	SP7262	South	1119576	194559	3	40663	40149	49.575	12121	47.4 ( 44.2-50.5 ) 33.3 ( 30.2-36.4 )	Bison_bonasus	686	57.1 ( 42.5-68.1 ) 44.6 ( 33.0-56.6 )	Canis_lupus_lupus	1308	46.2 ( 38.2-54.3 ) 38.5 ( 30.1-47.4 )	Mammuthus_primigenius	2468	44.9 ( 38.3-50.8 ) 29.7 ( 24.2-35.7 )	Equus_ovodovi	NA	NA	NA	13988	37.3 ( 34.8-39.8 ) 24.2 ( 21.8-26.5 )	Crocuta_crocuta	NA	NA	NA	2837	47.8 ( 42.3-53.3 ) 33.6 ( 28.1-39.4 )	Coelodonta_antiquitatis	1161	47.2 ( 38.8-55.7 ) 34.8 ( 26.8-43.6 )	Ursus_spelaeus	5580	48.8 ( 44.6-52.7 ) 35 ( 30.9-39.3 )	Cervus_canadensis_songaricus	NA	NA	NA	NA	NA	NA	NA	NA	NA	NA	NA
S139	SP7263	South	1236193	229573	2.3	47308	46730	50.0429	17947	41.5 ( 38.6-44.4 ) 27.1 ( 24.4-29.9 )	Bison_bison	551	54 ( 39.3-68.2 ) 34.1 ( 20.5-49.9 )	Canis_lupus_lupus	709	47.1 ( 34.8-59.6 ) 23.2 ( 11.6-34.4 )	Mammuthus_columbi	2151	38.8 ( 32.6-45.3 ) 28.7 ( 22.7-35.4 )	Equus_ovodovi	NA	NA	NA	20227	33.2 ( 31.1-35.2 ) 20.4 ( 18.6-22.3 )	Crocuta_crocuta	NA	NA	NA	1718	47.5 ( 39.5-54.5 ) 37.2 ( 30.1-44.6 )	Coelodonta_antiquitatis	NA	NA	NA	3427	52.6 ( 47.2-57.9 ) 29.1 ( 23.9-34.1 )	Cervus_canadensis_songaricus	NA	NA	NA	NA	NA	NA	NA	NA	NA	NA	NA
S140	SP7264	South	1331043	227555	3.5	51612	50790	49.5625	15267	45.2 ( 42.5-47.8 ) 33.3 ( 30.6-36.0 )	Bison_bison	1140	55.7 ( 46.1-64.9 ) 36.3 ( 26.4-47.0 )	Canis_lupus_familiaris	2092	50.4 ( 44.1-56.7 ) 29.3 ( 23.4-35.7 )	Mammuthus_primigenius	4444	45.4 ( 40.5-49.9 ) 33 ( 28.8-37.5 )	Equus_ovodovi	NA	NA	NA	16538	39.4 ( 37.0-41.8 ) 25.9 ( 23.7-28.1 )	Crocuta_crocuta	NA	NA	NA	2737	48.4 ( 42.3-53.8 ) 35.2 ( 29.4-40.6 )	Coelodonta_antiquitatis	2110	50.9 ( 44.2-57.6 ) 39.4 ( 32.6-46.5 )	Ursus_arctos	6462	50.2 ( 46.3-54.2 ) 35.3 ( 31.3-39.2 )	Cervus_canadensis_songaricus	NA	NA	NA	NA	NA	NA	NA	NA	NA	NA	NA
S141	SP7265	South	1010507	201256	2.4	47427	46816	49.7	21196	48.5 ( 46.2-50.7 ) 30.7 ( 28.6-32.9 )	Bos_primigenius	749	52.4 ( 41.2-63.4 ) 36.7 ( 26.1-48.3 )	Canis_lupus_familiaris	1455	56.6 ( 48.3-64.6 ) 38.7 ( 31.1-46.6 )	Mammuthus_primigenius	4086	44.5 ( 39.4-49.2 ) 25.1 ( 21.2-29.2 )	Equus_ovodovi	NA	NA	NA	14595	38.6 ( 36.2-41.0 ) 22.4 ( 20.3-24.7 )	Crocuta_crocuta	NA	NA	NA	1848	45.7 ( 38.8-51.9 ) 36.4 ( 29.8-43.4 )	Coelodonta_antiquitatis	NA	NA	NA	2887	50.8 ( 45.1-56.5 ) 37.5 ( 32.1-43.3 )	Cervus_canadensis_songaricus	NA	NA	NA	NA	NA	NA	NA	NA	NA	NA	NA
S142	SP7266	South	1238966	234997	2.7	53262	52138	50.2333	22429	45 ( 42.9-47.2 ) 29 ( 26.9-31.1 )	Bison_bonasus	NA	NA	NA	1285	53.3 ( 43.8-61.2 ) 28.8 ( 21.1-37.6 )	Mammuthus_primigenius	2359	52.8 ( 45.7-59.0 ) 34.4 ( 28.1-40.3 )	Equus_ovodovi	NA	NA	NA	19130	37.4 ( 35.1-39.7 ) 20.8 ( 18.9-22.7 )	Crocuta_crocuta	NA	NA	NA	2648	47.8 ( 41.6-53.3 ) 29.7 ( 23.5-35.6 )	Coelodonta_antiquitatis	NA	NA	NA	4287	50.1 ( 45.1-55.1 ) 29.8 ( 25.1-34.4 )	Cervus_canadensis_songaricus	NA	NA	NA	NA	NA	NA	NA	NA	NA	NA	NA
S143	SP7267	South	1328185	248243	2.5	57281	56855	50.3857	20127	45.3 ( 42.9-47.8 ) 24.7 ( 22.5-26.7 )	Bison_bonasus	745	39.6 ( 26.5-54.0 ) 27.5 ( 15.9-41.7 )	Canis_lupus_familiaris	1432	55.8 ( 47.9-63.6 ) 33.8 ( 26.2-42.1 )	Mammuthus_primigenius	7250	44.4 ( 40.6-48.2 ) 22.2 ( 19.2-25.1 )	Equus_ovodovi	NA	NA	NA	20536	34.3 ( 32.2-36.4 ) 18 ( 16.3-19.7 )	Crocuta_crocuta	NA	NA	NA	1487	44.8 ( 36.4-53.3 ) 26 ( 19.1-33.9 )	Coelodonta_antiquitatis	NA	NA	NA	5278	44.9 ( 40.5-49.4 ) 23.2 ( 19.5-27.3 )	Cervus_canadensis_songaricus	NA	NA	NA	NA	NA	NA	NA	NA	NA	NA	NA
S144	SP7268	South	867747	163624	2.2	38889	38889	49.425	10851	42.5 ( 39.1-45.7 ) 32.1 ( 29.0-35.3 )	Bison_bonasus	1588	49.7 ( 41.5-57.9 ) 38.3 ( 29.6-46.1 )	Canis_lupus_lupus	11037	47.9 ( 44.9-51.0 ) 36.1 ( 33.1-39.2 )	Mammuthus_primigenius	1772	51.2 ( 43.3-59.2 ) 36.5 ( 28.4-43.8 )	Equus_ovodovi	NA	NA	NA	6539	33.2 ( 29.3-36.9 ) 29.8 ( 26.0-33.4 )	Crocuta_crocuta	NA	NA	NA	1460	45 ( 36.9-53.3 ) 33.8 ( 25.2-41.8 )	Coelodonta_antiquitatis	1021	47.1 ( 36.3-56.2 ) 33.7 ( 24.3-44.1 )	Ursus_spelaeus	4621	48.2 ( 43.4-53.0 ) 37.6 ( 32.9-42.4 )	Cervus_canadensis_songaricus	NA	NA	NA	NA	NA	NA	NA	NA	NA	NA	NA
S145	SP7269	South	1060620	160276	3.7	34609	34058	50.3375	10507	49.1 ( 45.7-52.4 ) 38 ( 34.6-41.5 )	Bison_bison	705	53.8 ( 42.2-65.0 ) 32.9 ( 22.1-45.1 )	Canis_lupus_lupus	1515	50 ( 42.6-57.4 ) 41.6 ( 33.6-50.0 )	Mammuthus_primigenius	3328	45.7 ( 40.4-51.0 ) 36.1 ( 30.7-41.2 )	Equus_ovodovi	NA	NA	NA	9853	36.5 ( 33.5-39.5 ) 28.6 ( 25.8-31.5 )	Crocuta_crocuta	NA	NA	NA	2392	47.4 ( 41.2-53.0 ) 33.7 ( 27.6-39.4 )	Coelodonta_antiquitatis	3952	41.4 ( 36.6-46.2 ) 38.5 ( 33.3-43.4 )	Ursus_arctos	1806	44.9 ( 38.0-52.0 ) 34.6 ( 27.7-41.1 )	Cervus_canadensis_songaricus	NA	NA	NA	NA	NA	NA	NA	NA	NA	NA	NA
S146	SP7270	South	1229574	231753	2.1	48125	47760	50.1286	22571	40.3 ( 38.1-42.4 ) 26.3 ( 24.3-28.2 )	Bison_bonasus	665	54 ( 40.9-66.6 ) 25.8 ( 14.2-36.7 )	Canis_lupus_lupus	1025	39 ( 28.8-48.1 ) 36.1 ( 26.8-44.6 )	Mammuthus_primigenius	2349	48 ( 41.8-54.4 ) 25.4 ( 20.1-31.2 )	Equus_ovodovi	NA	NA	NA	16249	37.2 ( 34.9-39.5 ) 22 ( 20.0-24.1 )	Crocuta_crocuta	NA	NA	NA	2676	50 ( 44.5-55.5 ) 35.6 ( 29.8-41.8 )	Coelodonta_antiquitatis	NA	NA	NA	2225	58.5 ( 51.8-65.0 ) 32.3 ( 25.5-38.8 )	Cervus_canadensis_songaricus	NA	NA	NA	NA	NA	NA	NA	NA	NA	NA	NA
S147	SP7271	South	808171	143812	2.9	22484	22484	53.1	10214	42 ( 39.4-44.6 ) 29.2 ( 26.8-31.7 )	Bison_bison	250	50 ( 35.5-64.5 ) 37.8 ( 23.8-53.5 )	Canis_lupus_lupus	339	46.8 ( 35.3-58.5 ) 31.4 ( 17.5-43.8 )	Mammuthus_columbi	899	45.6 ( 38.1-53.1 ) 31.4 ( 24.8-37.7 )	Equus_ovodovi	230	46.5 ( 29.1-60.1 ) 27.3 ( 15.0-42.8 )	Panthera_leo_persica	8185	34.8 ( 32.5-37.2 ) 22.6 ( 20.5-24.7 )	Crocuta_crocuta	NA	NA	NA	889	52.4 ( 45.0-59.7 ) 32.2 ( 25.4-38.6 )	Coelodonta_antiquitatis	240	51.9 ( 35.8-64.2 ) 45.3 ( 29.8-57.7 )	Ursus_arctos	1238	46.8 ( 40.9-52.8 ) 31.8 ( 25.6-37.7 )	Cervus_canadensis_songaricus	NA	NA	NA	NA	NA	NA	NA	NA	NA	NA	NA
S148	SP7272	South	739591	134052	2.2	18027	17711	53.8857	4800	46.9 ( 43.6-50.1 ) 29.2 ( 26.1-32.4 )	Bison_bonasus	NA	NA	NA	408	47.3 ( 37.7-57.0 ) 34.4 ( 25.0-44.8 )	Mammuthus_primigenius	797	41.8 ( 34.5-49.4 ) 29.1 ( 22.6-35.3 )	Equus_ovodovi	NA	NA	NA	9311	35.2 ( 33.0-37.4 ) 18.9 ( 17.1-20.8 )	Crocuta_crocuta	NA	NA	NA	1444	43.8 ( 38.7-48.9 ) 31.1 ( 26.0-35.9 )	Coelodonta_antiquitatis	458	49.5 ( 38.6-58.6 ) 28.3 ( 19.7-38.2 )	Ursus_spelaeus	493	53.5 ( 43.3-63.5 ) 35 ( 24.9-44.0 )	Cervus_nippon_kopschi	NA	NA	NA	NA	NA	NA	NA	NA	NA	NA	NA
S149	SP7273	South	680451	121524	1.7	19841	19481	53.4	9901	38.6 ( 36.3-40.8 ) 22.2 ( 20.3-24.3 )	Bison_bonasus	207	50 ( 34.2-65.8 ) 23.5 ( 10.7-41.2 )	Canis_lupus_chanco	NA	NA	NA	2385	37.2 ( 33.0-41.5 ) 23.8 ( 20.3-27.5 )	Equus_ovodovi	NA	NA	NA	5809	28.7 ( 26.1-31.4 ) 14.9 ( 13.0-17.1 )	Crocuta_crocuta	NA	NA	NA	372	40.5 ( 29.6-52.1 ) 25 ( 16.9-34.7 )	Coelodonta_antiquitatis	NA	NA	NA	807	38.1 ( 30.3-45.1 ) 24.7 ( 18.3-32.0 )	Cervus_canadensis_songaricus	NA	NA	NA	NA	NA	NA	NA	NA	NA	NA	NA
S150	SP7274	South	799128	145914	2.8	22597	22385	55.7857	6135	48.7 ( 45.4-52.1 ) 27.8 ( 24.8-31.0 )	Bison_bonasus	NA	NA	NA	986	45.4 ( 39.1-51.8 ) 27.9 ( 21.6-34.8 )	Mammuthus_primigenius	1705	41.1 ( 35.4-46.4 ) 25.6 ( 21.3-30.2 )	Equus_ovodovi	NA	NA	NA	8635	37.8 ( 35.4-40.2 ) 18.8 ( 16.9-20.8 )	Crocuta_crocuta	NA	NA	NA	1847	47.8 ( 42.4-52.8 ) 31.9 ( 27.1-36.9 )	Coelodonta_antiquitatis	NA	NA	NA	2818	45.5 ( 41.4-49.7 ) 26.8 ( 22.9-30.6 )	Cervus_canadensis_songaricus	259	30.2 ( 16.8-42.3 ) 26.1 ( 12.6-38.8 )	Microtus_levis	NA	NA	NA	NA	NA	NA	NA	NA
S151	SP7275	South	775707	147674	2.4	23813	23604	53.2857	11920	45.8 ( 43.8-47.9 ) 31 ( 29.1-33.1 )	Bison_bison	NA	NA	NA	1817	48.1 ( 43.2-53.0 ) 29.7 ( 24.8-34.4 )	Mammuthus_primigenius	652	48.9 ( 39.7-56.8 ) 37.3 ( 29.2-44.6 )	Equus_ovodovi	NA	NA	NA	4898	36.4 ( 33.5-39.4 ) 26.4 ( 23.6-29.3 )	Crocuta_crocuta	NA	NA	NA	1649	47.9 ( 42.7-52.6 ) 35.6 ( 30.5-40.4 )	Coelodonta_antiquitatis	1134	46.2 ( 39.9-52.6 ) 36 ( 29.9-42.3 )	Ursus_arctos	1534	47.9 ( 42.4-53.4 ) 29.3 ( 24.4-34.4 )	Cervus_canadensis_songaricus	NA	NA	NA	NA	NA	NA	NA	NA	NA	NA	NA
S152	SP7276	South	696940	104387	3.7	15828	15623	54.4875	4490	44.9 ( 41.0-48.7 ) 34 ( 30.1-38.0 )	Bison_bonasus	1953	39.8 ( 35.1-44.2 ) 27.3 ( 22.4-32.6 )	Cuon_alpinus	1104	44.5 ( 38.6-50.5 ) 38 ( 31.8-44.5 )	Mammuthus_primigenius	539	50.9 ( 41.0-60.8 ) 39.1 ( 30.2-48.7 )	Equus_ovodovi	NA	NA	NA	6052	36.5 ( 33.8-39.3 ) 24 ( 21.5-26.7 )	Crocuta_crocuta	NA	NA	NA	404	52 ( 40.2-63.7 ) 36.1 ( 24.8-46.2 )	Coelodonta_antiquitatis	432	40 ( 27.0-54.1 ) 40.7 ( 26.5-52.6 )	Ursus_arctos	649	45.9 ( 36.8-55.2 ) 34.9 ( 25.9-43.1 )	Cervus_nippon_centralis	NA	NA	NA	NA	NA	NA	NA	NA	NA	NA	NA
S153	SP7277	South	693915	131796	2.3	23069	22888	54.8571	15544	40.7 ( 38.8-42.6 ) 26.3 ( 24.5-28.0 )	Bison_bonasus	NA	NA	NA	366	45.8 ( 34.8-57.1 ) 29.2 ( 19.0-41.1 )	Mammuthus_columbi	520	40.4 ( 30.9-50.5 ) 26.3 ( 16.9-35.2 )	Equus_ovodovi	NA	NA	NA	5425	32.3 ( 29.4-35.1 ) 20.4 ( 17.9-23.1 )	Crocuta_crocuta	NA	NA	NA	314	53.4 ( 41.4-65.2 ) 39 ( 25.0-50.9 )	Coelodonta_antiquitatis	326	37.1 ( 24.6-48.1 ) 38.8 ( 23.4-51.7 )	Ursus_spelaeus	393	42.3 ( 30.6-54.6 ) 29.7 ( 18.5-40.1 )	Cervus_canadensis_songaricus	NA	NA	NA	NA	NA	NA	NA	NA	NA	NA	NA
S154	SP7278	South	740621	136893	2.4	18901	18742	53.075	5855	48.2 ( 44.9-51.3 ) 31.1 ( 28.0-34.4 )	Bos_indicus	270	42.3 ( 27.0-54.9 ) 41.2 ( 24.6-59.3 )	Canis_lupus_chanco	490	46.3 ( 36.5-54.8 ) 38.5 ( 29.1-48.5 )	Mammuthus_primigenius	931	40.7 ( 33.2-48.6 ) 28.6 ( 22.3-35.7 )	Equus_ovodovi	NA	NA	NA	8530	34.1 ( 31.7-36.5 ) 20.1 ( 18.0-22.2 )	Crocuta_crocuta	NA	NA	NA	1309	47.2 ( 41.0-52.8 ) 30.5 ( 25.0-36.5 )	Coelodonta_antiquitatis	NA	NA	NA	1027	50 ( 42.0-58.0 ) 26.9 ( 19.8-33.7 )	Rusa_timorensis	NA	NA	NA	NA	NA	NA	NA	NA	NA	NA	NA
S155	SP7279	South	786437	149232	2.3	25933	25933	54.2	5095	40.6 ( 37.5-43.5 ) 25.2 ( 22.5-27.9 )	Bison_bonasus	NA	NA	NA	302	39.5 ( 28.8-51.0 ) 25 ( 15.5-36.6 )	Mammuthus_primigenius	1740	38 ( 33.0-42.6 ) 22.2 ( 18.1-26.2 )	Equus_ovodovi	NA	NA	NA	4771	32.7 ( 29.9-35.6 ) 16.9 ( 14.7-19.3 )	Crocuta_crocuta	NA	NA	NA	303	46.5 ( 34.6-56.5 ) 26.8 ( 16.6-36.4 )	Coelodonta_antiquitatis	NA	NA	NA	13722	42.1 ( 40.3-43.9 ) 21.5 ( 20.0-23.0 )	Cervus_canadensis_songaricus	NA	NA	NA	NA	NA	NA	NA	NA	NA	NA	NA
S156	SP7280	South	648227	123470	2.4	17481	17481	52.0429	5145	41.1 ( 37.8-44.2 ) 28.2 ( 25.3-31.3 )	Bison_bonasus	175	50 ( 31.9-68.1 ) 45.9 ( 27.1-60.5 )	Canis_lupus_lupus	224	53.2 ( 40.1-66.0 ) 25.5 ( 12.3-38.0 )	Mammuthus_columbi	1570	43.7 ( 38.5-48.9 ) 27.2 ( 22.9-31.9 )	Equus_ovodovi	NA	NA	NA	7340	34.3 ( 31.8-36.8 ) 21.7 ( 19.5-23.8 )	Crocuta_crocuta	NA	NA	NA	447	50.5 ( 40.6-60.3 ) 29.5 ( 20.2-38.2 )	Coelodonta_antiquitatis	NA	NA	NA	2580	46.9 ( 42.8-51.1 ) 31.1 ( 27.2-35.2 )	Cervus_canadensis_songaricus	NA	NA	NA	NA	NA	NA	NA	NA	NA	NA	NA
S157	SP7281	South	589449	78828	4.1	11913	11623	52.9	3066	49.2 ( 44.9-53.2 ) 33.6 ( 29.5-37.6 )	Bos_grunniens	130	44 ( 24.4-65.1 ) 39.1 ( 19.7-61.5 )	Canis_lupus_familiaris	755	51.5 ( 44.3-58.7 ) 31.5 ( 24.0-38.6 )	Mammuthus_primigenius	845	46.2 ( 38.4-53.1 ) 36.6 ( 29.8-43.9 )	Equus_przewalskii	NA	NA	NA	3094	37.7 ( 33.7-41.5 ) 26 ( 22.6-29.5 )	Crocuta_crocuta	NA	NA	NA	2159	46.7 ( 42.3-51.1 ) 33.9 ( 29.7-38.2 )	Coelodonta_antiquitatis	1002	43.8 ( 36.5-50.3 ) 34 ( 27.5-41.0 )	Ursus_spelaeus	572	45.3 ( 36.5-54.3 ) 32.1 ( 22.5-40.9 )	Cervus_canadensis_songaricus	NA	NA	NA	NA	NA	NA	NA	NA	NA	NA	NA
S158	SP7282	South	455937	82632	2.9	10670	10575	51.8222	2866	50 ( 45.3-54.7 ) 32.2 ( 27.6-36.7 )	Bison_bonasus	123	55 ( 31.5-76.9 ) 34.8 ( 16.4-57.3 )	Canis_lupus_lupus	484	53 ( 43.4-61.0 ) 33.6 ( 24.0-42.5 )	Mammuthus_primigenius	511	56.9 ( 45.7-65.7 ) 44.3 ( 34.5-52.7 )	Equus_ovodovi	143	48 ( 27.8-68.7 ) 34.4 ( 18.6-53.2 )	Panthera_uncia	2210	38.3 ( 33.7-42.5 ) 24.7 ( 20.9-28.9 )	Crocuta_crocuta	NA	NA	NA	2298	53.4 ( 49.2-57.5 ) 43.1 ( 38.8-47.5 )	Coelodonta_antiquitatis	1354	45.5 ( 39.4-51.0 ) 30.5 ( 24.8-36.0 )	Ursus_maritimus	586	47.4 ( 37.9-56.9 ) 45.3 ( 34.7-54.3 )	Cervus_canadensis_songaricus	NA	NA	NA	NA	NA	NA	NA	NA	NA	NA	NA
S159	SP7283	South	699600	99492	4	15844	15699	53.7333	6126	46.3 ( 43.6-49.1 ) 30.5 ( 27.7-33.2 )	Bison_bison	259	47.5 ( 34.6-60.7 ) 35.8 ( 23.1-50.2 )	Canis_lupus	382	40 ( 30.1-50.6 ) 35.4 ( 25.1-46.7 )	Mammuthus_primigenius	1851	39.6 ( 35.0-44.4 ) 31.6 ( 27.3-36.1 )	Equus_ovodovi	151	56.2 ( 37.7-73.6 ) 38.9 ( 17.3-64.3 )	Panthera_leo	5127	36 ( 33.1-38.8 ) 24.2 ( 21.6-26.9 )	Crocuta_crocuta	NA	NA	NA	472	48.9 ( 39.4-56.9 ) 36.5 ( 27.7-46.0 )	Coelodonta_antiquitatis	561	43.5 ( 33.1-52.5 ) 44.4 ( 34.4-53.1 )	Ursus_spelaeus	770	48.7 ( 41.4-56.0 ) 34.3 ( 26.5-42.7 )	Cervus_canadensis_songaricus	NA	NA	NA	NA	NA	NA	NA	NA	NA	NA	NA
S160	SP7284	South	714697	135059	2.3	22670	22670	53.4857	11896	45.8 ( 43.6-48.0 ) 26.8 ( 24.9-28.8 )	Bison_bison	285	58 ( 41.3-70.0 ) 24 ( 13.1-38.2 )	Canis_lupus_lupus	265	41.5 ( 28.0-52.9 ) 23.1 ( 12.5-36.8 )	Mammuthus_primigenius	660	42.2 ( 33.5-51.2 ) 26.8 ( 19.7-34.8 )	Equus_ovodovi	NA	NA	NA	8082	35.2 ( 32.9-37.7 ) 18.1 ( 16.1-20.1 )	Crocuta_crocuta	NA	NA	NA	407	45.9 ( 35.8-56.3 ) 30.9 ( 20.8-40.1 )	Coelodonta_antiquitatis	NA	NA	NA	1075	45.2 ( 38.5-51.2 ) 21.7 ( 16.0-28.3 )	Cervus_canadensis_songaricus	NA	NA	NA	NA	NA	NA	NA	NA	NA	NA	NA
S161	SP7285	South	621546	101127	3.3	13932	13718	53.05	4191	50.5 ( 46.7-53.9 ) 33.1 ( 29.5-36.5 )	Bison_bison	299	56.1 ( 42.4-69.3 ) 41 ( 23.4-55.4 )	Canis_lupus_lupus	469	45.5 ( 35.7-53.9 ) 31.1 ( 21.5-39.9 )	Mammuthus_primigenius	450	45.3 ( 33.5-55.3 ) 34 ( 25.0-43.8 )	Equus_ovodovi	NA	NA	NA	4812	35.6 ( 32.5-38.8 ) 23.2 ( 20.3-26.0 )	Crocuta_crocuta	NA	NA	NA	523	50 ( 41.1-58.9 ) 36.8 ( 28.0-46.2 )	Coelodonta_antiquitatis	1837	50.7 ( 45.5-55.8 ) 37.7 ( 32.7-42.9 )	Ursus_spelaeus	1137	43.8 ( 37.1-49.8 ) 36.3 ( 29.8-43.1 )	Cervus_canadensis_songaricus	NA	NA	NA	NA	NA	NA	NA	NA	NA	NA	NA
S162	SP7286	South	437812	20013	10.5	4735	2090	49.3429	553	53.4 ( 41.4-63.0 ) 34.8 ( 23.7-47.2 )	Bison_bison	217	60.9 ( 43.2-73.0 ) 35.2 ( 22.7-49.4 )	Canis_lupus	104	64.5 ( 45.4-80.8 ) 51.7 ( 32.5-70.6 )	Mammuthus_columbi	156	58.1 ( 39.1-75.5 ) 54.5 ( 33.5-69.2 )	Equus_ovodovi	NA	NA	NA	730	56.5 ( 48.5-64.3 ) 34.3 ( 25.7-42.2 )	Crocuta_crocuta	NA	NA	NA	218	53.5 ( 37.7-68.8 ) 31.9 ( 19.1-47.1 )	Coelodonta_antiquitatis	112	50 ( 31.3-68.7 ) 32.3 ( 14.2-48.0 )	Ursus_maritimus	NA	NA	NA	NA	NA	NA	NA	NA	NA	NA	NA	NA	NA	NA
S163	SP7287	South	382828	11003	14.3	2427	1386	49.9667	401	43.5 ( 30.2-54.5 ) 25.3 ( 14.9-35.3 )	Bison_bison	NA	NA	NA	NA	NA	NA	NA	NA	NA	NA	NA	NA	894	41.9 ( 34.2-48.8 ) 32.8 ( 25.4-39.6 )	Crocuta_crocuta	NA	NA	NA	NA	NA	NA	91	66.7 ( 38.4-88.2 ) 40 ( 16.3-67.7 )	Ursus_spelaeus	NA	NA	NA	NA	NA	NA	NA	NA	NA	NA	NA	NA	NA	NA
S164	SP7288	South	158504	3591	15.6	2640	40	46.3	NA	NA	NA	NA	NA	NA	NA	NA	NA	NA	NA	NA	NA	NA	NA	NA	NA	NA	NA	NA	NA	NA	NA	NA	40	88.9 ( 51.8-99.7 ) 88.9 ( 51.8-99.7 )	Ursus_spelaeus	NA	NA	NA	NA	NA	NA	NA	NA	NA	NA	NA	NA	NA	NA
S165	SP7289	South	76788	2464	14	1283	219	50.2	NA	NA	NA	NA	NA	NA	NA	NA	NA	NA	NA	NA	NA	NA	NA	NA	NA	NA	NA	NA	NA	NA	NA	NA	219	58.8 ( 42.2-70.7 ) 52 ( 37.4-66.3 )	Ursus_spelaeus	NA	NA	NA	NA	NA	NA	NA	NA	NA	NA	NA	NA	NA	NA
S166	SP7290	South	116861	2665	17.8	1781	171	49.6	NA	NA	NA	NA	NA	NA	NA	NA	NA	NA	NA	NA	NA	NA	NA	NA	NA	NA	NA	NA	NA	NA	NA	NA	171	59 ( 42.1-74.4 ) 40.9 ( 17.2-59.3 )	Ursus_maritimus	NA	NA	NA	NA	NA	NA	NA	NA	NA	NA	NA	NA	NA	NA
S167	SP7291	South	132322	2530	22.5	1158	797	48.4	NA	NA	NA	NA	NA	NA	NA	NA	NA	NA	NA	NA	NA	NA	NA	NA	NA	NA	NA	NA	NA	NA	NA	NA	797	70.1 ( 63.1-76.4 ) 48.1 ( 40.1-55.1 )	Ursus_spelaeus	NA	NA	NA	NA	NA	NA	NA	NA	NA	NA	NA	NA	NA	NA
S168	SP7292	South	793693	61508	6.9	9706	9519	53.0375	1474	46.7 ( 40.4-53.2 ) 35.8 ( 29.4-42.7 )	Bison_bonasus	1335	48.1 ( 42.3-54.0 ) 40 ( 34.3-45.9 )	Canis_lupus_lupus	184	54.2 ( 39.2-68.6 ) 54.5 ( 36.7-67.5 )	Mammuthus_primigenius	383	45.6 ( 32.1-56.7 ) 25.9 ( 15.8-35.5 )	Equus_ovodovi	NA	NA	NA	3020	42 ( 37.8-45.9 ) 28.8 ( 24.9-32.6 )	Crocuta_crocuta	NA	NA	NA	353	59 ( 47.3-70.0 ) 44.1 ( 30.7-55.2 )	Coelodonta_antiquitatis	1968	53.6 ( 48.3-58.3 ) 37.9 ( 32.9-42.5 )	Ursus_spelaeus	802	58.6 ( 50.6-66.3 ) 36.7 ( 29.4-44.4 )	Cervus_canadensis_songaricus	NA	NA	NA	NA	NA	NA	NA	NA	NA	NA	NA
S169	SP7293	South	796552	90894	5	14694	14578	54.4778	1776	53.7 ( 47.0-59.5 ) 37.1 ( 31.2-43.3 )	Bison_bison	390	53.2 ( 42.5-61.9 ) 33.8 ( 23.4-45.4 )	Canis_lupus	197	56.7 ( 43.2-69.4 ) 50 ( 35.5-64.5 )	Mammuthus_columbi	6471	54.1 ( 51.4-56.8 ) 41.4 ( 38.8-44.0 )	Equus_ovodovi	NA	NA	NA	1676	40.7 ( 35.4-45.6 ) 31.6 ( 26.7-36.2 )	Crocuta_crocuta	NA	NA	NA	208	54.2 ( 39.2-68.6 ) 39.7 ( 27.6-52.8 )	Coelodonta_antiquitatis	1788	49.9 ( 44.8-54.5 ) 37.9 ( 33.3-42.8 )	Ursus_spelaeus	1206	40.8 ( 34.9-46.2 ) 32.8 ( 27.2-38.8 )	Cervus_canadensis_songaricus	866	34.8 ( 27.9-42.1 ) 26.7 ( 19.8-34.5 )	Myodes_rufocanus	NA	NA	NA	NA	NA	NA	NA	NA
S170	SP7294	South	429576	26715	8.3	3816	3367	48.875	1365	57.8 ( 51.1-63.5 ) 37.4 ( 30.6-44.5 )	Ovis_ammon	177	58.7 ( 41.1-71.1 ) 52.9 ( 32.4-67.6 )	Canis_lupus	269	59.5 ( 47.4-70.7 ) 49.1 ( 35.1-63.2 )	Mammuthus_columbi	428	46.8 ( 36.4-57.4 ) 42.7 ( 32.1-51.9 )	Equus_ovodovi	NA	NA	NA	787	45.2 ( 37.3-52.1 ) 36.8 ( 29.8-44.1 )	Crocuta_crocuta	NA	NA	NA	132	60 ( 40.6-77.3 ) 34.6 ( 14.3-51.8 )	Coelodonta_antiquitatis	112	65.5 ( 42.3-79.3 ) 37.5 ( 18.8-59.4 )	Ursus_maritimus	97	70 ( 45.7-88.1 ) 42.9 ( 21.8-66.0 )	Cervus_canadensis_songaricus	NA	NA	NA	NA	NA	NA	NA	NA	NA	NA	NA
S171	SP7295	South	130462	2934	18.7	1415	525	44.075	22	100 ( 29.2-100.0 ) 60 ( 14.7-94.7 )	Capra_sibirica	180	66 ( 48.5-77.3 ) 54.3 ( 36.9-67.1 )	Canis_lupus_laniger	NA	NA	NA	NA	NA	NA	86	47.8 ( 23.2-65.5 ) 50 ( 18.7-81.3 )	Panthera_leo_persica	NA	NA	NA	NA	NA	NA	NA	NA	NA	237	66 ( 51.2-78.8 ) 54.3 ( 36.9-67.1 )	Ursus_maritimus	NA	NA	NA	NA	NA	NA	NA	NA	NA	NA	NA	NA	NA	NA
S172	SP7296	South	140266	2452	18.1	1263	682	50.5	NA	NA	NA	NA	NA	NA	NA	NA	NA	NA	NA	NA	NA	NA	NA	NA	NA	NA	NA	NA	NA	NA	NA	NA	682	59.3 ( 51.3-66.9 ) 57.9 ( 49.2-66.1 )	Ursus_spelaeus	NA	NA	NA	NA	NA	NA	NA	NA	NA	NA	NA	NA	NA	NA
S173	SP7297	South	179448	2752	24.2	1210	707	49.8	NA	NA	NA	NA	NA	NA	NA	NA	NA	NA	NA	NA	NA	NA	NA	NA	NA	NA	NA	NA	NA	NA	NA	NA	707	68.5 ( 60.8-75.4 ) 57.2 ( 48.1-64.8 )	Ursus_spelaeus	NA	NA	NA	NA	NA	NA	NA	NA	NA	NA	NA	NA	NA	NA
S174	SP7298	South	194896	3215	22.4	1492	887	51.7	NA	NA	NA	NA	NA	NA	NA	NA	NA	NA	NA	NA	NA	NA	NA	NA	NA	NA	NA	NA	NA	NA	NA	NA	887	60.7 ( 53.5-66.7 ) 52.9 ( 45.2-60.5 )	Ursus_spelaeus	NA	NA	NA	NA	NA	NA	NA	NA	NA	NA	NA	NA	NA	NA
S175	SP7299	South	602448	62036	5.5	11415	11196	53.1375	2413	52.8 ( 47.6-58.0 ) 35.7 ( 30.5-41.1 )	Bison_bison	325	50.8 ( 37.9-63.6 ) 39.7 ( 27.6-52.8 )	Canis_lupus	1049	58.3 ( 51.9-63.8 ) 49.3 ( 42.6-56.1 )	Mammuthus_columbi	431	42.5 ( 31.5-54.1 ) 45.9 ( 35.6-54.8 )	Equus_ovodovi	NA	NA	NA	1917	38.8 ( 34.0-43.3 ) 29.7 ( 25.1-34.1 )	Crocuta_crocuta	NA	NA	NA	220	50 ( 38.0-62.0 ) 45.1 ( 31.1-59.7 )	Coelodonta_antiquitatis	3922	48.1 ( 44.9-51.2 ) 36 ( 32.8-39.2 )	Ursus_spelaeus	919	50.7 ( 43.8-57.6 ) 35.6 ( 29.1-42.6 )	Cervus_canadensis_songaricus	NA	NA	NA	NA	NA	NA	NA	NA	NA	NA	NA
S176	SP7300	South	547409	57473	5.4	9104	8972	52.45	1855	64 ( 58.4-69.3 ) 42.8 ( 36.1-48.9 )	Ovis_ammon	393	51.6 ( 40.9-62.3 ) 37.5 ( 26.9-49.0 )	Canis_lupus	210	50 ( 36.1-63.9 ) 41.9 ( 27.0-57.9 )	Mammuthus_primigenius	1024	48.7 ( 41.7-54.9 ) 44.7 ( 38.0-50.8 )	Equus_ovodovi	NA	NA	NA	1803	42.9 ( 38.1-47.7 ) 31.6 ( 26.6-36.2 )	Crocuta_crocuta	NA	NA	NA	253	52.2 ( 38.2-63.2 ) 58.2 ( 44.1-71.3 )	Coelodonta_antiquitatis	2942	47.5 ( 43.6-51.1 ) 36.7 ( 33.1-40.4 )	Ursus_spelaeus	492	48.4 ( 37.0-57.9 ) 40.2 ( 30.6-50.4 )	Cervus_nippon_hortulorum	NA	NA	NA	NA	NA	NA	NA	NA	NA	NA	NA
S177	SP7301	South	308200	9688	13.3	1944	1500	49.7571	694	59.3 ( 49.9-68.3 ) 45 ( 35.0-55.3 )	Bison_bison	85	52.4 ( 29.8-74.3 ) 36.4 ( 10.9-69.2 )	Canis_lupus_chanco	64	77.8 ( 52.4-93.6 ) 53.3 ( 21.3-73.4 )	Mammuthus_primigenius	74	71.4 ( 35.1-87.2 ) 47.1 ( 23.0-72.2 )	Equus_ovodovi	NA	NA	NA	413	41.9 ( 31.3-53.0 ) 31 ( 22.1-41.0 )	Crocuta_crocuta	NA	NA	NA	81	60 ( 36.1-80.9 ) 41.2 ( 18.4-67.1 )	Coelodonta_antiquitatis	89	52.2 ( 30.6-73.2 ) 43.8 ( 19.8-70.1 )	Ursus_arctos	NA	NA	NA	NA	NA	NA	NA	NA	NA	NA	NA	NA	NA	NA
S178	SP7302	South	544331	48275	6	9467	8835	53.16	3238	46.3 ( 42.4-50.3 ) 35.2 ( 31.1-39.1 )	Bos_primigenius	NA	NA	NA	NA	NA	NA	645	48.7 ( 40.0-56.2 ) 34.6 ( 27.1-42.7 )	Equus_ovodovi	NA	NA	NA	4457	37.7 ( 34.8-40.7 ) 24.9 ( 22.1-27.7 )	Crocuta_crocuta	NA	NA	NA	210	50.9 ( 36.8-64.9 ) 34 ( 21.5-48.3 )	Coelodonta_antiquitatis	NA	NA	NA	285	46.9 ( 34.3-59.8 ) 34 ( 20.9-49.3 )	Cervus_canadensis_songaricus	NA	NA	NA	NA	NA	NA	NA	NA	NA	NA	NA
S179	SP7303	South	285428	4568	24.1	2158	422	49.9333	194	58.5 ( 42.1-73.7 ) 40 ( 22.7-59.4 )	Bison_bonasus	NA	NA	NA	NA	NA	NA	NA	NA	NA	NA	NA	NA	111	42.9 ( 24.5-62.8 ) 30.6 ( 16.3-48.1 )	Crocuta_crocuta	NA	NA	NA	117	65.4 ( 44.3-82.8 ) 43.8 ( 26.4-62.3 )	Coelodonta_antiquitatis	NA	NA	NA	NA	NA	NA	NA	NA	NA	NA	NA	NA	NA	NA	NA	NA	NA
S180	SP7304	South	205664	3130	23.6	2197	0	NA
S181	SP7305	South	260122	3544	25.7	2555	0	NA
S182	SP7306	South	738021	129184	3	18920	18920	53.9625	5362	43.7 ( 40.1-47.3 ) 31 ( 27.7-34.2 )	Bison_priscus	253	56.4 ( 37.2-69.9 ) 36.8 ( 21.8-54.0 )	Canis_lupus_familiaris	2543	46.7 ( 42.5-50.6 ) 36.7 ( 32.4-40.8 )	Mammuthus_primigenius	886	41.2 ( 33.0-48.5 ) 36.4 ( 29.5-43.7 )	Equus_przewalskii	NA	NA	NA	4360	38.8 ( 35.3-42.1 ) 25.7 ( 22.8-28.8 )	Crocuta_crocuta	NA	NA	NA	2547	47 ( 42.4-51.2 ) 33.5 ( 29.4-37.4 )	Coelodonta_antiquitatis	1815	47 ( 41.8-52.2 ) 33.3 ( 28.1-38.3 )	Ursus_arctos	1154	43.9 ( 37.1-50.1 ) 32.2 ( 25.6-38.5 )	Cervus_canadensis_songaricus	NA	NA	NA	NA	NA	NA	NA	NA	NA	NA	NA
S183	SP7307	South	921027	120524	4.3	22418	22235	53.6143	10688	49 ( 46.9-51.1 ) 34.9 ( 32.8-37.0 )	Bison_bonasus	522	48.8 ( 37.9-59.9 ) 37.2 ( 27.5-47.8 )	Canis_lupus_lupus	464	53.8 ( 43.8-63.5 ) 32.3 ( 23.5-40.3 )	Mammuthus_primigenius	906	55 ( 46.6-62.0 ) 44.4 ( 37.6-51.3 )	Equus_ovodovi	NA	NA	NA	2966	40.1 ( 36.2-43.8 ) 26.2 ( 22.9-29.8 )	Crocuta_crocuta	NA	NA	NA	NA	NA	NA	4297	44.9 ( 41.7-47.9 ) 35.7 ( 32.6-38.7 )	Ursus_spelaeus	2392	48.6 ( 44.3-52.9 ) 32 ( 27.8-36.1 )	Cervus_canadensis_songaricus	NA	NA	NA	NA	NA	NA	NA	NA	NA	NA	NA
S184	SP7308	South	725215	66563	6.3	9978	9899	52.27	1557	57.9 ( 51.6-63.9 ) 38.7 ( 32.0-44.9 )	Bison_bison	515	63.1 ( 53.0-72.4 ) 31.6 ( 22.6-40.0 )	Canis_lupus_lupus	208	70.2 ( 55.1-82.7 ) 36.2 ( 20.9-49.3 )	Mammuthus_primigenius	498	58.1 ( 47.4-68.2 ) 44.3 ( 33.8-53.4 )	Equus_kiang	278	52.4 ( 36.4-68.0 ) 42.6 ( 28.3-57.8 )	Panthera_pardus	2370	48.8 ( 44.2-53.1 ) 30.6 ( 26.2-34.8 )	Crocuta_crocuta	183	27.8 ( 14.2-45.2 ) 42.9 ( 27.7-59.0 )	Martes_zibellina	174	72 ( 57.5-83.8 ) 23.5 ( 10.7-41.2 )	Coelodonta_antiquitatis	3412	44 ( 40.5-47.4 ) 35.1 ( 31.6-38.6 )	Ursus_spelaeus	704	49.6 ( 39.2-58.3 ) 39.2 ( 30.4-48.5 )	Cervus_canadensis_songaricus	NA	NA	NA	NA	NA	NA	NA	NA	NA	NA	NA
S185	SP7309	South	137985	2075	24.4	980	303	48.65	NA	NA	NA	39	80 ( 28.4-99.5 ) 85.7 ( 29.0-96.3 )	Canis_lupus_familiaris	NA	NA	NA	NA	NA	NA	NA	NA	NA	NA	NA	NA	NA	NA	NA	NA	NA	NA	264	60.3 ( 46.2-70.6 ) 44.7 ( 30.2-59.9 )	Ursus_spelaeus	NA	NA	NA	NA	NA	NA	NA	NA	NA	NA	NA	NA	NA	NA
S186	SP7310	South	170412	2146	27.7	1033	279	48.3	NA	NA	NA	NA	NA	NA	NA	NA	NA	NA	NA	NA	NA	NA	NA	NA	NA	NA	NA	NA	NA	NA	NA	NA	279	64.1 ( 51.1-73.5 ) 55.1 ( 38.3-67.5 )	Ursus_spelaeus	NA	NA	NA	NA	NA	NA	NA	NA	NA	NA	NA	NA	NA	NA
S187	SP7311	South	152882	2801	20.5	1871	87	54.9	NA	NA	NA	NA	NA	NA	NA	NA	NA	NA	NA	NA	NA	NA	NA	NA	NA	NA	NA	NA	NA	NA	NA	NA	87	55 ( 31.5-76.9 ) 71.4 ( 35.1-87.2 )	Ursus_spelaeus	NA	NA	NA	NA	NA	NA	NA	NA	NA	NA	NA	NA	NA	NA
S188	SP7312	South	259746	5131	18.4	3948	0	NA
S189	SP7313	South	671578	128972	2.4	20324	20324	54.6875	5426	43.9 ( 41.0-47.0 ) 30.1 ( 27.2-33.0 )	Bison_bison	332	43.5 ( 31.0-56.7 ) 26.4 ( 13.8-38.3 )	Canis_lupus	792	46.1 ( 38.9-52.5 ) 31.6 ( 24.6-38.1 )	Mammuthus_primigenius	1083	47.9 ( 41.2-53.8 ) 30 ( 24.4-36.1 )	Equus_ovodovi	NA	NA	NA	6133	31.9 ( 29.3-34.4 ) 23.5 ( 21.1-25.8 )	Crocuta_crocuta	NA	NA	NA	899	45.7 ( 38.9-52.5 ) 38.1 ( 30.9-44.7 )	Coelodonta_antiquitatis	4694	40.1 ( 37.1-42.9 ) 29.1 ( 26.2-32.1 )	Ursus_arctos	965	45.1 ( 37.5-51.9 ) 33.2 ( 26.1-39.7 )	Cervus_canadensis_songaricus	NA	NA	NA	NA	NA	NA	NA	NA	NA	NA	NA
S190	SP7314	South	668279	85334	4.6	15794	15690	54.8889	2775	50.4 ( 46.0-54.5 ) 35.4 ( 31.2-39.8 )	Bos_mutus	656	61.4 ( 52.5-69.7 ) 47.1 ( 37.9-55.1 )	Canis_lupus	849	51.2 ( 44.3-58.0 ) 33.3 ( 26.6-39.6 )	Mammuthus_primigenius	592	43.2 ( 33.0-52.1 ) 34.2 ( 26.7-42.3 )	Equus_ovodovi	NA	NA	NA	3337	41.5 ( 37.9-45.1 ) 28.8 ( 25.5-32.3 )	Crocuta_crocuta	421	46.8 ( 37.2-56.6 ) 32.6 ( 22.4-41.9 )	Gulo_gulo	681	50.8 ( 43.4-58.1 ) 37 ( 29.8-44.7 )	Coelodonta_antiquitatis	5411	47.2 ( 44.5-49.8 ) 36.6 ( 33.9-39.4 )	Ursus_spelaeus	968	49.7 ( 41.9-56.6 ) 29.4 ( 22.7-36.9 )	Cervus_nippon_kopschi	NA	NA	NA	NA	NA	NA	NA	NA	NA	NA	NA
S191	SP7315	South	507970	58289	5.2	9765	9591	52.775	3474	51.4 ( 47.6-54.8 ) 33.7 ( 30.1-37.4 )	Bison_bison	445	44.8 ( 35.0-54.8 ) 33.3 ( 23.4-42.3 )	Canis_lupus_familiaris	155	58.7 ( 41.1-71.1 ) 30.2 ( 17.2-46.1 )	Mammuthus_primigenius	453	54.5 ( 43.9-63.0 ) 43.5 ( 33.4-52.2 )	Equus_ovodovi	NA	NA	NA	1823	46.5 ( 41.7-51.4 ) 33.3 ( 28.5-37.8 )	Crocuta_crocuta	NA	NA	NA	213	60.8 ( 46.1-74.2 ) 48.3 ( 33.3-60.1 )	Coelodonta_antiquitatis	2584	48.2 ( 44.4-52.0 ) 37.6 ( 33.7-41.7 )	Ursus_spelaeus	444	48 ( 37.1-57.2 ) 32.4 ( 23.7-42.1 )	Cervus_canadensis_songaricus	NA	NA	NA	NA	NA	NA	NA	NA	NA	NA	NA
S192	SP7316	South	116928	2422	14.7	1250	467	51.4	NA	NA	NA	NA	NA	NA	NA	NA	NA	NA	NA	NA	NA	NA	NA	NA	NA	NA	NA	NA	NA	NA	NA	NA	467	59.8 ( 51.0-68.3 ) 58.2 ( 48.4-67.5 )	Ursus_spelaeus	NA	NA	NA	NA	NA	NA	NA	NA	NA	NA	NA	NA	NA	NA
S193	SP7317	South	289742	5589	18.9	1848	668	48.56	134	82.4 ( 56.6-96.2 ) 36.8 ( 16.3-61.6 )	Bos_mutus	69	61.9 ( 34.0-78.2 ) 50 ( 26.0-74.0 )	Canis_lupus_familiaris	NA	NA	NA	NA	NA	NA	NA	NA	NA	151	46.2 ( 26.6-66.6 ) 43.8 ( 26.4-62.3 )	Crocuta_crocuta	NA	NA	NA	24	60 ( 14.7-94.7 ) 71.4 ( 18.4-90.1 )	Coelodonta_antiquitatis	290	57.5 ( 45.4-69.0 ) 42.1 ( 29.6-52.7 )	Ursus_spelaeus	NA	NA	NA	NA	NA	NA	NA	NA	NA	NA	NA	NA	NA	NA
S194	SP7318	South	433736	13672	14.5	6385	5511	48.2	NA	NA	NA	NA	NA	NA	NA	NA	NA	NA	NA	NA	NA	NA	NA	NA	NA	NA	NA	NA	NA	NA	NA	NA	5511	63.4 ( 60.7-66.0 ) 47.4 ( 44.4-50.2 )	Ursus_spelaeus	NA	NA	NA	NA	NA	NA	NA	NA	NA	NA	NA	NA	NA	NA
S195	SP7319	South	291251	3785	27	2596	0	NA
S196	SP7320	South	696676	129630	2.9	21824	21824	53.475	7716	46 ( 43.3-48.7 ) 31.4 ( 28.9-34.0 )	Bison_bison	694	48.6 ( 40.0-57.2 ) 33.8 ( 25.1-41.9 )	Canis_lupus	1294	45.9 ( 40.3-51.5 ) 33.6 ( 27.9-38.9 )	Mammuthus_primigenius	998	47.5 ( 40.3-53.9 ) 32.7 ( 26.1-38.9 )	Equus_przewalskii	NA	NA	NA	5710	39 ( 36.2-41.7 ) 25.4 ( 22.9-27.9 )	Crocuta_crocuta	NA	NA	NA	1232	55.5 ( 49.1-61.0 ) 37.9 ( 31.8-43.5 )	Coelodonta_antiquitatis	2499	45.6 ( 41.3-50.0 ) 31.8 ( 27.7-36.0 )	Ursus_arctos	1681	49.5 ( 43.7-54.8 ) 32.7 ( 27.6-38.1 )	Cervus_canadensis_songaricus	NA	NA	NA	NA	NA	NA	NA	NA	NA	NA	NA
S197	SP7321	South	529663	79787	3.8	12762	12516	53.4111	1563	51 ( 45.2-56.7 ) 39.8 ( 33.9-46.1 )	Bison_bonasus	290	50 ( 35.2-64.8 ) 41.4 ( 28.6-55.1 )	Canis_lupus	177	55.1 ( 38.3-67.5 ) 35.9 ( 21.2-52.8 )	Mammuthus_columbi	2503	45.7 ( 41.7-49.4 ) 33.6 ( 29.8-37.3 )	Equus_przewalskii	NA	NA	NA	3367	38.1 ( 34.7-41.5 ) 26.7 ( 23.6-29.8 )	Crocuta_crocuta	168	46.5 ( 29.1-60.1 ) 47.5 ( 31.5-63.9 )	Martes_zibellina	127	63.3 ( 40.6-77.3 ) 31.2 ( 16.1-50.0 )	Coelodonta_antiquitatis	3784	48.1 ( 44.8-51.2 ) 34.4 ( 31.3-37.7 )	Ursus_spelaeus	537	40.3 ( 31.0-48.5 ) 41.1 ( 31.1-51.6 )	Cervus_canadensis_songaricus	NA	NA	NA	NA	NA	NA	NA	NA	NA	NA	NA
S198	SP7322	South	931304	122455	4.4	19958	19661	53.925	3180	54.5 ( 50.3-58.3 ) 29.8 ( 25.9-33.5 )	Bos_indicus	1253	52 ( 45.9-58.0 ) 32.4 ( 26.7-38.5 )	Canis_lupus	1224	49.7 ( 43.5-55.2 ) 34.2 ( 28.9-39.9 )	Mammuthus_primigenius	299	58.1 ( 44.7-68.2 ) 35.9 ( 24.3-48.9 )	Equus_ovodovi	NA	NA	NA	7989	36.3 ( 33.9-38.7 ) 21.9 ( 19.9-23.9 )	Crocuta_crocuta	NA	NA	NA	242	52.4 ( 36.4-68.0 ) 41.7 ( 27.6-56.8 )	Coelodonta_antiquitatis	3758	46.9 ( 43.6-50.0 ) 29.5 ( 26.4-32.8 )	Ursus_spelaeus	1716	48.9 ( 43.4-53.9 ) 35.9 ( 30.7-41.3 )	Cervus_nippon_centralis	NA	NA	NA	NA	NA	NA	NA	NA	NA	NA	NA
S199	SP7323	South	763779	76562	5.6	11704	11535	51.5875	2186	60.2 ( 54.6-65.6 ) 47.8 ( 41.6-54.2 )	Capra_sibirica	373	54.8 ( 43.5-65.7 ) 27.1 ( 16.0-37.6 )	Canis_lupus	393	43.7 ( 33.0-52.8 ) 36.6 ( 25.1-46.7 )	Mammuthus_primigenius	611	57.1 ( 48.0-64.6 ) 40 ( 31.8-48.6 )	Equus_ovodovi	NA	NA	NA	1988	46.2 ( 41.0-50.9 ) 30.1 ( 25.3-34.7 )	Crocuta_crocuta	NA	NA	NA	212	56.8 ( 38.8-69.6 ) 40.4 ( 27.6-54.2 )	Coelodonta_antiquitatis	2589	49.2 ( 45.2-53.2 ) 34.3 ( 30.1-38.3 )	Ursus_spelaeus	3183	53 ( 48.8-56.9 ) 37.7 ( 33.9-41.7 )	Cervus_canadensis_songaricus	NA	NA	NA	NA	NA	NA	NA	NA	NA	NA	NA
S200	SP7324	South	777794	112392	4	16770	16770	53.6	7532	49.1 ( 46.4-51.8 ) 34.9 ( 32.3-37.6 )	Bison_bonasus	335	51.5 ( 37.6-62.4 ) 42.6 ( 28.6-54.3 )	Canis_lupus_lupus	202	56.9 ( 41.5-68.3 ) 32 ( 19.5-46.7 )	Mammuthus_columbi	407	59.3 ( 47.8-70.1 ) 31 ( 22.1-41.0 )	Equus_ovodovi	NA	NA	NA	3743	42.9 ( 39.4-46.4 ) 28 ( 24.8-31.3 )	Crocuta_crocuta	NA	NA	NA	211	56.8 ( 38.8-69.6 ) 46.8 ( 32.1-61.9 )	Coelodonta_antiquitatis	3207	47 ( 43.4-50.6 ) 35.6 ( 31.8-39.3 )	Ursus_spelaeus	1133	45.9 ( 38.9-52.9 ) 31 ( 24.3-38.5 )	Rusa_timorensis	NA	NA	NA	NA	NA	NA	NA	NA	NA	NA	NA
S201	SP7325	South	109943	1044	30.8	375	75	53.3	NA	NA	NA	20	100 ( 15.8-100.0 ) 100 ( 15.8-100.0 )	Canis_anthus	NA	NA	NA	NA	NA	NA	NA	NA	NA	NA	NA	NA	NA	NA	NA	NA	NA	NA	55	62.5 ( 35.4-84.8 ) 50 ( 23.0-77.0 )	Ursus_spelaeus	NA	NA	NA	NA	NA	NA	NA	NA	NA	NA	NA	NA	NA	NA
S202	SP7326	South	241611	3976	22	2964	0	NA
E1	SP7327	East	456775	81494	2.4	6891	6804	46.74	225	61 ( 44.5-75.8 ) 36.2 ( 20.9-49.3 )	Bison_bison	737	58.5 ( 51.2-65.5 ) 58.6 ( 50.3-65.5 )	Canis_lupus	NA	NA	NA	NA	NA	NA	162	50 ( 28.2-71.8 ) 56.5 ( 34.5-76.8 )	Leopardus_tigrinus	5548	54.1 ( 50.7-57.3 ) 43 ( 39.8-46.1 )	Crocuta_crocuta	NA	NA	NA	NA	NA	NA	132	66.7 ( 44.7-84.4 ) 58.3 ( 32.8-74.4 )	Ursus_spelaeus	NA	NA	NA	NA	NA	NA	NA	NA	NA	NA	NA	NA	NA	NA
E2	SP7328	East	440710	78746	2.4	7567	7487	45.8625	1491	65.2 ( 57.8-71.2 ) 44 ( 37.3-50.9 )	Capra_sibirica	359	60 ( 49.4-69.9 ) 52.6 ( 41.1-62.0 )	Canis_lupus_familiaris	219	50 ( 36.1-63.9 ) 40.4 ( 27.6-54.2 )	Mammuthus_primigenius	241	46.3 ( 32.6-60.4 ) 46.7 ( 31.7-62.1 )	Equus_asinus	187	72.4 ( 52.8-87.3 ) 47.5 ( 31.5-63.9 )	Panthera_tigris_amoyensis	4277	50.3 ( 46.8-53.8 ) 40.5 ( 37.0-43.9 )	Crocuta_crocuta	NA	NA	NA	512	69.5 ( 61.2-77.0 ) 44.9 ( 36.5-53.6 )	Coelodonta_antiquitatis	117	53.6 ( 33.9-72.5 ) 57.7 ( 36.9-76.6 )	Ursus_spelaeus	NA	NA	NA	NA	NA	NA	NA	NA	NA	NA	NA	NA	NA	NA
E3	SP7329	East	176960	14593	7.1	6592	6504	45.5667	105	53.8 ( 19.2-74.9 ) 53.8 ( 19.2-74.9 )	Bos_indicus	5881	65.2 ( 62.6-67.6 ) 56.1 ( 53.4-58.7 )	Canis_lupus	NA	NA	NA	NA	NA	NA	73	69.2 ( 31.6-86.1 ) 75 ( 42.8-94.5 )	Panthera_leo_persica	NA	NA	NA	NA	NA	NA	92	75 ( 50.9-91.3 ) 47.4 ( 24.4-71.1 )	Coelodonta_antiquitatis	75	66.7 ( 46.0-83.5 ) 55.6 ( 30.8-78.5 )	Ursus_arctos	174	60 ( 36.1-80.9 ) 54.8 ( 36.0-72.7 )	Cervus_nippon_sichuanicus	NA	NA	NA	NA	NA	NA	104	45.9 ( 27.1-60.5 ) 40 ( 19.1-63.9 )	Homo_sapiens_ssp._Denisova	NA	NA
E4	SP7330	East	372850	40240	5.4	21439	20910	47.5286	252	56.8 ( 38.8-69.6 ) 58 ( 41.3-70.0 )	Bison_priscus	4617	66.2 ( 63.2-68.9 ) 56.9 ( 53.8-59.9 )	Canis_lupus	NA	NA	NA	NA	NA	NA	288	64.2 ( 47.9-75.2 ) 62.3 ( 47.3-72.9 )	Panthera_leo_persica	NA	NA	NA	NA	NA	NA	439	63.3 ( 53.2-71.2 ) 66.7 ( 55.9-76.3 )	Coelodonta_antiquitatis	14622	59.1 ( 57.5-60.7 ) 50.3 ( 48.5-52.0 )	Ursus_spelaeus	417	60.4 ( 50.2-70.0 ) 55.1 ( 44.1-65.6 )	Cervus_canadensis_songaricus	275	53.6 ( 39.7-67.0 ) 59.5 ( 41.0-72.3 )	Microtus_levis	NA	NA	NA	NA	NA	NA	NA	NA
E5	SP7331	East	337546	17361	9.9	8991	8775	44.4857	314	58.6 ( 43.2-69.8 ) 54.8 ( 41.7-67.5 )	Bison_priscus	2594	62.7 ( 58.6-66.7 ) 54.7 ( 50.6-58.8 )	Canis_lupus	NA	NA	NA	NA	NA	NA	226	56.5 ( 41.1-71.1 ) 67.6 ( 46.5-80.3 )	Panthera_leo_persica	NA	NA	NA	482	55.2 ( 44.3-64.0 ) 55.4 ( 45.7-64.8 )	Gulo_gulo	274	59.4 ( 46.4-71.5 ) 59.4 ( 46.4-71.5 )	Coelodonta_antiquitatis	4795	62.2 ( 59.2-64.9 ) 51.3 ( 48.1-54.5 )	Ursus_spelaeus	90	37.5 ( 15.2-64.6 ) 45.8 ( 22.1-63.4 )	Cervus_canadensis_songaricus	NA	NA	NA	NA	NA	NA	NA	NA	NA	NA	NA
E6	SP7332	East	280713	19592	7.7	10430	10109	45.9333	156	64.3 ( 44.1-81.4 ) 53.1 ( 34.7-70.9 )	Bos_grunniens	6337	63.4 ( 60.9-65.9 ) 57 ( 54.3-59.6 )	Canis_lupus	NA	NA	NA	NA	NA	NA	NA	NA	NA	NA	NA	NA	111	35 ( 15.4-59.2 ) 60 ( 36.1-80.9 )	Martes_zibellina	137	56.2 ( 37.7-73.6 ) 64 ( 42.5-82.0 )	Coelodonta_antiquitatis	3245	59.8 ( 56.2-63.0 ) 53.8 ( 49.9-57.7 )	Ursus_spelaeus	123	70 ( 45.7-88.1 ) 65 ( 40.8-84.6 )	Cervus_canadensis_songaricus	NA	NA	NA	NA	NA	NA	NA	NA	NA	NA	NA
E7	SP7333	East	154065	9342	9	3875	3401	45.35	269	62.1 ( 48.4-74.5 ) 52.2 ( 38.2-63.2 )	Bos_grunniens	1423	61.5 ( 55.8-66.4 ) 54.1 ( 48.1-59.4 )	Canis_lupus_lupus	NA	NA	NA	NA	NA	NA	513	50 ( 40.6-59.4 ) 36.5 ( 27.7-46.0 )	Panthera_leo_persica	NA	NA	NA	NA	NA	NA	346	60.4 ( 49.9-70.3 ) 47.1 ( 36.3-58.1 )	Coelodonta_antiquitatis	759	67.9 ( 60.7-73.8 ) 53.5 ( 45.5-60.3 )	Ursus_arctos	91	83.3 ( 22.3-95.7 ) 73.3 ( 38.4-88.2 )	Cervus_canadensis_songaricus	NA	NA	NA	NA	NA	NA	NA	NA	NA	NA	NA
E8	SP7334	East	304596	24489	7.1	13384	13110	45.9333	324	62.7 ( 48.1-75.9 ) 47.4 ( 31.0-64.2 )	Bison_priscus	3450	65.5 ( 61.9-68.7 ) 56.9 ( 53.0-60.5 )	Canis_lupus	NA	NA	NA	NA	NA	NA	317	58.8 ( 44.8-69.3 ) 49.2 ( 36.1-62.3 )	Panthera_leo_persica	NA	NA	NA	254	70.9 ( 57.1-82.4 ) 60.9 ( 43.2-73.0 )	Gulo_gulo	337	74.2 ( 64.1-82.7 ) 60 ( 47.6-71.5 )	Coelodonta_antiquitatis	8428	60.5 ( 58.3-62.6 ) 50.2 ( 47.8-52.4 )	Ursus_spelaeus	NA	NA	NA	NA	NA	NA	NA	NA	NA	NA	NA	NA	NA	NA
E9	SP7335	East	311322	27599	6.2	11107	10973	45.9556	618	64.4 ( 56.2-72.1 ) 55.6 ( 46.1-64.7 )	Bos_grunniens	1925	61.5 ( 56.9-65.9 ) 54.6 ( 49.6-59.1 )	Canis_lupus_lupus	537	61.5 ( 52.7-69.7 ) 48 ( 38.1-56.4 )	Mammuthus_primigenius	NA	NA	NA	174	60 ( 40.6-77.3 ) 55.9 ( 37.9-72.8 )	Panthera_pardus	705	50.3 ( 41.7-57.7 ) 42.1 ( 33.8-49.6 )	Crocuta_crocuta	3764	61.7 ( 58.5-64.7 ) 50.6 ( 47.3-54.0 )	Martes_zibellina	361	63.4 ( 52.0-73.8 ) 58.3 ( 47.2-67.0 )	Coelodonta_antiquitatis	2744	61.1 ( 57.3-64.9 ) 48.4 ( 44.2-52.3 )	Ursus_spelaeus	145	60.7 ( 37.2-75.5 ) 31.8 ( 10.7-50.2 )	Cervus_nippon_yesoensis	NA	NA	NA	NA	NA	NA	NA	NA	NA	NA	NA
E10	SP7336	East	268213	15096	9.4	7666	7519	44.8875	141	58.1 ( 39.1-75.5 ) 69.6 ( 42.7-83.6 )	Bison_priscus	2233	66.2 ( 61.8-70.1 ) 56.4 ( 51.8-60.8 )	Canis_lupus_laniger	152	71.4 ( 47.6-84.1 ) 48.8 ( 33.3-64.5 )	Mammuthus_primigenius	NA	NA	NA	240	73.6 ( 59.7-84.7 ) 47.9 ( 33.3-62.8 )	Panthera_leo_persica	NA	NA	NA	1141	61.7 ( 55.6-67.0 ) 58 ( 51.5-63.5 )	Martes_zibellina	205	64.2 ( 47.9-75.2 ) 48.9 ( 33.7-64.2 )	Coelodonta_antiquitatis	3258	62.1 ( 58.5-65.4 ) 52.8 ( 49.0-56.6 )	Ursus_spelaeus	149	66.7 ( 49.0-81.4 ) 57.1 ( 33.9-72.5 )	Cervus_canadensis_songaricus	NA	NA	NA	NA	NA	NA	NA	NA	NA	NA	NA
E11	SP7337	East	394883	73431	2.5	9486	9247	45.1571	2564	52.2 ( 47.4-56.5 ) 46.1 ( 41.4-50.8 )	Bison_bison	241	61.7 ( 46.4-75.5 ) 49 ( 34.8-63.4 )	Canis_lupus_lupus	2318	58.3 ( 54.0-62.2 ) 50.5 ( 46.2-54.5 )	Mammuthus_primigenius	514	63.2 ( 53.0-71.2 ) 46.1 ( 37.2-55.1 )	Equus_caballus	NA	NA	NA	2688	48.8 ( 44.4-53.3 ) 43.9 ( 39.6-48.0 )	Crocuta_crocuta	NA	NA	NA	364	58.6 ( 46.4-68.0 ) 48.4 ( 37.7-59.1 )	Coelodonta_antiquitatis	NA	NA	NA	558	53.8 ( 43.1-64.2 ) 44.8 ( 35.0-54.8 )	Capreolus_pygargus	NA	NA	NA	NA	NA	NA	NA	NA	NA	NA	NA
E12	SP7338	East	178436	8102	11.1	3362	3314	45.6	232	67.4 ( 51.5-80.9 ) 41.7 ( 25.5-59.2 )	Bison_priscus	2355	69.8 ( 65.9-73.5 ) 58 ( 53.8-61.7 )	Canis_lupus_lupus	88	70.4 ( 49.8-86.2 ) 65.4 ( 44.3-82.8 )	Mammuthus_primigenius	97	43.8 ( 19.8-70.1 ) 46.7 ( 21.3-73.4 )	Equus_ovodovi	65	78.9 ( 48.8-90.9 ) 41.7 ( 15.2-72.3 )	Panthera_leo	143	61.1 ( 40.8-74.5 ) 45 ( 29.3-61.5 )	Crocuta_crocuta	NA	NA	NA	54	58.8 ( 27.8-77.0 ) 68.8 ( 41.3-89.0 )	Coelodonta_antiquitatis	98	60.7 ( 37.2-75.5 ) 50 ( 29.1-70.9 )	Ursus_spelaeus	121	66.7 ( 44.7-84.4 ) 52.6 ( 24.4-71.1 )	Cervus_nippon_sichuanicus	NA	NA	NA	NA	NA	NA	61	55 ( 31.5-76.9 ) 54.5 ( 28.2-71.8 )	Homo_sapiens	NA	NA
E13	SP7339	East	182697	11723	8.5	5420	5356	46.3889	241	51.7 ( 38.2-65.0 ) 54.9 ( 38.5-67.1 )	Bos_grunniens	2749	65.4 ( 61.7-69.0 ) 54.8 ( 50.7-58.6 )	Canis_lupus_laniger	53	31.2 ( 11.0-58.7 ) 63.2 ( 38.4-83.7 )	Mammuthus_primigenius	72	60 ( 36.1-80.9 ) 64.3 ( 35.1-87.2 )	Equus_caballus	195	43.8 ( 26.4-62.3 ) 52.8 ( 35.5-69.6 )	Panthera_leo_persica	NA	NA	NA	NA	NA	NA	384	69.8 ( 60.1-78.3 ) 57.5 ( 46.4-68.0 )	Coelodonta_antiquitatis	1355	67.1 ( 61.4-71.8 ) 52.4 ( 46.4-57.7 )	Ursus_arctos	193	57.1 ( 36.6-71.2 ) 56.2 ( 37.7-73.6 )	Cervus_nippon_yesoensis	NA	NA	NA	NA	NA	NA	114	50 ( 30.6-69.4 ) 48.3 ( 26.4-64.3 )	Homo_sapiens	NA	NA
E14	SP7340	East	233746	16313	8	8166	7915	44.9857	322	63.6 ( 45.5-75.6 ) 60 ( 45.9-73.0 )	Bison_bison	1879	66.5 ( 62.0-70.7 ) 51.1 ( 45.8-55.9 )	Canis_lupus	NA	NA	NA	79	40 ( 21.1-61.3 ) 42.9 ( 17.7-71.1 )	Equus_ovodovi	227	57.1 ( 41.5-68.7 ) 43.9 ( 26.3-57.9 )	Panthera_pardus	NA	NA	NA	NA	NA	NA	292	65.4 ( 53.8-75.8 ) 52.3 ( 38.1-63.4 )	Coelodonta_antiquitatis	4973	62.8 ( 60.1-65.5 ) 53.2 ( 50.1-56.2 )	Ursus_spelaeus	143	56.8 ( 39.5-72.9 ) 50 ( 24.7-75.3 )	Cervus_canadensis_songaricus	NA	NA	NA	NA	NA	NA	NA	NA	NA	NA	NA
E15	SP7341	East	306664	36632	4.6	6877	6807	45.3667	1565	59.9 ( 53.2-65.6 ) 52.2 ( 45.8-58.6 )	Bos_grunniens	953	64.5 ( 57.6-70.2 ) 53.8 ( 46.8-59.8 )	Canis_lupus	292	62.1 ( 50.5-70.9 ) 56.3 ( 44.0-68.1 )	Mammuthus_primigenius	534	54.3 ( 44.9-62.1 ) 51.9 ( 43.0-60.7 )	Equus_ovodovi	146	55.6 ( 35.3-74.5 ) 61.5 ( 36.9-76.6 )	Panthera_tigris_amoyensis	1922	47.8 ( 42.5-52.5 ) 36.3 ( 31.4-40.9 )	Crocuta_crocuta	NA	NA	NA	399	71.2 ( 61.4-79.6 ) 46.6 ( 35.8-55.7 )	Coelodonta_antiquitatis	877	59.8 ( 52.8-66.5 ) 55.4 ( 47.9-62.7 )	Ursus_spelaeus	119	75 ( 53.3-90.2 ) 40 ( 21.1-61.3 )	Cervus_canadensis_songaricus	NA	NA	NA	NA	NA	NA	NA	NA	NA	NA	NA
E16	SP7342	East	281411	17942	7.9	5873	5612	45.03	376	62.3 ( 49.2-72.0 ) 52.2 ( 38.2-63.2 )	Bison_bison	1124	61.2 ( 54.9-67.2 ) 47.3 ( 40.6-54.1 )	Canis_lupus_chanco	123	59.5 ( 42.1-75.2 ) 50 ( 30.6-69.4 )	Mammuthus_primigenius	1111	62.4 ( 56.4-68.2 ) 44 ( 37.4-50.0 )	Equus_ovodovi	113	66.7 ( 44.7-84.4 ) 43.8 ( 19.8-70.1 )	Panthera_pardus	677	51.4 ( 42.1-59.3 ) 44 ( 35.5-52.9 )	Crocuta_crocuta	56	66.7 ( 34.9-90.1 ) 38.5 ( 13.9-68.4 )	Martes_zibellina	583	56.9 ( 48.0-64.2 ) 54.3 ( 44.9-62.1 )	Coelodonta_antiquitatis	1382	58.7 ( 52.8-63.9 ) 53.6 ( 47.5-59.6 )	Ursus_spelaeus	67	66.7 ( 29.9-92.5 ) 31.2 ( 11.0-58.7 )	Rusa_timorensis	NA	NA	NA	NA	NA	NA	NA	NA	NA	NA	NA
E17	SP7343	East	398409	79573	1.9	10282	10159	45.175	4668	57.2 ( 53.4-60.9 ) 41.9 ( 38.2-45.7 )	Bison_bison	224	62.5 ( 47.4-76.0 ) 39.5 ( 23.0-53.3 )	Canis_lupus	759	54.6 ( 47.4-61.8 ) 48 ( 40.5-55.6 )	Mammuthus_primigenius	961	61.4 ( 53.9-67.6 ) 47.2 ( 40.6-53.8 )	Equus_ovodovi	NA	NA	NA	2552	48.7 ( 43.9-53.1 ) 36.8 ( 32.3-41.0 )	Crocuta_crocuta	NA	NA	NA	687	68.6 ( 61.1-75.5 ) 50.9 ( 42.5-58.1 )	Coelodonta_antiquitatis	110	64.3 ( 44.1-81.4 ) 40.7 ( 19.4-57.6 )	Ursus_arctos	198	60 ( 43.3-75.1 ) 36.8 ( 21.8-54.0 )	Cervus_nippon_yesoensis	NA	NA	NA	NA	NA	NA	NA	NA	NA	NA	NA
E18	SP7344	East	360516	34721	5.7	5679	5605	45.6222	827	65.6 ( 58.2-72.4 ) 54.9 ( 47.2-62.5 )	Bison_bison	603	58.3 ( 50.2-65.1 ) 50.6 ( 42.2-57.8 )	Canis_lupus	333	61.2 ( 50.0-71.6 ) 56.7 ( 45.8-67.1 )	Mammuthus_primigenius	444	56.4 ( 46.1-64.7 ) 38.9 ( 30.3-48.0 )	Equus_ovodovi	141	48 ( 27.8-68.7 ) 41.9 ( 21.8-57.8 )	Panthera_tigris_amoyensis	2478	53 ( 48.4-57.3 ) 41.2 ( 36.9-45.5 )	Crocuta_crocuta	NA	NA	NA	277	59.5 ( 47.1-69.0 ) 49.3 ( 37.4-61.3 )	Coelodonta_antiquitatis	333	59.3 ( 48.2-69.8 ) 56.6 ( 45.3-67.5 )	Ursus_arctos	169	66.7 ( 51.0-80.0 ) 45.8 ( 29.5-58.8 )	Cervus_canadensis_songaricus	NA	NA	NA	NA	NA	NA	NA	NA	NA	NA	NA
E19	SP7345	East	309427	29101	5.8	13280	13049	45.9167	159	51.6 ( 33.1-69.8 ) 61.9 ( 34.0-78.2 )	Bos_grunniens	8127	60.8 ( 58.6-62.9 ) 53.2 ( 50.8-55.5 )	Canis_lupus_chanco	NA	NA	NA	NA	NA	NA	288	51.9 ( 35.8-64.2 ) 54.3 ( 36.9-67.1 )	Panthera_leo_persica	NA	NA	NA	NA	NA	NA	502	60.2 ( 50.9-68.9 ) 55.3 ( 44.8-63.7 )	Coelodonta_antiquitatis	2910	54.1 ( 50.2-57.7 ) 54.4 ( 50.2-58.2 )	Ursus_spelaeus	1063	61 ( 53.6-68.0 ) 40.5 ( 33.1-47.2 )	Capreolus_pygargus	NA	NA	NA	NA	NA	NA	NA	NA	NA	NA	NA
E20	SP7346	East	285798	21296	7.3	10280	9933	44.8167	455	62 ( 50.4-72.7 ) 45.1 ( 34.1-56.5 )	Bos_grunniens	3596	61.3 ( 57.9-64.6 ) 57.1 ( 53.6-60.6 )	Canis_lupus	128	70.6 ( 52.5-84.9 ) 69 ( 45.7-82.1 )	Mammuthus_primigenius	NA	NA	NA	327	57.7 ( 44.0-68.1 ) 54 ( 40.9-66.6 )	Panthera_leo_persica	NA	NA	NA	NA	NA	NA	300	65.4 ( 54.0-75.7 ) 56.2 ( 43.3-68.6 )	Coelodonta_antiquitatis	5127	61.2 ( 58.4-63.9 ) 51.3 ( 48.3-54.2 )	Ursus_spelaeus	NA	NA	NA	NA	NA	NA	NA	NA	NA	NA	NA	NA	NA	NA
E21	SP7347	East	229137	11273	10.3	5402	5230	44.9143	181	65 ( 40.8-84.6 ) 47.8 ( 23.2-65.5 )	Ovis_orientalis	1376	64.3 ( 58.4-69.2 ) 53.3 ( 47.4-59.1 )	Canis_lupus	NA	NA	NA	NA	NA	NA	134	60 ( 40.6-77.3 ) 73.3 ( 50.6-85.3 )	Panthera_leo	NA	NA	NA	95	73.3 ( 38.4-88.2 ) 60 ( 32.3-83.7 )	Martes_martes	292	75.8 ( 63.6-85.5 ) 53.6 ( 39.8-64.4 )	Coelodonta_antiquitatis	3084	61.5 ( 57.9-65.1 ) 54.8 ( 50.8-58.7 )	Ursus_spelaeus	NA	NA	NA	NA	NA	NA	68	53.8 ( 19.2-74.9 ) 53.8 ( 19.2-74.9 )	Myotis_lucifugus	NA	NA	NA	NA	NA
E22	SP7348	East	565392	95042	1.9	12055	12055	45.5	5132	56.1 ( 53.1-58.9 ) 44.9 ( 41.9-48.0 )	Bison_bison	268	52.9 ( 40.6-64.9 ) 47.5 ( 34.3-60.9 )	Canis_lupus_lupus	1072	60.1 ( 53.5-65.7 ) 47.9 ( 41.8-54.1 )	Mammuthus_primigenius	897	56.5 ( 49.5-63.4 ) 43.9 ( 37.1-50.8 )	Equus_caballus	154	51.7 ( 32.5-70.6 ) 42.9 ( 24.5-62.8 )	Panthera_tigris_amoyensis	3338	44.4 ( 40.5-48.4 ) 35.6 ( 31.8-39.3 )	Crocuta_crocuta	NA	NA	NA	580	58.2 ( 48.8-65.7 ) 49 ( 40.4-56.5 )	Coelodonta_antiquitatis	NA	NA	NA	614	64.8 ( 56.8-72.2 ) 50.8 ( 41.9-59.6 )	Cervus_canadensis_songaricus	NA	NA	NA	NA	NA	NA	NA	NA	NA	NA	NA
E23	SP7349	East	329970	26718	6.5	10069	9953	45.6778	1160	55.8 ( 49.5-61.9 ) 43.3 ( 37.4-49.4 )	Bos_grunniens	1417	67 ( 61.4-71.6 ) 56.5 ( 51.1-61.7 )	Canis_lupus	2751	62.8 ( 59.1-66.1 ) 58.4 ( 54.7-62.1 )	Mammuthus_primigenius	199	50 ( 36.1-63.9 ) 48 ( 33.7-62.6 )	Equus_ovodovi	111	52.6 ( 24.4-71.1 ) 47.8 ( 23.2-65.5 )	Panthera_pardus	1127	46.2 ( 39.6-52.2 ) 37.9 ( 32.0-43.4 )	Crocuta_crocuta	NA	NA	NA	1083	50.6 ( 45.0-56.3 ) 40.8 ( 34.7-46.5 )	Coelodonta_antiquitatis	1955	63.8 ( 59.7-67.7 ) 52.9 ( 48.2-57.2 )	Ursus_spelaeus	150	54.1 ( 36.9-70.5 ) 48.5 ( 30.8-66.5 )	Cervus_nippon_kopschi	NA	NA	NA	NA	NA	NA	NA	NA	NA	NA	NA
E24	SP7350	East	137616	6709	10.9	2768	2539	44.1	NA	NA	NA	2305	63.9 ( 59.9-67.8 ) 52.1 ( 47.8-56.3 )	Canis_lupus	NA	NA	NA	NA	NA	NA	NA	NA	NA	NA	NA	NA	NA	NA	NA	NA	NA	NA	78	55 ( 31.5-76.9 ) 76.5 ( 44.0-89.7 )	Ursus_arctos	156	63.2 ( 46.0-78.2 ) 53.1 ( 36.3-65.6 )	Cervus_canadensis_songaricus	NA	NA	NA	NA	NA	NA	NA	NA	NA	NA	NA
E25	SP7351	East	285453	27868	5.9	13991	13637	46.1	289	58.3 ( 38.1-72.1 ) 59.6 ( 44.3-73.6 )	Bos_grunniens	3583	63 ( 59.7-66.3 ) 58 ( 54.2-61.4 )	Canis_lupus	NA	NA	NA	NA	NA	NA	345	53.3 ( 40.2-63.7 ) 52.7 ( 39.4-63.1 )	Panthera_pardus	NA	NA	NA	1651	60.6 ( 55.7-65.0 ) 57.3 ( 52.3-62.2 )	Gulo_gulo	456	64.9 ( 56.1-73.0 ) 49.5 ( 38.6-58.6 )	Coelodonta_antiquitatis	7313	57.7 ( 55.4-59.9 ) 50.2 ( 47.8-52.7 )	Ursus_spelaeus	NA	NA	NA	NA	NA	NA	NA	NA	NA	NA	NA	NA	NA	NA
E26	SP7352	East	284948	19567	7.9	10431	10201	45.4	247	55.8 ( 41.3-69.5 ) 34.9 ( 21.0-50.9 )	Bison_priscus	2325	63.3 ( 59.0-67.4 ) 55.3 ( 50.7-59.5 )	Canis_lupus	NA	NA	NA	NA	NA	NA	281	71.4 ( 57.0-80.8 ) 59.3 ( 45.0-72.4 )	Panthera_leo_persica	NA	NA	NA	141	56.7 ( 37.4-74.5 ) 74.3 ( 56.7-87.5 )	Gulo_gulo	477	68.3 ( 58.3-75.8 ) 44.8 ( 35.6-54.3 )	Coelodonta_antiquitatis	6614	58.6 ( 56.2-61.0 ) 53.5 ( 50.9-56.1 )	Ursus_spelaeus	116	65.5 ( 42.3-79.3 ) 50 ( 26.0-74.0 )	Cervus_canadensis_songaricus	NA	NA	NA	NA	NA	NA	NA	NA	NA	NA	NA
E27	SP7353	East	243954	22928	6.1	11046	10850	47.5222	396	54.8 ( 42.7-66.5 ) 40.6 ( 28.5-53.6 )	Bison_priscus	3212	61.6 ( 58.0-65.0 ) 53.7 ( 49.9-57.2 )	Canis_lupus	NA	NA	NA	498	57.9 ( 48.8-65.4 ) 47.9 ( 37.8-56.4 )	Equus_przewalskii	211	63.3 ( 48.3-76.6 ) 56.4 ( 37.2-69.9 )	Panthera_leo_persica	NA	NA	NA	498	59.5 ( 50.2-68.3 ) 49.5 ( 38.8-58.5 )	Martes_zibellina	464	62.5 ( 52.9-71.5 ) 61.7 ( 51.8-70.9 )	Coelodonta_antiquitatis	5055	59.8 ( 56.9-62.5 ) 52.1 ( 48.8-55.1 )	Ursus_spelaeus	411	58.1 ( 47.4-68.2 ) 46.2 ( 35.6-56.9 )	Cervus_canadensis_songaricus	NA	NA	NA	NA	NA	NA	NA	NA	NA	NA	NA
E28	SP7354	East	408033	79364	2.1	10503	10418	45.875	4936	60.3 ( 56.7-63.6 ) 43.3 ( 39.9-46.8 )	Capra_sibirica	244	43.4 ( 28.1-55.9 ) 50 ( 37.2-62.8 )	Canis_lupus_chanco	446	53.7 ( 43.6-62.0 ) 48.1 ( 38.2-58.1 )	Mammuthus_primigenius	1161	51.6 ( 45.2-57.9 ) 43.6 ( 37.6-49.7 )	Equus_ovodovi	NA	NA	NA	2016	47 ( 41.6-52.4 ) 38.1 ( 32.9-43.0 )	Crocuta_crocuta	NA	NA	NA	646	56 ( 48.1-63.7 ) 43.5 ( 35.1-50.9 )	Coelodonta_antiquitatis	271	55.7 ( 41.9-66.3 ) 50.8 ( 35.9-62.5 )	Ursus_maritimus	698	57.1 ( 47.8-64.8 ) 55.7 ( 46.4-63.4 )	Cervus_canadensis_songaricus	NA	NA	NA	NA	NA	NA	NA	NA	NA	NA	NA
E29	SP7355	East	412995	74938	1.7	9342	9342	45.6625	5028	58.3 ( 54.6-61.6 ) 46.9 ( 43.3-50.3 )	Bison_bison	276	55.6 ( 42.5-68.1 ) 50 ( 37.6-62.4 )	Canis_lupus_lupus	718	56 ( 48.0-62.8 ) 50.6 ( 43.0-58.1 )	Mammuthus_primigenius	558	64.8 ( 56.3-72.6 ) 47.4 ( 38.9-56.1 )	Equus_caballus	99	50 ( 18.7-81.3 ) 36.8 ( 16.3-61.6 )	Panthera_tigris_amoyensis	2221	48.8 ( 43.6-54.0 ) 34.2 ( 29.7-38.9 )	Crocuta_crocuta	NA	NA	NA	295	48.6 ( 35.3-59.3 ) 46.9 ( 34.3-59.8 )	Coelodonta_antiquitatis	NA	NA	NA	147	38.5 ( 20.2-59.4 ) 36 ( 18.0-57.5 )	Cervus_canadensis_songaricus	NA	NA	NA	NA	NA	NA	NA	NA	NA	NA	NA
E30	SP7356	East	161509	10602	8.4	4391	4274	44.4833	134	63.6 ( 36.4-79.3 ) 50 ( 28.2-71.8 )	Bos_mutus	2214	65.1 ( 60.7-69.0 ) 58.8 ( 54.2-63.3 )	Canis_lupus	NA	NA	NA	NA	NA	NA	517	63.7 ( 53.2-71.7 ) 50.9 ( 40.6-59.4 )	Panthera_leo_persica	NA	NA	NA	NA	NA	NA	255	60.9 ( 47.9-72.9 ) 61.8 ( 45.9-73.0 )	Coelodonta_antiquitatis	1059	56.4 ( 50.0-62.6 ) 52.7 ( 46.2-59.0 )	Ursus_spelaeus	95	69.2 ( 44.3-82.8 ) 34.8 ( 16.4-57.3 )	Cervus_nippon_yesoensis	NA	NA	NA	NA	NA	NA	NA	NA	NA	NA	NA
E31	SP7357	East	232547	21653	6.1	10424	9990	45.9571	394	56 ( 44.7-66.8 ) 51.6 ( 41.0-62.1 )	Bison_bison	3386	64.8 ( 61.5-68.1 ) 55.1 ( 51.4-58.4 )	Canis_lupus	NA	NA	NA	NA	NA	NA	277	63.8 ( 50.1-76.0 ) 53.2 ( 40.1-66.0 )	Panthera_leo	NA	NA	NA	272	45.1 ( 31.1-59.7 ) 46.3 ( 28.5-60.3 )	Mustela_erminea	428	64.4 ( 54.2-72.2 ) 51.6 ( 40.9-62.3 )	Coelodonta_antiquitatis	5032	55.9 ( 53.1-58.6 ) 49.6 ( 46.6-52.6 )	Ursus_spelaeus	201	46.5 ( 29.1-60.1 ) 40 ( 23.9-57.9 )	Rusa_unicolor	NA	NA	NA	NA	NA	NA	NA	NA	NA	NA	NA
E32	SP7358	East	285565	35570	4.3	16749	16470	45.32	167	66.7 ( 48.2-82.0 ) 61.8 ( 40.7-75.4 )	Bos_grunniens	13928	67.7 ( 66.0-69.5 ) 57.4 ( 55.6-59.3 )	Canis_lupus	NA	NA	NA	NA	NA	NA	246	47.1 ( 32.9-61.5 ) 58.5 ( 42.3-70.2 )	Panthera_pardus	NA	NA	NA	166	50 ( 29.1-70.9 ) 41.7 ( 22.1-63.4 )	Gulo_gulo	NA	NA	NA	1963	58.7 ( 54.0-63.2 ) 49 ( 43.9-53.7 )	Ursus_spelaeus	NA	NA	NA	NA	NA	NA	NA	NA	NA	NA	NA	NA	NA	NA
E33	SP7359	East	322004	13625	11.5	6783	6286	44.64	329	50 ( 34.2-65.8 ) 40 ( 24.9-56.7 )	Bison_priscus	2241	64.8 ( 60.3-69.1 ) 54 ( 49.5-58.5 )	Canis_lupus	NA	NA	NA	NA	NA	NA	146	65.6 ( 46.8-81.4 ) 59.3 ( 38.8-77.6 )	Panthera_pardus	NA	NA	NA	NA	NA	NA	210	61.1 ( 46.9-74.1 ) 68.9 ( 53.4-81.8 )	Coelodonta_antiquitatis	3360	60.7 ( 57.3-64.0 ) 51.9 ( 48.1-55.5 )	Ursus_spelaeus	NA	NA	NA	NA	NA	NA	NA	NA	NA	NA	NA	NA	NA	NA
E34	SP7360	East	356021	68350	1.9	9021	8945	46.175	3843	53.4 ( 49.9-57.0 ) 43.9 ( 40.2-47.6 )	Bison_bison	795	66 ( 59.1-72.5 ) 51.9 ( 44.5-59.2 )	Canis_lupus_familiaris	532	52 ( 43.0-59.6 ) 48.1 ( 39.2-57.0 )	Mammuthus_columbi	1143	57.3 ( 50.3-63.2 ) 46.5 ( 40.2-52.3 )	Equus_ovodovi	NA	NA	NA	2081	42.5 ( 37.6-47.6 ) 38.5 ( 33.7-43.5 )	Crocuta_crocuta	NA	NA	NA	341	60.5 ( 49.3-70.8 ) 42 ( 29.9-52.2 )	Coelodonta_antiquitatis	103	56.5 ( 34.5-76.8 ) 59.1 ( 36.4-79.3 )	Ursus_maritimus	107	63.2 ( 38.4-83.7 ) 48 ( 27.8-68.7 )	Cervus_nippon_yakushimae	NA	NA	NA	NA	NA	NA	NA	NA	NA	NA	NA
E35	SP7361	East	413412	74249	1.7	8227	8146	45.425	4120	50.4 ( 46.4-54.0 ) 38.4 ( 34.3-42.3 )	Procapra_przewalskii	178	63.2 ( 46.0-78.2 ) 47.4 ( 31.0-64.2 )	Canis_lupus_lupus	726	57.6 ( 49.7-64.2 ) 53.1 ( 45.5-60.6 )	Mammuthus_primigenius	469	50.9 ( 41.0-60.8 ) 56.2 ( 46.6-65.6 )	Equus_ovodovi	NA	NA	NA	1901	49.6 ( 44.4-54.8 ) 35.8 ( 31.0-41.0 )	Crocuta_crocuta	NA	NA	NA	556	55 ( 46.7-63.2 ) 45.3 ( 37.1-53.7 )	Coelodonta_antiquitatis	82	50 ( 30.6-69.4 ) 52.2 ( 30.6-73.2 )	Ursus_arctos	114	48.1 ( 25.5-64.7 ) 47.1 ( 23.0-72.2 )	Rusa_unicolor	NA	NA	NA	NA	NA	NA	NA	NA	NA	NA	NA
E36	SP7362	East	399630	67790	3.1	9738	9738	44.4778	3211	60.6 ( 56.4-64.3 ) 53.6 ( 49.4-57.8 )	Bos_grunniens	286	64.8 ( 50.6-77.3 ) 58.6 ( 46.2-70.2 )	Canis_lupus_lupus	876	62.7 ( 56.0-69.0 ) 55.3 ( 47.8-61.7 )	Mammuthus_primigenius	1482	57.1 ( 51.6-62.5 ) 52.4 ( 47.2-57.6 )	Equus_ovodovi	178	54.2 ( 32.8-74.4 ) 50 ( 28.2-71.8 )	Panthera_tigris_amoyensis	2451	56.9 ( 52.0-61.3 ) 44.5 ( 39.8-48.8 )	Crocuta_crocuta	NA	NA	NA	688	74.1 ( 66.2-80.0 ) 53.1 ( 44.9-60.2 )	Coelodonta_antiquitatis	358	54.7 ( 44.2-65.0 ) 52.9 ( 42.8-62.8 )	Ursus_arctos	208	62.9 ( 44.9-78.5 ) 51.3 ( 34.8-67.6 )	Cervus_canadensis_songaricus	NA	NA	NA	NA	NA	NA	NA	NA	NA	NA	NA
E37	SP7363	East	412698	74768	1.7	8044	8044	46	2602	57 ( 52.8-61.1 ) 46.5 ( 42.0-51.0 )	Bos_grunniens	211	51 ( 34.4-63.7 ) 52.7 ( 37.1-64.6 )	Canis_lupus_lupus	455	61.1 ( 51.4-70.1 ) 54.1 ( 44.3-63.6 )	Mammuthus_primigenius	873	61.4 ( 54.3-68.1 ) 41.6 ( 35.3-48.1 )	Equus_przewalskii	90	70 ( 34.8-93.3 ) 58.3 ( 21.1-78.9 )	Leopardus_tigrinus	2592	50.4 ( 45.6-54.9 ) 37.3 ( 33.2-41.6 )	Crocuta_crocuta	NA	NA	NA	907	60 ( 53.3-66.5 ) 49.8 ( 43.3-56.3 )	Coelodonta_antiquitatis	NA	NA	NA	314	53 ( 38.9-64.0 ) 44.1 ( 31.2-57.6 )	Cervus_canadensis_songaricus	NA	NA	NA	NA	NA	NA	NA	NA	NA	NA	NA
E38	SP7364	East	394249	73672	2	7609	7537	45.675	2823	52.9 ( 48.0-57.3 ) 42.9 ( 38.0-47.8 )	Bison_bison	214	67.7 ( 54.7-79.1 ) 55 ( 41.6-67.9 )	Canis_lupus	798	58.1 ( 51.2-64.7 ) 47.5 ( 40.1-54.2 )	Mammuthus_primigenius	413	61 ( 49.6-71.6 ) 42.7 ( 31.7-52.2 )	Equus_ovodovi	NA	NA	NA	2241	47.9 ( 42.9-52.9 ) 38.8 ( 34.1-43.2 )	Crocuta_crocuta	NA	NA	NA	400	56.4 ( 45.2-65.3 ) 38 ( 28.8-47.8 )	Coelodonta_antiquitatis	92	50 ( 28.2-71.8 ) 50 ( 23.0-77.0 )	Ursus_arctos	556	61.5 ( 52.2-70.1 ) 47.7 ( 37.2-56.6 )	Cervus_canadensis_songaricus	NA	NA	NA	NA	NA	NA	NA	NA	NA	NA	NA
E39	SP7365	East	445572	79717	2.1	8030	8030	44.2375	1402	59.7 ( 54.1-65.2 ) 47.4 ( 41.1-53.0 )	Bos_grunniens	1107	63.1 ( 57.3-68.7 ) 53.8 ( 47.0-59.7 )	Canis_lupus_lupus	299	50 ( 37.4-62.6 ) 50.8 ( 38.1-63.4 )	Mammuthus_primigenius	229	62.1 ( 48.4-74.5 ) 57.1 ( 41.5-68.7 )	Equus_caballus	93	36.8 ( 16.3-61.6 ) 42.9 ( 17.7-71.1 )	Panthera_tigris_amoyensis	4484	48.8 ( 44.5-52.7 ) 34.9 ( 30.8-38.8 )	Hyaena_hyaena	NA	NA	NA	338	62.2 ( 50.1-73.2 ) 55.6 ( 44.7-66.0 )	Coelodonta_antiquitatis	NA	NA	NA	78	50 ( 11.8-88.2 ) 38.5 ( 13.9-68.4 )	Rusa_unicolor_swinhoei	NA	NA	NA	NA	NA	NA	NA	NA	NA	NA	NA
E40	SP7366	East	444299	87279	2.1	12872	12872	45.6333	5843	57 ( 54.0-59.8 ) 48.4 ( 45.3-51.4 )	Bison_bonasus	968	60.1 ( 53.1-66.0 ) 47.3 ( 40.6-54.1 )	Canis_lupus_lupus	357	62.8 ( 51.1-71.5 ) 45.9 ( 35.0-57.0 )	Mammuthus_primigenius	1172	56.5 ( 50.0-62.7 ) 48.5 ( 42.1-54.3 )	Equus_ovodovi	132	52.4 ( 29.8-74.3 ) 59.1 ( 36.4-79.3 )	Panthera_pardus	3517	51.4 ( 47.4-55.0 ) 38.3 ( 34.6-42.1 )	Crocuta_crocuta	NA	NA	NA	509	51.7 ( 42.3-61.0 ) 47.6 ( 37.8-55.9 )	Coelodonta_antiquitatis	213	57.1 ( 38.7-70.2 ) 46.8 ( 32.1-61.9 )	Ursus_arctos	161	62.5 ( 43.7-78.9 ) 62.5 ( 43.7-78.9 )	Cervus_nippon_yesoensis	NA	NA	NA	NA	NA	NA	NA	NA	NA	NA	NA
E41	SP7367	East	384746	70936	1.7	9187	9032	45.4	3462	61.3 ( 57.6-64.9 ) 46.9 ( 43.0-50.5 )	Bison_bison	329	60.4 ( 50.2-70.0 ) 38.2 ( 26.1-48.7 )	Canis_lupus	1763	63.8 ( 59.1-68.2 ) 48.5 ( 43.7-53.3 )	Mammuthus_columbi	855	57.8 ( 49.8-64.5 ) 45.3 ( 38.1-52.6 )	Equus_caballus	NA	NA	NA	2095	51.8 ( 46.7-57.0 ) 36.4 ( 31.4-41.1 )	Crocuta_crocuta	NA	NA	NA	382	61.5 ( 49.9-70.3 ) 49.4 ( 38.4-60.5 )	Coelodonta_antiquitatis	NA	NA	NA	146	57.1 ( 36.6-71.2 ) 41.9 ( 21.8-57.8 )	Cervus_nippon_yakushimae	NA	NA	NA	NA	NA	NA	NA	NA	NA	NA	NA
E42	SP7368	East	487208	85541	1.9	9703	9584	44.7286	3416	58.5 ( 54.4-62.2 ) 47.8 ( 43.4-51.7 )	Bison_bison	270	54.5 ( 40.3-65.4 ) 37.9 ( 24.0-49.9 )	Canis_lupus_lupus	1179	59.3 ( 53.3-65.1 ) 53 ( 46.8-59.1 )	Mammuthus_primigenius	374	59.4 ( 46.9-71.1 ) 52.1 ( 38.6-62.8 )	Equus_asinus	NA	NA	NA	2845	53 ( 48.4-57.5 ) 41.2 ( 37.0-45.5 )	Crocuta_crocuta	NA	NA	NA	1269	54.1 ( 48.7-59.5 ) 44.3 ( 38.5-49.6 )	Coelodonta_antiquitatis	NA	NA	NA	231	66.7 ( 52.1-79.2 ) 50 ( 33.4-66.6 )	Rusa_timorensis	NA	NA	NA	NA	NA	NA	NA	NA	NA	NA	NA
E43	SP7369	East	387672	68178	1.7	9045	8882	45.4	4477	58.9 ( 55.5-62.2 ) 47.1 ( 43.6-50.7 )	Bison_bison	484	66.3 ( 55.4-74.4 ) 51.9 ( 42.0-61.7 )	Canis_lupus_lupus	762	58.2 ( 50.4-65.7 ) 45 ( 36.8-52.2 )	Mammuthus_primigenius	479	44.4 ( 32.9-54.2 ) 40.7 ( 30.5-51.5 )	Equus_hemionus	NA	NA	NA	1960	45.3 ( 39.4-50.6 ) 39.5 ( 34.2-45.0 )	Crocuta_crocuta	112	69 ( 45.7-82.1 ) 33.3 ( 12.6-51.1 )	Meles_anakuma	448	47.5 ( 36.5-56.7 ) 47.3 ( 35.8-56.9 )	Coelodonta_antiquitatis	NA	NA	NA	160	55.3 ( 35.8-69.0 ) 36.1 ( 18.6-51.0 )	Cervus_nippon_yesoensis	NA	NA	NA	NA	NA	NA	NA	NA	NA	NA	NA
E44	SP7370	East	418308	73640	1.8	7998	7912	46.0375	2342	54.5 ( 49.6-58.9 ) 45.5 ( 40.9-50.2 )	Bison_bison	248	53.1 ( 40.2-65.7 ) 49.2 ( 34.9-60.6 )	Canis_lupus_laniger	585	56.2 ( 47.5-64.7 ) 42.7 ( 34.6-51.0 )	Mammuthus_primigenius	707	59.2 ( 51.0-67.1 ) 43.5 ( 35.1-50.9 )	Equus_ovodovi	NA	NA	NA	2499	52.7 ( 47.9-57.3 ) 40 ( 35.6-44.5 )	Crocuta_crocuta	NA	NA	NA	582	57.6 ( 49.3-65.6 ) 36.9 ( 28.9-45.4 )	Coelodonta_antiquitatis	80	47.8 ( 23.2-65.5 ) 43.5 ( 19.7-61.5 )	Ursus_maritimus	869	58 ( 50.0-64.6 ) 42.5 ( 35.9-49.2 )	Cervus_canadensis_songaricus	NA	NA	NA	NA	NA	NA	NA	NA	NA	NA	NA
E45	SP7371	East	340119	64411	1.9	6736	6676	46.5	1490	54.2 ( 47.9-60.3 ) 44.4 ( 37.5-50.5 )	Bison_bison	183	51.2 ( 35.1-67.1 ) 47.6 ( 29.8-61.3 )	Canis_lupus_lupus	798	46.4 ( 38.9-54.0 ) 47 ( 39.0-54.0 )	Mammuthus_primigenius	149	70 ( 50.6-85.3 ) 52.8 ( 35.5-69.6 )	Equus_przewalskii	65	41.7 ( 15.2-72.3 ) 54.5 ( 16.7-76.6 )	Panthera_tigris_amoyensis	3536	47.9 ( 44.0-51.7 ) 37.4 ( 33.7-41.3 )	Crocuta_crocuta	NA	NA	NA	217	42.6 ( 29.2-56.8 ) 45.3 ( 32.8-58.3 )	Coelodonta_antiquitatis	238	54.5 ( 40.3-65.4 ) 35.9 ( 24.3-48.9 )	Ursus_arctos	NA	NA	NA	NA	NA	NA	NA	NA	NA	NA	NA	NA	NA	NA
E46	SP7372	East	434284	70505	1.6	9025	9025	44.9429	3873	57.3 ( 53.7-60.8 ) 47.8 ( 44.0-51.5 )	Bison_bison	209	54.8 ( 36.0-72.7 ) 59.1 ( 43.2-73.7 )	Canis_lupus_laniger	456	59.2 ( 49.1-68.8 ) 57 ( 46.5-65.4 )	Mammuthus_primigenius	1274	51.4 ( 44.6-57.4 ) 51.3 ( 44.7-57.8 )	Equus_ovodovi	734	54.5 ( 46.0-62.8 ) 38.4 ( 30.3-47.1 )	Panthera_leo_persica	2174	55 ( 49.6-60.4 ) 39.8 ( 34.3-44.9 )	Crocuta_crocuta	NA	NA	NA	305	60.8 ( 49.1-71.6 ) 50.8 ( 36.1-62.3 )	Coelodonta_antiquitatis	NA	NA	NA	NA	NA	NA	NA	NA	NA	NA	NA	NA	NA	NA	NA	NA	NA
E47	SP7373	East	397771	77022	1.9	9465	9465	45.6	3164	55.2 ( 51.0-59.0 ) 46.7 ( 42.6-50.8 )	Bison_bison	484	64.2 ( 53.3-72.4 ) 42.2 ( 32.3-50.9 )	Canis_lupus_lupus	1217	60.5 ( 54.8-65.9 ) 52.6 ( 46.5-57.9 )	Mammuthus_primigenius	758	51.4 ( 43.8-59.0 ) 45.4 ( 37.7-52.1 )	Equus_ovodovi	118	52.2 ( 30.6-73.2 ) 38.9 ( 17.3-64.3 )	Panthera_tigris_amoyensis	2778	48 ( 43.7-52.0 ) 40.7 ( 36.4-44.7 )	Crocuta_crocuta	NA	NA	NA	503	54.9 ( 45.7-62.5 ) 44 ( 35.9-52.3 )	Coelodonta_antiquitatis	226	53.6 ( 39.7-67.0 ) 43.6 ( 28.7-55.9 )	Ursus_arctos	217	50 ( 35.2-64.8 ) 72.1 ( 53.9-82.8 )	Cervus_canadensis_songaricus	NA	NA	NA	NA	NA	NA	NA	NA	NA	NA	NA
E48	SP7374	East	476924	85397	1.7	12983	12767	46.1429	7073	57.1 ( 54.5-59.6 ) 43.3 ( 40.7-45.9 )	Bison_bison	411	54 ( 41.9-63.7 ) 45.4 ( 34.2-54.8 )	Canis_lupus_lupus	679	52.8 ( 45.2-60.2 ) 47.9 ( 39.4-55.2 )	Mammuthus_primigenius	1192	56.5 ( 49.4-62.5 ) 47.7 ( 41.3-53.4 )	Equus_ovodovi	NA	NA	NA	2690	44.7 ( 40.3-49.2 ) 33.4 ( 29.1-37.5 )	Crocuta_crocuta	NA	NA	NA	279	60.3 ( 46.8-70.3 ) 44.6 ( 30.8-56.0 )	Coelodonta_antiquitatis	NA	NA	NA	443	51 ( 40.6-61.4 ) 50.9 ( 40.5-59.5 )	Cervus_canadensis_songaricus	NA	NA	NA	NA	NA	NA	NA	NA	NA	NA	NA
E49	SP7375	East	586803	108675	1.7	21557	21076	46.58	14384	39 ( 37.2-40.9 ) 32.2 ( 30.3-34.0 )	Ovis_ammon	622	45.5 ( 34.7-54.8 ) 51.1 ( 39.4-60.6 )	Vulpes_corsac	318	65.3 ( 52.1-74.8 ) 40.8 ( 28.0-51.7 )	Mammuthus_primigenius	NA	NA	NA	NA	NA	NA	3624	45.1 ( 41.1-48.8 ) 36.1 ( 32.2-39.9 )	Crocuta_crocuta	NA	NA	NA	2128	57.5 ( 52.9-62.0 ) 51 ( 46.2-55.8 )	Coelodonta_antiquitatis	NA	NA	NA	NA	NA	NA	NA	NA	NA	NA	NA	NA	NA	NA	NA	NA	NA
E50	SP7376	East	442899	64001	1.5	13885	13810	44.6	13150	57.7 ( 55.7-59.6 ) 38 ( 36.0-40.0 )	Bos_grunniens	NA	NA	NA	NA	NA	NA	NA	NA	NA	NA	NA	NA	660	51.4 ( 42.1-59.3 ) 30.2 ( 22.3-39.0 )	Crocuta_crocuta	NA	NA	NA	NA	NA	NA	NA	NA	NA	NA	NA	NA	NA	NA	NA	NA	NA	NA	NA	NA	NA	NA	NA
E51	SP7377	East	366473	59776	1.7	4979	4920	45.8875	1375	57.3 ( 50.0-64.4 ) 43.3 ( 36.1-50.7 )	Bison_bison	215	51.1 ( 33.7-64.2 ) 36.1 ( 18.6-51.0 )	Canis_lupus_lupus	260	58.7 ( 41.1-71.1 ) 41.7 ( 29.1-55.1 )	Mammuthus_primigenius	287	57.6 ( 44.1-70.4 ) 42.4 ( 29.6-55.9 )	Equus_ovodovi	NA	NA	NA	2112	45.3 ( 39.8-51.0 ) 41.3 ( 35.8-46.4 )	Crocuta_crocuta	NA	NA	NA	484	54.5 ( 43.9-63.2 ) 42.9 ( 33.2-52.9 )	Coelodonta_antiquitatis	65	61.5 ( 25.1-80.8 ) 75 ( 34.9-96.8 )	Ursus_arctos	122	58.8 ( 27.8-77.0 ) 61.9 ( 34.0-78.2 )	Rusa_timorensis	NA	NA	NA	NA	NA	NA	NA	NA	NA	NA	NA
E52	SP7378	East	431247	84728	1.9	16440	16175	45.2667	3727	58.9 ( 54.6-62.7 ) 49.2 ( 45.0-53.2 )	Bison_bison	8061	57.9 ( 55.7-60.1 ) 46.5 ( 44.2-48.8 )	Canis_lupus	869	61.3 ( 54.2-67.3 ) 49.8 ( 43.1-56.5 )	Mammuthus_primigenius	1605	54.3 ( 48.6-59.3 ) 48.8 ( 43.8-53.7 )	Equus_ovodovi	NA	NA	NA	1734	50.6 ( 45.3-55.5 ) 38.5 ( 33.3-43.9 )	Crocuta_crocuta	NA	NA	NA	179	60 ( 45.2-73.6 ) 69 ( 50.5-80.4 )	Coelodonta_antiquitatis	NA	NA	NA	NA	NA	NA	NA	NA	NA	NA	NA	NA	NA	NA	NA	NA	NA
E53	SP7379	East	509006	87986	1.7	12460	12189	45.8833	1241	58.9 ( 51.1-65.5 ) 46.2 ( 38.6-52.9 )	Bison_bison	NA	NA	NA	128	64.5 ( 45.4-80.8 ) 55.3 ( 35.8-69.0 )	Mammuthus_primigenius	499	62.5 ( 52.9-71.5 ) 40.3 ( 31.9-49.1 )	Equus_ovodovi	NA	NA	NA	2144	44.2 ( 39.3-49.3 ) 40 ( 35.4-44.8 )	Crocuta_crocuta	NA	NA	NA	7978	52.5 ( 50.0-54.8 ) 42 ( 39.7-44.4 )	Coelodonta_antiquitatis	199	60.4 ( 44.1-71.9 ) 37.8 ( 23.8-53.5 )	Ursus_arctos	NA	NA	NA	NA	NA	NA	NA	NA	NA	NA	NA	NA	NA	NA
E54	SP7380	East	409413	77202	1.7	11266	11266	46	4362	57.6 ( 53.8-61.3 ) 46.1 ( 42.1-50.1 )	Bison_bison	343	67.4 ( 56.8-76.8 ) 43.2 ( 30.5-53.9 )	Canis_lupus_familiaris	578	57 ( 47.5-64.8 ) 54.1 ( 45.7-62.4 )	Mammuthus_primigenius	879	56.4 ( 48.6-63.0 ) 44.7 ( 38.1-51.4 )	Equus_przewalskii	135	41.7 ( 22.1-63.4 ) 62.5 ( 35.4-84.8 )	Panthera_pardus	3302	44.2 ( 40.3-48.2 ) 34 ( 30.3-37.9 )	Crocuta_crocuta	NA	NA	NA	1139	61.9 ( 55.5-67.3 ) 47.3 ( 41.2-53.6 )	Coelodonta_antiquitatis	337	54.4 ( 42.5-63.9 ) 51.2 ( 40.0-62.3 )	Ursus_arctos	191	61.3 ( 42.2-78.2 ) 33.3 ( 11.3-52.2 )	Przewalskium_albirostris	NA	NA	NA	NA	NA	NA	NA	NA	NA	NA	NA
E55	SP7381	East	357766	68475	1.8	9855	9787	46.2375	5851	55 ( 52.1-57.8 ) 47.6 ( 44.6-50.5 )	Bison_bison	470	54.9 ( 43.8-63.8 ) 44 ( 33.6-54.8 )	Canis_lupus_lupus	358	50 ( 39.8-60.2 ) 52.1 ( 38.7-62.6 )	Mammuthus_primigenius	456	54 ( 41.9-63.7 ) 45.4 ( 35.8-55.2 )	Equus_ovodovi	NA	NA	NA	2066	48.6 ( 43.1-53.6 ) 36.6 ( 31.8-41.5 )	Crocuta_crocuta	NA	NA	NA	204	59.2 ( 44.2-73.0 ) 49 ( 34.8-63.4 )	Coelodonta_antiquitatis	271	59.1 ( 46.3-71.0 ) 44.4 ( 30.5-56.0 )	Ursus_maritimus	111	47.6 ( 21.8-66.0 ) 57.1 ( 23.0-77.0 )	Cervus_nippon_yakushimae	NA	NA	NA	NA	NA	NA	NA	NA	NA	NA	NA
E56	SP7382	East	389825	74121	2	8490	8490	45.6222	3221	57.9 ( 53.2-62.4 ) 42.9 ( 38.3-47.1 )	Bison_bison	304	61.1 ( 49.1-70.2 ) 43.8 ( 32.2-55.9 )	Canis_lupus_familiaris	428	57.4 ( 46.6-66.0 ) 46.9 ( 36.6-57.3 )	Mammuthus_primigenius	487	53.8 ( 43.5-62.3 ) 43.3 ( 33.5-51.9 )	Equus_ovodovi	92	46.7 ( 21.3-73.4 ) 53.3 ( 21.3-73.4 )	Panthera_tigris_amoyensis	2556	47.1 ( 42.8-51.4 ) 36.9 ( 32.7-40.9 )	Crocuta_crocuta	NA	NA	NA	893	61.8 ( 55.4-67.9 ) 41.1 ( 34.8-47.5 )	Coelodonta_antiquitatis	235	58.5 ( 42.3-70.2 ) 57.9 ( 44.1-70.9 )	Ursus_arctos	274	42.6 ( 29.2-56.8 ) 47.5 ( 34.3-60.9 )	Cervus_nippon_yesoensis	NA	NA	NA	NA	NA	NA	NA	NA	NA	NA	NA
E57	SP7383	East	390882	73714	1.8	10896	10734	45.8	7376	59.6 ( 57.1-62.0 ) 48.7 ( 46.0-51.2 )	Bison_bison	389	67.3 ( 56.6-75.2 ) 50 ( 37.8-62.2 )	Canis_lupus_chanco	430	61.3 ( 51.5-70.4 ) 49.1 ( 39.2-59.0 )	Mammuthus_primigenius	281	61.1 ( 46.9-74.1 ) 50 ( 37.2-62.8 )	Equus_ovodovi	NA	NA	NA	1815	49.4 ( 43.9-54.9 ) 41.7 ( 36.1-46.9 )	Crocuta_crocuta	NA	NA	NA	294	60 ( 48.0-71.1 ) 55.6 ( 43.4-67.3 )	Coelodonta_antiquitatis	149	51.5 ( 30.8-66.5 ) 52 ( 31.3-72.2 )	Ursus_maritimus	NA	NA	NA	NA	NA	NA	NA	NA	NA	NA	NA	NA	NA	NA
E58	SP7384	East	411849	77618	2.3	10154	10154	46.0333	2084	56.4 ( 51.1-61.5 ) 42.7 ( 37.3-47.7 )	Bison_priscus	821	58 ( 50.3-65.3 ) 51.3 ( 44.0-58.5 )	Canis_lupus	1380	58.7 ( 52.7-63.8 ) 46.2 ( 40.3-51.6 )	Mammuthus_primigenius	279	53.8 ( 37.6-66.0 ) 40.4 ( 27.0-54.9 )	Equus_przewalskii	136	55.6 ( 30.8-78.5 ) 46.7 ( 21.3-73.4 )	Panthera_tigris_amoyensis	4473	48.1 ( 44.6-51.4 ) 36.4 ( 33.0-39.8 )	Crocuta_crocuta	NA	NA	NA	586	55.7 ( 47.3-63.8 ) 41.7 ( 33.5-50.2 )	Coelodonta_antiquitatis	282	53.3 ( 40.2-63.7 ) 37.7 ( 25.6-51.0 )	Ursus_maritimus	113	65.2 ( 38.5-80.3 ) 45.5 ( 24.4-67.8 )	Przewalskium_albirostris	NA	NA	NA	NA	NA	NA	NA	NA	NA	NA	NA
E59	SP7385	East	460105	89072	1.8	13848	13848	45.6889	5862	55.4 ( 51.9-58.7 ) 40.8 ( 37.5-44.2 )	Capra_sibirica	832	59.2 ( 51.8-66.2 ) 51.3 ( 44.7-57.8 )	Canis_lupus	2719	59.4 ( 55.4-63.0 ) 42.7 ( 38.9-46.6 )	Mammuthus_primigenius	670	59.3 ( 50.7-67.5 ) 56.6 ( 48.7-64.3 )	Equus_ovodovi	162	36.7 ( 19.9-56.1 ) 45.5 ( 28.1-63.6 )	Panthera_tigris_amoyensis	2627	50.2 ( 45.8-54.6 ) 35.9 ( 31.7-39.9 )	Crocuta_crocuta	NA	NA	NA	456	62.7 ( 53.3-71.4 ) 35.1 ( 25.6-43.7 )	Coelodonta_antiquitatis	281	48.4 ( 34.0-59.9 ) 33.3 ( 21.4-44.0 )	Ursus_arctos	239	57.9 ( 44.1-70.9 ) 44.7 ( 28.6-61.7 )	Cervus_nippon_yakushimae	NA	NA	NA	NA	NA	NA	NA	NA	NA	NA	NA
E60	SP7386	East	357552	68634	1.7	9891	9706	46.6	4986	51.1 ( 47.5-54.8 ) 37.3 ( 33.5-40.9 )	Bison_priscus	1698	60.9 ( 55.9-65.3 ) 45.7 ( 40.6-50.4 )	Canis_lupus	346	66.3 ( 54.8-74.7 ) 34.6 ( 24.3-46.0 )	Mammuthus_primigenius	319	44.6 ( 29.7-56.8 ) 49.2 ( 34.9-60.6 )	Equus_hemionus_kulan	NA	NA	NA	1939	45.7 ( 40.6-50.4 ) 37.3 ( 32.6-42.2 )	Crocuta_crocuta	NA	NA	NA	186	49 ( 34.4-63.7 ) 52.5 ( 36.1-68.5 )	Coelodonta_antiquitatis	232	60.9 ( 43.2-73.0 ) 44.3 ( 30.0-55.9 )	Ursus_arctos	NA	NA	NA	NA	NA	NA	NA	NA	NA	NA	NA	NA	NA	NA
E61	SP7387	East	532163	100737	1.9	14119	13865	46.3571	2473	53.9 ( 49.3-58.5 ) 45.5 ( 40.9-50.2 )	Bos_grunniens	301	49.3 ( 36.8-61.8 ) 56.4 ( 43.4-66.4 )	Canis_lupus_familiaris	363	62.1 ( 50.5-70.9 ) 47.7 ( 37.9-57.5 )	Mammuthus_primigenius	3276	42.8 ( 39.1-46.3 ) 41 ( 37.5-44.4 )	Equus_ovodovi	NA	NA	NA	2837	50.3 ( 45.8-54.8 ) 38.4 ( 34.2-42.4 )	Crocuta_crocuta	NA	NA	NA	4441	58.2 ( 55.2-61.1 ) 46.3 ( 43.2-49.3 )	Coelodonta_antiquitatis	174	66 ( 48.5-77.3 ) 36.7 ( 19.9-56.1 )	Ursus_arctos	NA	NA	NA	NA	NA	NA	NA	NA	NA	NA	NA	NA	NA	NA
E62	SP7388	East	403155	78113	2	12564	12452	46.1857	5290	54.9 ( 51.8-57.9 ) 46.9 ( 43.7-50.0 )	Bison_bison	511	60.7 ( 48.3-70.1 ) 47.5 ( 36.2-59.0 )	Canis_lupus	1885	61.4 ( 56.7-66.0 ) 54.9 ( 50.1-59.7 )	Mammuthus_primigenius	260	57.6 ( 44.1-70.4 ) 47.9 ( 33.3-62.8 )	Equus_hemionus	NA	NA	NA	3106	49.1 ( 45.0-53.3 ) 37.8 ( 33.6-41.8 )	Crocuta_crocuta	NA	NA	NA	1010	60.8 ( 53.7-66.7 ) 50 ( 43.4-56.6 )	Coelodonta_antiquitatis	390	58.8 ( 47.7-67.6 ) 45.1 ( 34.1-56.5 )	Ursus_arctos	NA	NA	NA	NA	NA	NA	NA	NA	NA	NA	NA	NA	NA	NA
E63	SP7389	East	442303	74881	1.6	8459	8276	46.5286	2443	55.6 ( 51.1-60.0 ) 47 ( 42.3-51.4 )	Bison_bison	249	59.7 ( 46.1-69.8 ) 33.9 ( 22.1-47.4 )	Canis_lupus	957	54.4 ( 48.0-60.6 ) 39.1 ( 32.9-45.7 )	Mammuthus_primigenius	1053	48.7 ( 42.0-55.4 ) 48.4 ( 42.3-54.5 )	Equus_przewalskii	NA	NA	NA	2947	46.5 ( 42.3-50.7 ) 34.3 ( 30.3-38.1 )	Crocuta_crocuta	NA	NA	NA	482	58.8 ( 49.2-67.9 ) 35.6 ( 27.0-44.9 )	Coelodonta_antiquitatis	145	38.7 ( 19.2-54.6 ) 37.5 ( 22.7-54.2 )	Ursus_arctos	NA	NA	NA	NA	NA	NA	NA	NA	NA	NA	NA	NA	NA	NA
E64	SP7390	East	391076	76963	2	10880	10880	46.57	4844	56.4 ( 53.2-59.7 ) 44.4 ( 41.1-47.6 )	Bison_bison	989	61.9 ( 55.0-67.7 ) 44.1 ( 37.6-50.8 )	Canis_lupus_lupus	567	56.7 ( 48.1-65.0 ) 46.3 ( 38.1-54.7 )	Mammuthus_primigenius	632	53.6 ( 44.5-62.6 ) 45.2 ( 37.0-53.6 )	Equus_ovodovi	107	36.4 ( 10.9-69.2 ) 73.3 ( 38.4-88.2 )	Panthera_tigris_amoyensis	2419	44.6 ( 39.9-49.4 ) 32.6 ( 28.3-36.8 )	Crocuta_crocuta	NA	NA	NA	392	67.4 ( 56.8-76.8 ) 47 ( 36.9-57.2 )	Coelodonta_antiquitatis	412	55.1 ( 44.3-63.9 ) 41.5 ( 31.4-52.1 )	Ursus_arctos	176	48.5 ( 30.8-66.5 ) 46.2 ( 30.1-62.8 )	Rusa_unicolor	342	39.1 ( 27.6-51.6 ) 38.5 ( 26.7-51.4 )	Microtus_levis	NA	NA	NA	NA	NA	NA	NA	NA
E65	SP7391	East	445817	80758	1.7	11152	11064	45.925	4975	55.2 ( 52.0-58.3 ) 42 ( 38.8-45.2 )	Bison_bison	528	56.7 ( 47.9-65.2 ) 48.1 ( 39.2-57.0 )	Canis_lupus_lupus	358	56.2 ( 45.3-66.7 ) 52 ( 41.8-62.0 )	Mammuthus_primigenius	565	51.6 ( 42.5-60.6 ) 38.4 ( 30.3-47.1 )	Equus_ovodovi	NA	NA	NA	4210	47.1 ( 43.6-50.6 ) 33.1 ( 29.7-36.3 )	Crocuta_crocuta	NA	NA	NA	126	52.2 ( 30.6-73.2 ) 31 ( 15.3-50.8 )	Coelodonta_antiquitatis	133	53.8 ( 34.8-67.6 ) 51.5 ( 30.8-66.5 )	Ursus_arctos	169	65.1 ( 46.7-77.0 ) 45.2 ( 27.7-59.0 )	Cervus_canadensis_songaricus	NA	NA	NA	NA	NA	NA	NA	NA	NA	NA	NA
E66	SP7392	East	392155	77751	1.7	12100	11990	46.9714	3067	51 ( 46.7-55.3 ) 40.6 ( 36.4-44.8 )	Bison_bison	491	63.6 ( 53.6-71.4 ) 50 ( 40.6-59.4 )	Canis_lupus_lupus	433	59.1 ( 50.2-67.6 ) 47.3 ( 37.8-57.0 )	Mammuthus_primigenius	4144	51.1 ( 47.8-54.4 ) 43.5 ( 40.2-46.5 )	Equus_ovodovi	NA	NA	NA	2966	46.6 ( 42.8-50.5 ) 34.7 ( 30.7-38.6 )	Crocuta_crocuta	NA	NA	NA	380	54 ( 41.9-63.7 ) 48.1 ( 35.7-58.3 )	Coelodonta_antiquitatis	509	58.9 ( 49.7-67.6 ) 50 ( 40.5-59.5 )	Ursus_arctos	NA	NA	NA	NA	NA	NA	NA	NA	NA	NA	NA	NA	NA	NA
E67	SP7393	East	392522	70573	1.7	8027	7867	45.7625	3025	54.9 ( 50.6-59.0 ) 42 ( 37.6-46.4 )	Bison_bison	303	51.9 ( 40.4-63.3 ) 39.5 ( 27.2-50.0 )	Canis_lupus_laniger	318	54.2 ( 42.0-66.0 ) 51.9 ( 39.0-62.2 )	Mammuthus_primigenius	545	54.4 ( 44.8-63.7 ) 37.5 ( 29.4-46.2 )	Equus_kiang	NA	NA	NA	3013	43.7 ( 39.5-47.9 ) 35.7 ( 31.4-39.7 )	Crocuta_crocuta	NA	NA	NA	340	48.9 ( 38.1-59.8 ) 45.9 ( 33.0-56.6 )	Coelodonta_antiquitatis	195	56.2 ( 41.2-70.5 ) 52.5 ( 36.1-68.5 )	Ursus_maritimus	128	57.6 ( 39.2-74.5 ) 39.4 ( 22.9-57.9 )	Cervus_nippon_centralis	NA	NA	NA	NA	NA	NA	NA	NA	NA	NA	NA
E68	SP7394	East	388252	76296	1.9	10081	10081	46.0444	4310	53.8 ( 50.4-57.0 ) 44.4 ( 41.0-47.9 )	Bison_bison	639	54.9 ( 45.7-62.5 ) 43.7 ( 34.7-51.5 )	Canis_lupus_lupus	676	62 ( 54.0-68.5 ) 46.1 ( 37.8-53.4 )	Mammuthus_primigenius	451	51.8 ( 42.1-61.3 ) 47.5 ( 36.5-56.7 )	Equus_ovodovi	117	63.2 ( 38.4-83.7 ) 56.2 ( 29.9-80.2 )	Panthera_tigris_amoyensis	3254	45.2 ( 41.3-48.9 ) 35.6 ( 32.0-39.3 )	Crocuta_crocuta	NA	NA	NA	243	63 ( 50.9-74.0 ) 42.9 ( 29.7-56.8 )	Coelodonta_antiquitatis	250	58.9 ( 46.8-70.3 ) 50.9 ( 35.4-62.9 )	Ursus_maritimus	141	54.2 ( 32.8-74.4 ) 65 ( 40.8-84.6 )	Cervus_nippon_yakushimae	NA	NA	NA	NA	NA	NA	NA	NA	NA	NA	NA
E69	SP7395	East	398510	78401	2	10884	10884	45.7667	3617	52.1 ( 48.3-55.9 ) 45.1 ( 41.2-48.7 )	Bison_bison	547	60.1 ( 50.9-67.6 ) 55 ( 45.7-64.1 )	Canis_lupus_lupus	826	53.4 ( 45.9-59.8 ) 51.3 ( 43.6-57.9 )	Mammuthus_primigenius	1477	46.6 ( 41.3-52.0 ) 43.7 ( 38.2-48.7 )	Equus_ovodovi	113	87.5 ( 61.7-98.4 ) 50 ( 27.2-72.8 )	Panthera_tigris_amoyensis	3557	45 ( 41.3-48.7 ) 37.4 ( 33.8-41.0 )	Crocuta_crocuta	NA	NA	NA	341	55.1 ( 43.7-64.2 ) 47.3 ( 36.7-58.0 )	Coelodonta_antiquitatis	282	55.3 ( 42.1-65.5 ) 46.4 ( 31.3-58.5 )	Ursus_arctos	124	45.8 ( 22.1-63.4 ) 61.5 ( 36.9-76.6 )	Cervus_nippon_centralis	NA	NA	NA	NA	NA	NA	NA	NA	NA	NA	NA
E70	SP7396	East	406528	74323	1.8	7953	7953	45.6	1355	49.5 ( 42.3-56.7 ) 42.6 ( 35.4-50.0 )	Bison_bison	717	53.8 ( 45.7-61.7 ) 46.1 ( 38.3-54.0 )	Canis_lupus_lupus	575	51.7 ( 43.4-59.9 ) 49 ( 40.5-57.4 )	Mammuthus_primigenius	454	60 ( 49.1-70.2 ) 51.9 ( 39.3-61.9 )	Equus_przewalskii	123	38.5 ( 13.9-68.4 ) 47.1 ( 23.0-72.2 )	Panthera_tigris_amoyensis	3573	48.7 ( 44.7-52.4 ) 39 ( 35.2-42.6 )	Crocuta_crocuta	NA	NA	NA	409	57.7 ( 47.3-67.7 ) 50 ( 39.9-60.1 )	Coelodonta_antiquitatis	395	58.1 ( 47.4-68.2 ) 44.9 ( 34.8-55.3 )	Ursus_arctos	103	50 ( 18.7-81.3 ) 57.9 ( 33.5-79.7 )	Rusa_timorensis	249	55.1 ( 38.3-67.5 ) 45.8 ( 29.5-58.8 )	Microtus_levis	NA	NA	NA	NA	NA	NA	NA	NA
E71	SP7397	East	427626	78392	1.8	9542	9292	46.6714	3538	48.3 ( 44.1-52.3 ) 43.1 ( 38.8-47.1 )	Bison_bison	620	55.1 ( 46.3-62.5 ) 49 ( 40.5-57.4 )	Canis_lupus_lupus	422	61.1 ( 51.4-70.1 ) 44 ( 34.1-54.3 )	Mammuthus_primigenius	206	47.7 ( 30.4-61.2 ) 48.9 ( 33.7-64.2 )	Equus_caballus	NA	NA	NA	3759	45.5 ( 41.8-48.9 ) 36 ( 32.6-39.5 )	Crocuta_crocuta	NA	NA	NA	427	53 ( 43.4-61.0 ) 42.4 ( 33.6-51.6 )	Coelodonta_antiquitatis	320	53.5 ( 43.3-63.5 ) 44.6 ( 30.8-56.0 )	Ursus_arctos	NA	NA	NA	NA	NA	NA	NA	NA	NA	NA	NA	NA	NA	NA
E72	SP7398	East	399307	76054	2.5	11569	11399	46.0625	3112	56.8 ( 52.4-60.7 ) 46.3 ( 41.9-50.7 )	Bos_grunniens	597	65.2 ( 56.0-72.4 ) 50.3 ( 42.2-58.4 )	Canis_lupus_lupus	498	57.1 ( 47.2-65.2 ) 47 ( 37.6-55.1 )	Mammuthus_primigenius	294	57.3 ( 44.1-67.5 ) 46.7 ( 33.7-60.0 )	Equus_przewalskii	184	67.7 ( 48.6-83.3 ) 64.3 ( 44.1-81.4 )	Panthera_tigris_amoyensis	4689	48.8 ( 45.6-52.0 ) 37.3 ( 34.2-40.5 )	Crocuta_crocuta	NA	NA	NA	684	61.8 ( 53.9-68.3 ) 46.2 ( 38.8-53.7 )	Coelodonta_antiquitatis	1341	56.3 ( 50.8-61.7 ) 47.3 ( 41.4-52.7 )	Ursus_arctos	NA	NA	NA	NA	NA	NA	NA	NA	NA	NA	NA	NA	NA	NA
E73	SP7399	East	423395	79689	1.7	11207	11207	46.8889	5070	51.7 ( 48.5-54.9 ) 35.8 ( 32.6-39.1 )	Bison_bonasus	837	63.3 ( 56.3-69.2 ) 45 ( 37.7-52.4 )	Canis_lupus	296	60.3 ( 45.6-71.0 ) 48.5 ( 36.0-61.1 )	Mammuthus_primigenius	232	46.2 ( 32.2-60.5 ) 52.1 ( 35.2-64.8 )	Equus_przewalskii	127	52.4 ( 29.8-74.3 ) 57.1 ( 29.8-74.3 )	Panthera_tigris_amoyensis	3255	47 ( 43.0-50.7 ) 30.5 ( 27.0-34.2 )	Crocuta_crocuta	NA	NA	NA	841	56.1 ( 48.7-62.5 ) 41.9 ( 35.3-48.7 )	Coelodonta_antiquitatis	394	53 ( 42.8-63.1 ) 39.3 ( 28.1-49.1 )	Ursus_arctos	155	57.7 ( 36.9-76.6 ) 38.5 ( 20.2-59.4 )	Rusa_unicolor	NA	NA	NA	NA	NA	NA	NA	NA	NA	NA	NA
[truncated: 179 more rows]
[truncated: 22 more columns]

## Sheet: Hominin MtDNA Summary
This table contains all individual and merged libraries as used for analysis in this paper (for unmerged libraries, see next tab)																		Support for different branches based on sequences covering diagnostic positions. Each shows percent support calculted by the number of sequences covering diagnostic positions supporting the relative branch over the total sequences covering diagnostic positions. Significant assignments (lower 95% binomial confidence >10% support) indicated with "**".
[truncated: 873 more rows]

## Sheet: Hominin MtDNA all Lib
This table contains all individual libraries processed																	Support for different branches based on sequences covering diagnostic positions. Each shows percent support calculted by the number of sequences covering diagnostic positions supporting the relative branch over the total sequences covering diagnostic positions. Significant assignments (lower 95% binomial confidence >10% support) indicated with "**". Note that internal branches were not considered…
[truncated: 1,242 more rows]
