# Supplementary material for: Pleistocene sediment DNA reveals hominin and faunal turnovers at Denisova Cave
Source: Nature. 2021 Jun 23;595(7867):399–403. doi: 10.1038/s41586-021-03675-0 (PMC8277575; doi:10.1038/s41586-021-03675-0)
Supplement: Supplementary file 4 — Summary of results from pH testing. [file 41586_2021_3675_MOESM4_ESM.xlsx]

## Sheet: pH_gravmeasurements
SampleID	Marker	Chamber	Layer	Weight Sediment (mg)	Weight after drying (mg)	percent weight loss	sediment aliquot (mg)	water added (uL)	pooled pH
SP7569	E249	East	11.1	1.0912	0.9546	0.125183	0.4433	800	7.97
SP7569	E249	East	11.1	1.0912	0.9546	0.125183	0.4102	800	7.97
SP7554	E234	East	11.1/11.2	1.4677	1.2629	0.139538	0.6083	1000	7.96
SP7554	E234	East	11.1/11.2	1.4677	1.2629	0.139538	0.5323	1000	7.96
SP7552	E232	East	11.2	1.3328	1.1266	0.154712	0.4534	800	7.94
SP7552	E232	East	11.2	1.3328	1.1266	0.154712	0.5954	1000	7.94
SP7578	E258	East	11.2	1.6011	1.3758	0.140716	0.5557	1000	8.08
SP7578	E258	East	11.2	1.6011	1.3758	0.140716	0.6576	1000	8.08
SP7546	E226	East	11.3	1.0135	0.8593	0.152146	0.275	600	7.68
SP7546	E226	East	11.3	1.0135	0.8593	0.152146	0.4602	800	7.68
SP7539	E219	East	11.4	1.3944	1.2112	0.131383	0.4659	800	8.02
SP7539	E219	East	11.4	1.3944	1.2112	0.131383	0.6672	1000	8.02
SP7545	E225	East	11.4	1.3615	1.1885	0.127066	0.6545	1000	7.89
SP7545	E225	East	11.4	1.3615	1.1885	0.127066	0.4228	800	7.89
SP7521	E201	East	12.1	1.1902	1.0124	0.149387	0.5051	1000	7.82
SP7521	E201	East	12.1	1.1902	1.0124	0.149387	0.4066	800	7.82
SP7418	E92	East	12.3	1.2941	1.1084	0.143497	0.5127	1000	7.3
SP7418	E92	East	12.3	1.2941	1.1084	0.143497	0.4567	800	7.3
SP7516	E196	East	12.3	1.0356	0.8949	0.135863	0.3533	600	7.93
SP7516	E196	East	12.3	1.0356	0.8949	0.135863	0.4198	800	7.93
SP7364	E38	East	13	1.2368	1.0333	0.164538	0.4882	800	7.76
SP7364	E38	East	13	1.2368	1.0333	0.164538	0.4226	800	7.76
SP7340	E14	East	14	1.2839	1.1577	0.0982943	0.4431	800	7.75
SP7340	E14	East	14	1.2839	1.1577	0.0982943	0.5715	1000	7.75
SP7454	E134	East	14	1.2171	0.9599	0.211322	0.4819	800	8.01
SP7454	E134	East	14	1.2171	0.9599	0.211322	0.4022	800	8.01
SP7481	E161	East	14	1.05	0.8255	0.21381	0.3761	600	8.04
SP7481	E161	East	14	1.05	0.8255	0.21381	0.3731	600	8.04
SP7499	E179	East	14	1.1223	0.9058	0.192907	0.3032	600	8.04
SP7499	E179	East	14	1.1223	0.9058	0.192907	0.4073	800	8.04
SP7328	E2	East	15	1.1964	0.9981	0.165747	0.4639	800	8.08
SP7328	E2	East	15	1.1964	0.9981	0.165747	0.4026	800	8.08
SP6861	M207	Main	9	1.0395	0.9876	0.0499279	0.479	800	7
SP6861	M207	Main	9	1.0395	0.9876	0.0499279	0.4839	800	7
SP6913	M259	Main	9	1.2174	1.1137	0.0851815	0.4923	1000	7.42
SP6913	M259	Main	9	1.2174	1.1137	0.0851815	0.4998	1000	7.42
SP6898	M244	Main	11.2	1.327	1.193	0.10098	0.5638	1000	7.67
SP6898	M244	Main	11.2	1.327	1.193	0.10098	0.5223	1000	7.67
SP6910	M256	Main	11.2	1.2781	1.1435	0.105313	0.482	800	7.85
SP6910	M256	Main	11.2	1.2781	1.1435	0.105313	0.6049	1000	7.85
SP6882	M228	Main	11.3	1.4706	1.3368	0.0909833	0.6497	1000	7.79
SP6882	M228	Main	11.3	1.4706	1.3368	0.0909833	0.6221	1000	7.79
SP6895	M241	Main	11.3	1.0447	0.9096	0.129319	0.393	800	7.97
SP6895	M241	Main	11.3	1.0447	0.9096	0.129319	0.4572	800	7.97
SP6853	M199	Main	11.4	1.2676	1.1614	0.0837804	0.5156	1000	7.97
SP6853	M199	Main	11.4	1.2676	1.1614	0.0837804	0.6099	1000	7.97
SP6893	M239	Main	11.4	1.2851	1.1511	0.104272	0.5524	1000	7.72
SP6893	M239	Main	11.4	1.2851	1.1511	0.104272	0.5309	1000	7.72
SP6904	M250	Main	12.1	1.1985	1.054	0.120567	0.5126	1000	7.76
SP6904	M250	Main	12.1	1.1985	1.054	0.120567	0.4769	800	7.76
SP6917	M263	Main	12.1	1.1508	0.9675	0.159281	0.4308	800	8.01
SP6917	M263	Main	12.1	1.1508	0.9675	0.159281	0.438	800	8.01
SP6864	M210	Main	12.2	1.3792	1.22	0.115429	0.6097	1000	7.75
SP6864	M210	Main	12.2	1.3792	1.22	0.115429	0.581	1000	7.75
SP6878	M224	Main	12.2	1.3921	1.2155	0.126859	0.512	1000	7.75
SP6878	M224	Main	12.2	1.3921	1.2155	0.126859	0.5858	1000	7.75
SP6846	M192	Main	12.3	1.169	0.9885	0.154405	0.4128	800	7.86
SP6846	M192	Main	12.3	1.169	0.9885	0.154405	0.5341	1000	7.86
SP6877	M223	Main	12.3	1.1261	0.9581	0.149187	0.423	800	8.23
SP6877	M223	Main	12.3	1.1261	0.9581	0.149187	0.5006	1000	8.23
SP6835	M181	Main	14	1.4363	1.2967	0.0971942	0.4882	800	7.77
SP6835	M181	Main	14	1.4363	1.2967	0.0971942	0.5562	1000	7.77
SP6843	M189	Main	14	1.4853	1.3269	0.106645	0.4879	800	7.75
SP6843	M189	Main	14	1.4853	1.3269	0.106645	0.5547	1000	7.75
SP6705	M50	Main	19	1.173	1.0079	0.14075	0.4749	800	8.3
SP6705	M50	Main	19	1.173	1.0079	0.14075	0.5193	1000	8.3
SP6717	M62	Main	19	1.1906	1.0366	0.129347	0.5154	1000	7.66
SP6717	M62	Main	19	1.1906	1.0366	0.129347	0.459	800	7.66
SP6728	M73	Main	20+19	1.2348	1.0467	0.152332	0.5341	1000	7.58
SP6728	M73	Main	20+19	1.2348	1.0467	0.152332	0.4839	800	7.58
SP6670	M15	Main	20	1.1889	1.0141	0.147027	0.4138	800	7.56
SP6670	M15	Main	20	1.1889	1.0141	0.147027	0.5571	1000	7.56
SP6816	M162	Main	20	1.3661	1.1953	0.125027	0.2215	500	7.83
SP6816	M162	Main	20	1.3661	1.1953	0.125027	0.5777	1000	7.83
SP6808	M154	Main	21	1.4773	1.2908	0.126244	0.5964	1000	7.62
SP6808	M154	Main	21	1.4773	1.2908	0.126244	0.6335	1000	7.62
SP6809	M155	Main	21	1.0764	0.8987	0.165087	0.3226	600	7.83
SP6809	M155	Main	21	1.0764	0.8987	0.165087	0.4693	800	7.83
SP6768	M113	Main	22.1	1.2829	1.1022	0.140853	0.5499	1000	7.68
SP6768	M113	Main	22.1	1.2829	1.1022	0.140853	0.5087	1000	7.68
SP6792	M137	Main	22.1	1.0064	0.8559	0.149543	0.4348	800	7.81
SP6792	M137	Main	22.1	1.0064	0.8559	0.149543	0.3681	600	7.81
SP6799	M144	Main	22.1	1.3151	1.1553	0.121512	0.6124	1000	7.72
SP6799	M144	Main	22.1	1.3151	1.1553	0.121512	0.5032	1000	7.72
SP6819	M165	Main	22.1	1.2071	1.0543	0.126584	0.5543	1000	7.78
SP6819	M165	Main	22.1	1.2071	1.0543	0.126584	0.4574	800	7.78
SP6754	M99	Main	22.2	1.2011	1.0463	0.128882	0.3922	800	7.62
SP6754	M99	Main	22.2	1.2011	1.0463	0.128882	0.5828	1000	7.62
SP6774	M119	Main	22.2	1.1329	0.9737	0.140524	0.354	600	7.61
SP6774	M119	Main	22.2	1.1329	0.9737	0.140524	0.5484	1000	7.61
SP7153	S29	South	pdd-9	1.033	0.8423	0.184608	0.212	600	6.43
SP7153	S29	South	pdd-9	1.033	0.8423	0.184608	0.3545	600	6.43
SP7167	S43	South	pdd-9	1.0389	0.8525	0.179421	0.3004	600	6.14
SP7167	S43	South	pdd-9	1.0389	0.8525	0.179421	0.3426	600	6.14
SP7192	S68	South	11	1.249	1.0694	0.143795	0.4126	800	7.88
SP7192	S68	South	11	1.249	1.0694	0.143795	0.4935	1000	7.88
SP7196	S72	South	11	1.2614	1.0877	0.137704	0.4285	800	7.92
SP7196	S72	South	11	1.2614	1.0877	0.137704	0.5783	1000	7.92
SP7209	S85	South	pdd-12	1.4692	1.3018	0.11394	0.6072	1000	7.69
SP7209	S85	South	pdd-12	1.4692	1.3018	0.11394	0.6109	1000	7.69
SP7128	S4	South	pdd-12	0.9738	0.7854	0.193469	0.171	600	6.23
SP7128	S4	South	pdd-12	0.9738	0.7854	0.193469	NA	600	6.23
SP7169	S45	South	pdd-12	1.0564	0.9128	0.135933	0.3214	600	7.62
SP7169	S45	South	pdd-12	1.0564	0.9128	0.135933	0.4483	800	7.62
SP7234	S110	South	dMP	1.1453	0.9809	0.143543	0.3226	600	7.37
SP7234	S110	South	dMP	1.1453	0.9809	0.143543	0.5251	1000	7.37
SP7257	S133	South	dMP	1.0526	0.9199	0.126069	0.4142	800	7.79
SP7257	S133	South	dMP	1.0526	0.9199	0.126069	0.3563	600	7.79
SP7281	S157	South	dMP	1.5135	1.2958	0.143839	0.481	800	7.44
SP7281	S157	South	dMP	1.5135	1.2958	0.143839	0.7019	1000	7.44
SP7299	S175	South	dMP	1.1939	1.0535	0.117598	0.4321	800	7.52
SP7299	S175	South	dMP	1.1939	1.0535	0.117598	0.5411	1000	7.52
SP7322	S198	South	dMP	1.4695	1.3367	0.0903709	0.4288	800	8.23
SP7322	S198	South	dMP	1.4695	1.3367	0.0903709	0.7094	1000	8.23
SP7302	S178	South	22	1.2477	1.06	0.150437	0.3186	600	7.48
SP7302	S178	South	22	1.2477	1.06	0.150437	0.6027	1000	7.48
