# Supplementary material for: Pleistocene sediment DNA reveals hominin and faunal turnovers at Denisova Cave
Source: Nature. 2021 Jun 23;595(7867):399–403. doi: 10.1038/s41586-021-03675-0 (PMC8277575; doi:10.1038/s41586-021-03675-0)
Supplement: Supplementary file 5 — mtDNA genomes used as references for different analyses. [file 41586_2021_3675_MOESM5_ESM.xlsx]

## Sheet: Mammalian mtDNA references
Table of mammalian mtDNA references used for processing mammalian mtDNA capture data
GenBankID	Species	Family	GenBankID	Species	Family	GenBankID	Species	Family	GenBankID	Species	Family
NC_011124.1	Ailurus fulgens	Ailuridae	NC_023971.1	Trachypithecus cristatus	Cercopithecidae	NC_028322.1	Leopardus jacobita	Felidae	NC_003033.1	Ochotona collaris	Ochotonidae
NC_009691.1	Ailurus fulgens styani	Ailuridae	NC_023970.1	Trachypithecus francoisi	Cercopithecidae	NC_028321.1	Leopardus guigna	Felidae	NC_020792.1	Tympanoctomys barrerae	Octodontidae
NC_009056.1	Anomalurus sp. GP-2005	Anomaluridae	NC_023965.1	Allenopithecus nigroviridis	Cercopithecidae	NC_028320.1	Leopardus geoffroyi	Felidae	NC_020661.1	Octodon degus	Octodontidae
NC_020679.1	Antilocapra americana	Antilocapridae	NC_023964.1	Cercocebus torquatus	Cercopithecidae	NC_028319.1	Lynx pardinus	Felidae	NC_020660.1	Spalacopus cyanus	Octodontidae
NC_021939.1	Aotus azarai	Aotidae	NC_023963.1	Cercopithecus diana	Cercopithecidae	NC_028318.1	Leopardus wiedii	Felidae	NC_004029.2	Odobenus rosmarus rosmarus	Odobenidae
NC_019799.1	Aotus lemurinus	Aotidae	NC_023962.1	Allochrocebus lhoesti	Cercopithecidae	NC_028317.1	Leopardus tigrinus	Felidae	NC_002078.1	Orycteropus afer	Orycteropodidae
NC_018116.1	Aotus nancymaae	Aotidae	NC_023961.1	Cercopithecus mitis	Cercopithecidae	NC_028316.1	Leptailurus serval	Felidae	NC_008415.3	Callorhinus ursinus	Otariidae
NC_018115.1	Aotus azarai azarai	Aotidae	NC_023795.1	Macaca assamensis	Cercopithecidae	NC_028315.1	Leopardus pardalis	Felidae	NC_004030.2	Eumetopias jubatus	Otariidae
NC_027825.1	Alouatta seniculus	Atelidae	NC_021956.1	Mandrillus sphinx	Cercopithecidae	NC_028314.1	Leopardus colocolo	Felidae	NC_008419.1	Neophoca cinerea	Otariidae
NC_021951.1	Lagothrix lagotricha	Atelidae	NC_021954.1	Lophocebus aterrimus	Cercopithecidae	NC_028313.1	Lynx canadensis	Felidae	NC_008420.1	Arctocephalus townsendi	Otariidae
NC_021938.1	Alouatta caraya	Atelidae	NC_021947.1	Erythrocebus patas	Cercopithecidae	NC_028311.1	Puma yagouaroundi	Felidae	NC_008417.1	Arctocephalus pusillus	Otariidae
NC_019800.1	Ateles belzebuth	Atelidae	NC_021944.1	Cercopithecus albogularis	Cercopithecidae	NC_028310.1	Felis silvestris	Felidae	NC_008418.1	Phocarctos hookeri	Otariidae
NC_006931.1	Eubalaena japonica	Balaenidae	NC_021943.1	Cercocebus chrysogaster	Cercopithecidae	NC_028309.1	Felis nigripes	Felidae	NC_008416.1	Zalophus californianus	Otariidae
NC_006930.1	Eubalaena australis	Balaenidae	NC_020667.1	Simias concolor	Cercopithecidae	NC_028308.1	Felis margarita	Felidae	NC_004023.1	Arctocephalus forsteri	Otariidae
NC_005268.1	Balaena mysticetus	Balaenidae	NC_020666.1	Procolobus verus	Cercopithecidae	NC_028307.1	Felis chaus	Felidae	NC_026090.1	Palaeopropithecus ingens	Paleopropithecidae
NC_007937.1	Balaenoptera omurai	Balaenopteridae	NC_020010.2	Papio ursinus	Cercopithecidae	NC_028306.1	Caracal caracal	Felidae	NC_001602.1	Halichoerus grypus	Phocidae
NC_007938.1	Balaenoptera edeni	Balaenopteridae	NC_020009.2	Papio papio	Cercopithecidae	NC_028305.1	Prionailurus viverrinus	Felidae	NC_001325.1	Phoca vitulina	Phocidae
NC_006928.1	Balaenoptera brydei	Balaenopteridae	NC_020008.2	Papio kindae	Cercopithecidae	NC_028304.1	Prionailurus rubiginosus	Felidae	NC_008431.1	Pusa caspica	Phocidae
NC_006926.1	Balaenoptera bonaerensis	Balaenopteridae	NC_020007.2	Papio cynocephalus	Cercopithecidae	NC_028303.1	Pardofelis marmorata	Felidae	NC_008423.1	Lobodon carcinophaga	Phocidae
NC_006927.1	Megaptera novaeangliae	Balaenopteridae	NC_019802.1	Theropithecus gelada	Cercopithecidae	NC_028302.1	Panthera leo	Felidae	NC_008426.1	Erignathus barbatus	Phocidae
NC_006929.1	Balaenoptera borealis	Balaenopteridae	NC_019583.1	Trachypithecus johnii	Cercopithecidae	NC_028301.1	Prionailurus bengalensis	Felidae	NC_008427.1	Cystophora cristata	Phocidae
NC_005271.1	Balaenoptera acutorostrata	Balaenopteridae	NC_019582.1	Trachypithecus vetulus	Cercopithecidae	NC_028300.1	Catopuma badia	Felidae	NC_008430.1	Phoca largha	Phocidae
NC_001601.1	Balaenoptera musculus	Balaenopteridae	NC_019581.1	Trachypithecus shortridgei	Cercopithecidae	NC_028299.1	Profelis aurata	Felidae	NC_008429.1	Phoca groenlandica	Phocidae
NC_001321.1	Balaenoptera physalus	Balaenopteridae	NC_019580.1	Trachypithecus germaini	Cercopithecidae	NC_027115.1	Catopuma temminckii	Felidae	NC_008428.1	Phoca fasciata	Phocidae
NC_027742.1	Fukomys damarensis	Bathyergidae	NC_019579.1	Trachypithecus hatinhensis	Cercopithecidae	NC_027083.1	Lynx lynx	Felidae	NC_008421.1	Neomonachus schauinslandi	Phocidae
NC_015112.1	Heterocephalus glaber	Bathyergidae	NC_018063.1	Pygathrix cinerea 2 RL-2012	Cercopithecidae	NC_022842.1	Panthera onca	Felidae	NC_008425.1	Hydrurga leptonyx	Phocidae
NC_026064.1	Ovis vignei	Bovidae	NC_018062.1	Pygathrix cinerea 1 RL-2012	Cercopithecidae	NC_018053.1	Panthera leo persica	Felidae	NC_008432.1	Pusa sibirica	Phocidae
NC_026063.1	Ovis orientalis	Bovidae	NC_018061.1	Pygathrix nigripes	Cercopithecidae	NC_016470.1	Puma concolor	Felidae	NC_008433.1	Pusa hispida	Phocidae
NC_028161.1	Capra aegagrus	Bovidae	NC_018060.1	Rhinopithecus bieti 2 RL-2012	Cercopithecidae	NC_016189.1	Prionailurus bengalensis euptilurus	Felidae	NC_008422.1	Mirounga leonina	Phocidae
NC_027233.1	Bison priscus	Bovidae	NC_018059.1	Rhinopithecus strykeri	Cercopithecidae	NC_014770.1	Panthera tigris amoyensis	Felidae	NC_008424.1	Leptonychotes weddellii	Phocidae
NC_023543.1	Damaliscus lunatus	Bovidae	NC_018058.1	Rhinopithecus bieti 1 RL-2012	Cercopithecidae	NC_014456.1	Lynx rufus	Felidae	NC_026456.1	Neophocaena asiaeorientalis	Phocoenidae
NC_023542.1	Beatragus hunteri	Bovidae	NC_018057.1	Rhinopithecus brelichi	Cercopithecidae	NC_005212.1	Acinonyx jubatus	Felidae	NC_021461.1	Neophocaena phocaenoides	Phocoenidae
NC_025563.1	Bos mutus	Bovidae	NC_015486.1	Rhinopithecus bieti	Cercopithecidae	NC_001700.1	Felis catus	Felidae	NC_005280.1	Phocoena phocoena	Phocoenidae
NC_024818.1	Bos gaurus	Bovidae	NC_015485.1	Rhinopithecus avunculus	Cercopithecidae	NC_010638.1	Panthera uncia	Felidae	NC_022429.1	Vampyrum spectrum	Phyllostomidae
NC_023457.1	Capricornis milneedwardsii	Bovidae	NC_007009.1	Chlorocebus aethiops	Cercopithecidae	NC_010642.1	Panthera tigris	Felidae	NC_022428.1	Tonatia saurophila	Phyllostomidae
NC_021381.1	Naemorhedus goral	Bovidae	NC_006900.1	Trachypithecus obscurus	Cercopithecidae	NC_010641.1	Panthera pardus	Felidae	NC_022427.1	Sturnira tildae	Phyllostomidae
NC_020794.1	Redunca arundinum	Bovidae	NC_006901.1	Colobus guereza	Cercopithecidae	NC_008450.1	Neofelis nebulosa	Felidae	NC_022426.1	Rhinophylla pumilio	Phyllostomidae
NC_020793.1	Oryx beisa	Bovidae	NC_001992.1	Papio hamadryas	Cercopithecidae	NC_021949.1	Galago moholi	Galagidae	NC_022424.1	Lophostoma silvicolum	Phyllostomidae
NC_020752.1	Tragelaphus strepsiceros	Bovidae	NC_012670.1	Macaca fascicularis	Cercopithecidae	NC_012762.1	Otolemur crassicaudatus	Galagidae	NC_022423.1	Desmodus rotundus	Phyllostomidae
NC_020751.1	Tragelaphus scriptus	Bovidae	NC_011519.1	Macaca thibetana	Cercopithecidae	NC_012761.1	Galago senegalensis	Galagidae	NC_022422.1	Carollia perspicillata	Phyllostomidae
NC_020750.1	Tragelaphus oryx	Bovidae	NC_009748.1	Chlorocebus tantalus	Cercopithecidae	NC_024820.1	Giraffa camelopardalis	Giraffidae	NC_022421.1	Brachyphylla cavernarum	Phyllostomidae
NC_020749.1	Tragelaphus eurycerus	Bovidae	NC_009747.1	Chlorocebus pygerythrus	Cercopithecidae	NC_020730.1	Okapia johnstoni	Giraffidae	NC_022420.1	Anoura caudifer	Phyllostomidae
NC_020748.1	Tragelaphus angasii	Bovidae	NC_008219.1	Piliocolobus badius	Cercopithecidae	NC_012100.1	Giraffa giraffa angolensis	Giraffidae	NC_022419.1	Micronycteris megalotis	Phyllostomidae
NC_020789.1	Rupicapra pyrenaica	Bovidae	NC_008215.1	Semnopithecus entellus	Cercopithecidae	NC_001892.1	Glis glis	Gliridae	NC_016871.1	Artibeus lituratus	Phyllostomidae
NC_020788.1	Tetracerus quadricornis	Bovidae	NC_008217.1	Presbytis melalophos	Cercopithecidae	NC_006835.1	Urva javanica	Herpestidae	NC_002009.1	Artibeus jamaicensis	Phyllostomidae
NC_020735.1	Philantomba maxwellii	Bovidae	NC_008218.1	Rhinopithecus roxellana	Cercopithecidae	NC_020697.1	Hexaprotodon liberiensis	Hippopotamidae	NC_005272.1	Kogia breviceps	Physeteridae
NC_020728.1	Neotragus moschatus	Bovidae	NC_008220.1	Pygathrix nemaeus	Cercopithecidae	NC_000889.1	Hippopotamus amphibius	Hippopotamidae	NC_002503.2	Physeter catodon	Physeteridae
NC_020723.1	Naemorhedus griseus	Bovidae	NC_008216.1	Nasalis larvatus	Cercopithecidae	NC_018540.1	Hipposideros armiger	Hipposideridae	NC_024630.1	Cheracebus lugens	Pitheciidae
NC_020683.1	Capra caucasica	Bovidae	NC_008066.1	Chlorocebus sabaeus	Cercopithecidae	NC_012920.1	Homo sapiens	Hominidae	NC_024629.1	Chiropotes israelita	Pitheciidae
NC_020678.1	Antidorcas marsupialis	Bovidae	NC_002764.1	Macaca sylvanus	Cercopithecidae	NC_011137.1	Homo sapiens neanderthalensis	Hominidae	NC_021967.1	Cacajao calvus	Pitheciidae
NC_020731.1	Oreotragus oreotragus	Bovidae	NC_025271.1	Capreolus pygargus	Cervidae	NC_023100.1	Homo heidelbergensis	Hominidae	NC_021965.1	Plecturocebus cupreus	Pitheciidae
NC_020685.1	Cephalophus adersi	Bovidae	NC_024812.1	Mazama nemorivaga	Cervidae	NC_013993.1	Homo sapiens subsp. 'Denisova'	Hominidae	NC_021946.1	Chiropotes albinasus	Pitheciidae
NC_020617.1	Syncerus caffer	Bovidae	NC_024819.1	Dama mesopotamica	Cervidae	NC_002083.1	Pongo abelii	Hominidae	NC_019801.1	Plecturocebus donacophilus	Pitheciidae
NC_020747.1	Sylvicapra grimmia	Bovidae	NC_016178.1	Cervus nippon kopschi	Cervidae	NC_001646.1	Pongo pygmaeus	Hominidae	NC_005275.1	Platanista minor	Platanistidae
NC_020746.1	Saiga tatarica	Bovidae	NC_020719.1	Mazama americana	Cervidae	NC_001645.1	Gorilla gorilla	Hominidae	NC_005277.1	Pontoporia blainvillei	Pontoporiidae
NC_020742.1	Redunca fulvorufula	Bovidae	NC_020739.1	Pudu mephistophiles	Cervidae	NC_001644.1	Pan paniscus	Hominidae	NC_004919.1	Procavia capensis	Procaviidae
NC_020741.1	Raphicerus campestris	Bovidae	NC_020680.1	Axis axis	Cervidae	NC_001643.1	Pan troglodytes	Hominidae	NC_010301.1	Dendrohyrax dorsalis	Procaviidae
NC_020738.1	Procapra gutturosa	Bovidae	NC_020766.1	Ozotoceros bezoarticus	Cervidae	NC_011120.1	Gorilla gorilla gorilla	Hominidae	NC_020647.1	Nasua nasua	Procyonidae
NC_020736.1	Philantomba monticola	Bovidae	NC_020745.1	Rusa timorensis	Cervidae	NC_020670.1	Crocuta crocuta	Hyaenidae	NC_009126.1	Procyon lotor	Procyonidae
NC_020734.1	Pelea capreolus	Bovidae	NC_020744.1	Rusa alfredi	Cervidae	NC_020669.1	Hyaena hyaena	Hyaenidae	NC_026542.1	Pteropus vampyrus	Pteropodidae
NC_020733.1	Ourebia ourebi	Bovidae	NC_020743.1	Rucervus duvaucelii	Cervidae	NC_021957.1	Nomascus leucogenys	Hylobatidae	NC_026465.1	Cynopterus brachyotis	Pteropodidae
NC_020732.1	Oryx leucoryx	Bovidae	NC_020740.1	Pudu puda	Cervidae	NC_018753.1	Nomascus gabriellae	Hylobatidae	NC_023122.1	Pteropus alecto	Pteropodidae
NC_020727.1	Neotragus batesi	Bovidae	NC_020729.1	Odocoileus hemionus	Cervidae	NC_014051.1	Nomascus siki	Hylobatidae	NC_007393.1	Rousettus aegyptiacus	Pteropodidae
NC_020726.1	Nanger soemmerringii	Bovidae	NC_020721.1	Mazama rufina	Cervidae	NC_014047.1	Symphalangus syndactylus	Hylobatidae	NC_002619.1	Pteropus scapulatus	Pteropodidae
NC_020725.1	Nanger granti	Bovidae	NC_020720.1	Mazama gouazoupira	Cervidae	NC_014045.1	Hylobates pileatus	Hylobatidae	NC_002612.1	Pteropus dasymallus	Pteropodidae
NC_020724.1	Nanger dama	Bovidae	NC_020711.1	Hippocamelus antisensis	Cervidae	NC_014042.1	Hylobates agilis	Hylobatidae	NC_001808.1	Ceratotherium simum	Rhinocerotidae
NC_020722.1	Naemorhedus baileyi	Bovidae	NC_020700.1	Dama dama	Cervidae	NC_002082.1	Hylobates lar	Hylobatidae	NC_001779.1	Rhinoceros unicornis	Rhinocerotidae
NC_020718.1	Madoqua saltiana	Bovidae	NC_020684.1	Capreolus capreolus	Cervidae	NC_028210.1	Propithecus verreauxi	Indriidae	NC_012684.1	Dicerorhinus sumatrensis	Rhinocerotidae
NC_020717.1	Madoqua kirkii	Bovidae	NC_020682.1	Blastocerus dichotomus	Cervidae	NC_027740.1	Propithecus tattersalli	Indriidae	NC_012683.1	Rhinoceros sondaicus	Rhinocerotidae
NC_020716.1	Litocranius walleri	Bovidae	NC_020681.1	Axis porcinus	Cervidae	NC_026095.1	Indri indri	Indriidae	NC_012682.1	Diceros bicornis	Rhinocerotidae
NC_020715.1	Kobus ellipsiprymnus	Bovidae	NC_020677.1	Alces alces	Cervidae	NC_026086.1	Propithecus edwardsi	Indriidae	NC_012681.1	Coelodonta antiquitatis	Rhinocerotidae
NC_020713.1	Hippotragus niger	Bovidae	NC_018595.1	Cervus nippon sichuanicus	Cervidae	NC_026084.1	Propithecus diadema	Indriidae	NC_028536.1	Rhinolophus rex	Rhinolophidae
NC_020712.1	Hippotragus equinus	Bovidae	NC_018032.1	Hydropotes inermis argyropus	Cervidae	NC_021940.1	Avahi laniger	Indriidae	NC_026460.1	Rhinolophus macrotis	Rhinolophidae
NC_020710.1	Gazella subgutturosa	Bovidae	NC_016920.1	Muntiacus vuquangensis	Cervidae	NC_011053.1	Propithecus coquereli	Indriidae	NC_020326.1	Rhinolophus ferrumequinum quelpartis	Rhinolophidae
NC_020709.1	Gazella spekei	Bovidae	NC_016707.1	Przewalskium albirostris	Cervidae	NC_005276.1	Inia geoffrensis	Iniidae	NC_018539.1	Rhinolophus luctus	Rhinolophidae
NC_020708.1	Gazella leptoceros	Bovidae	NC_015247.1	Odocoileus virginianus	Cervidae	NC_026098.1	Eulemur rubriventer	Lemuridae	NC_016191.1	Rhinolophus ferrumequinum korai	Rhinolophidae
NC_020707.1	Gazella gazella	Bovidae	NC_014703.1	Cervus canadensis songaricus	Cervidae	NC_026085.1	Varecia variegata	Lemuridae	NC_005433.1	Rhinolophus monoceros	Rhinolophidae
NC_020706.1	Gazella erlangeri	Bovidae	NC_014701.1	Rucervus eldii	Cervidae	NC_021959.1	Prolemur simus	Lemuridae	NC_005434.1	Rhinolophus pumilus	Rhinolophidae
NC_020705.1	Gazella dorcas	Bovidae	NC_007704.2	Cervus elaphus	Cervidae	NC_021950.1	Hapalemur griseus	Lemuridae	NC_011304.1	Rhinolophus formosae	Rhinolophidae
NC_020704.1	Gazella cuvieri	Bovidae	NC_013840.1	Cervus hanglu yarkandensis	Cervidae	NC_021948.1	Eulemur rufus	Lemuridae	NC_027283.1	Spermophilus dauricus	Sciuridae
NC_020703.1	Gazella bennettii	Bovidae	NC_013836.1	Cervus elaphus xanthopygus	Cervidae	NC_012773.1	Varecia variegata variegata	Lemuridae	NC_027278.1	Ictidomys tridecemlineatus	Sciuridae
NC_020702.1	Eudorcas rufifrons	Bovidae	NC_013834.1	Cervus nippon hortulorum	Cervidae	NC_012771.1	Eulemur macaco macaco	Lemuridae	NC_026875.1	Tamiops swinhoei	Sciuridae
NC_020701.1	Dorcatragus megalotis	Bovidae	NC_007703.1	Rangifer tarandus	Cervidae	NC_012769.1	Eulemur fulvus mayottensis	Lemuridae	NC_026706.1	Cynomys ludovicianus	Sciuridae
NC_020699.1	Connochaetes taurinus	Bovidae	NC_007179.1	Cervus nippon yakushimae	Cervidae	NC_012766.1	Eulemur fulvus fulvus	Lemuridae	NC_026705.1	Cynomys leucurus	Sciuridae
NC_020698.1	Connochaetes gnou	Bovidae	NC_006993.1	Cervus nippon centralis	Cervidae	NC_010300.1	Eulemur mongoz	Lemuridae	NC_026443.1	Hylopetes phayrei	Sciuridae
NC_020695.1	Cephalophus spadix	Bovidae	NC_006973.1	Cervus nippon yesoensis	Cervidae	NC_004025.1	Lemur catta	Lemuridae	NC_026442.1	Dremomys rufigenis	Sciuridae
NC_020694.1	Cephalophus silvicultor	Bovidae	NC_004577.1	Muntiacus crinifrons	Cervidae	NC_026088.1	Megaladapis edwardsi	Lepilemuridae	NC_025550.1	Callosciurus erythraeus	Sciuridae
NC_020693.1	Cephalophus rufilatus	Bovidae	NC_004563.1	Muntiacus muntjak	Cervidae	NC_021953.1	Lepilemur ruficaudatus	Lepilemuridae	NC_025277.1	Tamias sibiricus	Sciuridae
NC_020692.1	Cephalophus ogilbyi	Bovidae	NC_011821.1	Hydropotes inermis	Cervidae	NC_014453.1	Lepilemur hubbardorum	Lepilemuridae	NC_018367.1	Marmota himalayana	Sciuridae
NC_020691.1	Cephalophus nigrifrons	Bovidae	NC_008414.3	Rusa unicolor swinhoei	Cervidae	NC_025902.1	Lepus hainanus	Leporidae	NC_023922.1	Petaurista alborufus	Sciuridae
NC_020690.1	Cephalophus natalensis	Bovidae	NC_008749.1	Elaphodus cephalophus	Cervidae	NC_025748.1	Lepus tolai	Leporidae	NC_023780.1	Ratufa bicolor	Sciuridae
NC_020689.1	Cephalophus leucogaster	Bovidae	NC_008491.1	Muntiacus reevesi micrurus	Cervidae	NC_025316.1	Lepus sinensis	Leporidae	NC_023089.1	Petaurista hainana	Sciuridae
NC_020688.1	Cephalophus jentinki	Bovidae	NC_008462.1	Cervus nippon taiouanus	Cervidae	NC_024259.1	Lepus coreanus	Leporidae	NC_019612.1	Pteromys volans	Sciuridae
NC_020687.1	Cephalophus dorsalis	Bovidae	NC_004069.1	Muntiacus reevesi	Cervidae	NC_024043.1	Lepus americanus	Leporidae	NC_002369.1	Sciurus vulgaris	Sciuridae
NC_020686.1	Cephalophus callipygus	Bovidae	NC_018358.1	Elaphurus davidianus	Cervidae	NC_024042.1	Lepus granatensis	Leporidae	NC_027963.1	Sorex araneus	Soricidae
NC_020676.1	Alcelaphus buselaphus	Bovidae	NC_028718.1	Microcebus murinus	Cheirogaleidae	NC_024041.1	Lepus townsendii	Leporidae	NC_026204.2	Crocidura attenuata	Soricidae
NC_020675.1	Aepyceros melampus	Bovidae	NC_021945.1	Cheirogaleus medius	Cheirogaleidae	NC_024040.1	Lepus timidus	Leporidae	NC_006893.1	Crocidura russula	Soricidae
NC_020674.1	Addax nasomaculatus	Bovidae	NC_021386.1	Chinchilla lanigera	Chinchillidae	NC_015841.1	Lepus capensis	Leporidae	NC_027249.1	Crocidura beatus	Soricidae
NC_020656.1	Ovis ammon	Bovidae	NC_028577.1	Zaedyus pichiy	Chlamyphoridae	NC_001913.1	Oryctolagus cuniculus	Leporidae	NC_027248.1	Crocidura mindorus	Soricidae
NC_020633.1	Rupicapra rupicapra	Bovidae	NC_028576.1	Tolypeutes tricinctus	Chlamyphoridae	NC_004028.1	Lepus europaeus	Leporidae	NC_027247.1	Crocidura grayi	Soricidae
NC_020632.1	Pseudois nayaur	Bovidae	NC_028575.1	Tolypeutes matacus	Chlamyphoridae	NC_007629.1	Lipotes vexillifer	Lipotidae	NC_027246.1	Crocidura panayensis	Soricidae
NC_020631.1	Ovibos moschatus	Bovidae	NC_028573.1	Priodontes maximus	Chlamyphoridae	NC_021958.1	Nycticebus bengalensis	Lorisidae	NC_027245.1	Crocidura negrina	Soricidae
NC_020630.1	Oreamnos americanus	Bovidae	NC_028571.1	Euphractus sexcinctus	Chlamyphoridae	NC_021955.1	Loris lydekkerianus	Lorisidae	NC_027243.1	Crocidura palawanensis	Soricidae
NC_020629.1	Capricornis sumatraensis	Bovidae	NC_028563.1	Chlamyphorus truncatus	Chlamyphoridae	NC_012763.1	Loris tardigradus	Lorisidae	NC_027242.1	Crocidura orientalis	Soricidae
NC_020628.1	Hemitragus jemlahicus	Bovidae	NC_028562.1	Chaetophractus villosus	Chlamyphoridae	NC_012764.1	Perodicticus potto	Lorisidae	NC_027244.1	Crocidura ninoyi	Soricidae
NC_020627.1	Damaliscus pygargus	Bovidae	NC_028561.1	Chaetophractus vellerosus	Chlamyphoridae	NC_002765.1	Nycticebus coucang	Lorisidae	NC_026131.1	Episoriculus caudatus	Soricidae
NC_020626.1	Capra sibirica	Bovidae	NC_028560.1	Calyptophractus retusus	Chlamyphoridae	NC_004921.1	Elephantulus sp. VB001	Macroscelididae	NC_025559.1	Neomys fodiens	Soricidae
NC_020625.1	Capra pyrenaica	Bovidae	NC_028559.1	Cabassous unicinctus	Chlamyphoridae	NC_004026.1	Macroscelides proboscideus	Macroscelididae	NC_025327.1	Sorex tundrensis	Soricidae
NC_020624.1	Capra nubiana	Bovidae	NC_028558.1	Cabassous tatouay	Chlamyphoridae	NC_026781.1	Manis javanica	Manidae	NC_025278.1	Sorex cylindricauda	Soricidae
NC_020623.1	Capra ibex	Bovidae	NC_028557.1	Cabassous chacoensis	Chlamyphoridae	NC_026780.1	Manis tricuspis	Manidae	NC_023351.1	Nectogale elegans	Soricidae
NC_020622.1	Capra falconeri	Bovidae	NC_028556.1	Cabassous centralis	Chlamyphoridae	NC_025769.1	Manis temminckii	Manidae	NC_024604.1	Suncus murinus	Soricidae
NC_020621.1	Arabitragus jayakari	Bovidae	NC_004920.1	Chrysochloris asiatica	Chrysochloridae	NC_016008.1	Manis pentadactyla	Manidae	NC_024563.1	Anourosorex squamipes	Soricidae
NC_020620.1	Tragelaphus spekii	Bovidae	NC_010304.1	Eremitalpa granti	Chrysochloridae	NC_004027.1	Manis tetradactyla	Manidae	NC_023950.1	Blarinella quadraticauda	Soricidae
NC_020619.1	Tragelaphus imberbis	Bovidae	NC_027945.1	Microtus ochrogaster	Cricetidae	NC_027964.1	Choloepus hoffmanni	Megalonychidae	NC_021398.1	Crocidura shantungensis	Soricidae
NC_020618.1	Taurotragus derbianus	Bovidae	NC_027418.1	Eothenomys melanogaster	Cricetidae	NC_006924.1	Choloepus didactylus	Megalonychidae	NC_005435.1	Sorex unguiculatus	Soricidae
NC_020616.1	Pseudoryx nghetinhensis	Bovidae	NC_027085.1	Allocricetulus eversmanni	Cricetidae	NC_020648.1	Mephitis mephitis	Mephitidae	NC_003040.1	Episoriculus fumidus	Soricidae
NC_020615.1	Bubalus depressicornis	Bovidae	NC_025747.1	Wiedomys cerradensis	Cricetidae	NC_010497.1	Spilogale putorius	Mephitidae	NC_026915.1	Myospalax aspalax	Spalacidae
NC_020614.1	Boselaphus tragocamelus	Bovidae	NC_025746.1	Akodon montensis	Cricetidae	NC_005279.1	Monodon monoceros	Monodontidae	NC_026124.1	Rhizomys sinensis	Spalacidae
NC_016421.1	Oryx dammah	Bovidae	NC_025330.1	Cricetulus longicaudatus	Cricetidae	NC_023368.1	Pteronotus parnellii	Mormoopidae	NC_026034.1	Myospalax psilurus	Spalacidae
NC_018603.1	Kobus leche	Bovidae	NC_025283.1	Lasiopodomys mandarinus	Cricetidae	NC_022425.1	Pteronotus rubiginosus	Mormoopidae	NC_021478.1	Rhizomys pruinosus	Spalacidae
NC_016689.1	Pseudois schaeferi	Bovidae	NC_024592.1	Cricetulus kamensis	Cricetidae	NC_020093.1	Moschus chrysogaster	Moschidae	NC_021129.1	Eospalax fontanierii cansus	Spalacidae
NC_016422.1	Oryx gazella	Bovidae	NC_024538.1	Myodes glareolus	Cricetidae	NC_020017.1	Moschus anhuiensis	Moschidae	NC_020755.1	Nannospalax judaei	Spalacidae
NC_015889.1	Ovis canadensis	Bovidae	NC_016427.1	Myodes regulus	Cricetidae	NC_013753.1	Moschus moschiferus	Moschidae	NC_020754.1	Nannospalax galili	Spalacidae
NC_014875.1	Procapra przewalskii	Bovidae	NC_016055.1	Neodon irene	Cricetidae	NC_012694.1	Moschus berezovskii	Moschidae	NC_020756.1	Spalax carmeli	Spalacidae
NC_005044.2	Capra hircus	Bovidae	NC_015243.1	Microtus fortis calamorum	Cricetidae	NC_028715.1	Niviventer fulvescens	Muridae	NC_020757.1	Nannospalax golani	Spalacidae
NC_014044.1	Bison bonasus	Bovidae	NC_015241.1	Microtus fortis fortis	Cricetidae	NC_028335.1	Bandicota indica	Muridae	NC_018535.1	Eospalax rothschildi	Spalacidae
NC_013996.1	Bos primigenius	Bovidae	NC_013571.1	Eothenomys chinensis	Cricetidae	NC_027932.1	Micromys minutus	Muridae	NC_018098.1	Eospalax fontanierii baileyi	Spalacidae
NC_013751.1	Naemorhedus caudatus	Bovidae	NC_013563.1	Proedromys liangshanensis	Cricetidae	NC_027684.1	Meriones meridianus	Muridae	NC_005315.1	Nannospalax ehrenbergi	Spalacidae
NC_013069.1	Budorcas taxicolor	Bovidae	NC_013276.1	Mesocricetus auratus	Cricetidae	NC_027683.1	Meriones libycus	Muridae	NC_026992.1	Sus barbatus	Suidae
NC_007441.1	Pantholops hodgsonii	Bovidae	NC_013068.1	Tscherskia triton	Cricetidae	NC_025952.1	Mus spretus	Muridae	NC_024860.1	Sus celebensis	Suidae
NC_006853.1	Bos taurus	Bovidae	NC_007936.1	Cricetulus griseus	Cricetidae	NC_025670.1	Leopoldamys edwardsi	Muridae	NC_023536.1	Sus verrucosus	Suidae
NC_006295.1	Bubalus bubalis	Bovidae	NC_008064.1	Microtus levis	Cricetidae	NC_025287.1	Mus fragilicauda	Muridae	NC_023541.1	Sus cebifrons	Suidae
NC_005971.1	Bos indicus	Bovidae	NC_003041.1	Microtus kikuchii	Cricetidae	NC_025270.1	Mus cookii	Muridae	NC_000845.1	Sus scrofa	Suidae
NC_001941.1	Ovis aries	Bovidae	NC_020659.1	Ctenomys leucodon	Ctenomyidae	NC_025269.1	Mus cervicolor	Muridae	NC_020737.1	Potamochoerus porcus	Suidae
NC_012706.1	Bos javanicus	Bovidae	NC_020658.1	Ctenomys sociabilis	Ctenomyidae	NC_025268.1	Mus caroli	Muridae	NC_014692.1	Sus scrofa taivanus	Suidae
NC_012346.1	Bison bison	Bovidae	NC_028564.1	Cyclopes didactylus	Cyclopedidae	NC_005089.1	Mus musculus	Muridae	NC_012095.1	Sus scrofa domesticus	Suidae
NC_012098.1	Antilope cervicapra	Bovidae	NC_004031.1	Galeopterus variegatus	Cynocephalidae	NC_023960.1	Niviventer confucianus	Muridae	NC_008830.1	Phacochoerus africanus	Suidae
NC_012096.1	Capricornis crispus	Bovidae	NC_028570.1	Dasypus yepesi	Dasypodidae	NC_020758.1	Acomys cahirinus	Muridae	NC_028150.1	Uropsilus sp. 4 FT-2015	Talpidae
NC_010640.1	Capricornis swinhoei	Bovidae	NC_028569.1	Dasypus septemcinctus	Dasypodidae	NC_023347.1	Rattus niobe	Muridae	NC_025777.1	Scapanulus oweni	Talpidae
NC_009510.1	Ammotragus lervia	Bovidae	NC_028568.1	Dasypus sabanicola	Dasypodidae	NC_006914.1	Mus musculus domesticus	Muridae	NC_018598.1	Uropsilus sp. 1 FT-2014	Talpidae
NC_006380.3	Bos grunniens	Bovidae	NC_028567.1	Dasypus pilosus	Dasypodidae	NC_023263.1	Meriones unguiculatus	Muridae	NC_023244.1	Uropsilus soricipes	Talpidae
NC_028555.1	Bradypus torquatus	Bradypodidae	NC_028566.1	Dasypus kappleri	Dasypodidae	NC_019617.1	Niviventer excelsior	Muridae	NC_005034.1	Urotrichus talpoides	Talpidae
NC_028554.1	Bradypus pygmaeus	Bradypodidae	NC_028565.1	Dasypus hybridus	Dasypodidae	NC_019585.1	Apodemus latronum	Muridae	NC_005035.1	Mogera wogura	Talpidae
NC_028501.1	Bradypus variegatus	Bradypodidae	NC_001821.1	Dasypus novemcinctus	Dasypodidae	NC_019584.1	Apodemus draco	Muridae	NC_002391.1	Talpa europaea	Talpidae
NC_006923.1	Bradypus variegatus	Bradypodidae	NC_010299.1	Daubentonia madagascariensis	Daubentoniidae	NC_017599.1	Apodemus chevrieri	Muridae	NC_008156.1	Galemys pyrenaicus	Talpidae
NC_013558.1	Vicugna vicugna	Camelidae	NC_019578.2	Globicephala macrorhynchus	Delphinidae	NC_016662.1	Apodemus chejuensis	Muridae	NC_023838.1	Tapirus indicus	Tapiridae
NC_002504.1	Vicugna pacos	Camelidae	NC_023889.1	Orcinus orca	Delphinidae	NC_016428.1	Apodemus agrarius	Muridae	NC_024053.1	Tarsius wallacei	Tarsiidae
NC_012102.1	Lama glama	Camelidae	NC_022805.1	Tursiops australis	Delphinidae	NC_016060.1	Apodemus peninsulae	Muridae	NC_024052.1	Tarsius dentatus	Tarsiidae
NC_011822.1	Lama guanicoe	Camelidae	NC_020696.1	Cephalorhynchus heavisidii	Delphinidae	NC_014855.1	Rattus leucopus	Muridae	NC_024051.1	Tarsius lariang	Tarsiidae
NC_009849.1	Camelus dromedarius	Camelidae	NC_019591.1	Orcaella heinsohni	Delphinidae	NC_014871.1	Rattus sordidus	Muridae	NC_012774.1	Carlito syrichta	Tarsiidae
NC_009629.2	Camelus ferus	Camelidae	NC_019590.1	Orcaella brevirostris	Delphinidae	NC_014867.1	Rattus fuscipes	Muridae	NC_002811.1	Cephalopachus bancanus	Tarsiidae
NC_009628.2	Camelus bactrianus	Camelidae	NC_019589.1	Peponocephala electra	Delphinidae	NC_014864.1	Rattus villosissimus	Muridae	NC_012103.1	Pecari tajacu	Tayassuidae
NC_028427.1	Lycaon pictus	Canidae	NC_019588.1	Feresa attenuata	Delphinidae	NC_014861.1	Rattus tunneyi	Muridae	NC_002631.2	Echinops telfairi	Tenrecidae
NC_027956.1	Canis anthus	Canidae	NC_019577.1	Pseudorca crassidens	Delphinidae	NC_014858.1	Rattus lutreolus	Muridae	NC_002658.1	Thryonomys swinderianus	Thryonomyidae
NC_027935.1	Vulpes ferrilata	Canidae	NC_019441.1	Globicephala melas	Delphinidae	NC_014698.1	Pseudomys chapmani	Muridae	NC_020753.1	Tragulus kanchil	Tragulidae
NC_026723.1	Urocyon cinereoargenteus	Canidae	NC_005278.1	Lagenorhynchus albirostris	Delphinidae	NC_014696.1	Leggadina lakedownensis	Muridae	NC_020714.1	Hyemoschus aquaticus	Tragulidae
NC_026529.1	Vulpes lagopus	Canidae	NC_012062.1	Grampus griseus	Delphinidae	AC_000022.2	Rattus norvegicus	Muridae	NC_010302.1	Trichechus manatus	Trichechidae
NC_024172.1	Chrysocyon brachyurus	Canidae	NC_012059.1	Tursiops truncatus	Delphinidae	NC_006915.1	Mus musculus molossinus	Muridae	NC_002521.1	Tupaia belangeri	Tupaiidae
NC_023958.1	Vulpes corsac	Canidae	NC_012051.1	Stenella attenuata	Delphinidae	NC_012461.1	Rattus praetor	Muridae	NC_011118.1	Ursus thibetanus thibetanus	Ursidae
NC_023459.1	Vulpes zerda	Canidae	NC_012061.1	Delphinus capensis	Delphinidae	NC_012389.1	Rattus exulans	Muridae	NC_011117.1	Ursus thibetanus ussuricus	Ursidae
NC_013700.1	Nyctereutes procyonoides	Canidae	NC_012058.1	Tursiops aduncus	Delphinidae	NC_012387.1	Mus musculus castaneus	Muridae	NC_011116.1	Arctodus simus	Ursidae
NC_013445.1	Cuon alpinus	Canidae	NC_012057.1	Sousa chinensis	Delphinidae	NC_012374.1	Rattus rattus	Muridae	NC_011112.1	Ursus spelaeus	Ursidae
NC_011218.2	Canis lupus laniger	Canidae	NC_012053.1	Stenella coeruleoalba	Delphinidae	NC_011638.1	Rattus tanezumi	Muridae	NC_009971.1	Ursus thibetanus	Ursidae
NC_010340.2	Canis lupus chanco	Canidae	NC_027692.1	Stylodipus telum	Dipodidae	NC_010650.1	Mus terricolor	Muridae	NC_009969.1	Tremarctos ornatus	Ursidae
NC_009686.1	Canis lupus lupus	Canidae	NC_027579.1	Sicista concolor	Dipodidae	NC_010339.1	Mus musculus musculus	Muridae	NC_009970.1	Melursus ursinus	Ursidae
NC_008434.1	Vulpes vulpes	Canidae	NC_027578.1	Eozapus setchuanus	Dipodidae	NC_001665.2	Rattus norvegicus	Muridae	NC_009968.1	Helarctos malayanus	Ursidae
NC_008093.1	Canis latrans	Canidae	NC_027500.1	Euchoreutes naso	Dipodidae	NC_028013.1	Mustela eversmannii	Mustelidae	NC_009492.1	Ailuropoda melanoleuca	Ursidae
NC_008092.1	Canis lupus	Canidae	NC_027499.1	Dipus sagitta	Dipodidae	NC_025516.1	Mustela erminea	Mustelidae	NC_009331.1	Ursus thibetanus formosanus	Ursidae
NC_002008.4	Canis lupus familiaris	Canidae	NC_005314.1	Jaculus jaculus	Dipodidae	NC_024942.1	Mustela nigripes	Mustelidae	NC_008753.1	Ursus thibetanus mupinensis	Ursidae
NC_028625.1	Castor fiber	Castoridae	NC_003314.1	Dugong dugon	Dugongidae	NC_021751.1	Mustela altaica	Mustelidae	NC_003428.1	Ursus maritimus	Ursidae
NC_000884.1	Cavia porcellus	Caviidae	NC_020657.1	Proechimys longicaudatus	Echimyidae	NC_021749.1	Martes martes	Mustelidae	NC_003427.1	Ursus arctos	Ursidae
NC_027658.1	Callithrix kuhlii	Cebidae	NC_021388.1	Trinomys dimidiatus	Echimyidae	NC_023210.1	Mustela kathiah	Mustelidae	NC_003426.1	Ursus americanus	Ursidae
NC_025586.1	Callithrix jacchus	Cebidae	NC_020759.1	Loxodonta cyclotis	Elephantidae	NC_020664.1	Martes pennanti	Mustelidae	NC_027977.1	Plecotus macrobullaris	Vespertilionidae
NC_024628.1	Callimico goeldii	Cebidae	NC_015529.1	Mammuthus columbi	Elephantidae	NC_020646.1	Taxidea taxus	Mustelidae	NC_027973.1	Myotis petax	Vespertilionidae
NC_023211.1	Saimiri oerstedii citrinellus	Cebidae	NC_000934.1	Loxodonta africana	Elephantidae	NC_020645.1	Arctonyx collaris	Mustelidae	NC_027237.1	Nyctalus noctula	Vespertilionidae
NC_021966.1	Saimiri boliviensis	Cebidae	NC_009574.1	Mammut americanum	Elephantidae	NC_020644.1	Melogale moschata	Mustelidae	NC_025949.1	Murina leucogaster	Vespertilionidae
NC_021961.1	Sapajus xanthosternos	Cebidae	NC_007596.2	Mammuthus primigenius	Elephantidae	NC_020643.1	Martes foina	Mustelidae	NC_025568.1	Myotis davidii	Vespertilionidae
NC_021960.1	Saguinus oedipus	Cebidae	NC_005129.2	Elephas maximus	Elephantidae	NC_020642.1	Martes americana	Mustelidae	NC_025308.1	Myotis brandtii	Vespertilionidae
NC_021952.1	Leontopithecus rosalia	Cebidae	NC_020432.2	Equus grevyi	Equidae	NC_020641.1	Neovison vison	Mustelidae	NC_024558.1	Vespertilio sinensis	Vespertilionidae
NC_021942.1	Callithrix pygmaea	Cebidae	NC_018781.1	Equus burchellii chapmani	Equidae	NC_020640.1	Mustela frenata	Mustelidae	NC_015828.1	Myotis formosus	Vespertilionidae
NC_021941.1	Callithrix geoffroyi	Cebidae	NC_018783.1	Equus ovodovi	Equidae	NC_020639.1	Mustela nivalis	Mustelidae	NC_022698.1	Myotis ikonnikovi	Vespertilionidae
NC_018096.1	Saimiri boliviensis boliviensis	Cebidae	NC_018782.1	Equus hemionus kulan	Equidae	NC_020638.1	Mustela putorius	Mustelidae	NC_022694.1	Myotis macrodactylus	Vespertilionidae
NC_016666.1	Sapajus apella	Cebidae	NC_018780.1	Equus zebra hartmannae	Equidae	NC_020637.1	Mustela sibirica	Mustelidae	NC_022474.1	Eptesicus serotinus	Vespertilionidae
NC_012775.1	Saimiri sciureus	Cebidae	NC_024030.1	Equus przewalskii	Equidae	NC_012141.1	Martes flavigula	Mustelidae	NC_021119.1	Murina ussuriensis	Vespertilionidae
NC_002763.1	Cebus albifrons	Cebidae	NC_020476.1	Equus zebra	Equidae	NC_011579.1	Martes zibellina	Mustelidae	NC_016873.1	Lasiurus borealis	Vespertilionidae
NC_028592.1	Cercocebus atys	Cercopithecidae	NC_020433.1	Equus kiang	Equidae	NC_011358.1	Lutra lutra	Mustelidae	NC_016872.1	Corynorhinus rafinesquii	Vespertilionidae
NC_028442.1	Mandrillus leucophaeus	Cercopithecidae	NC_016061.1	Equus hemionus	Equidae	NC_011125.1	Meles meles	Mustelidae	NC_015484.1	Plecotus auritus	Vespertilionidae
NC_027604.1	Macaca leonina	Cercopithecidae	NC_001788.1	Equus asinus	Equidae	NC_009677.1	Meles anakuma	Mustelidae	NC_005436.1	Pipistrellus abramus	Vespertilionidae
NC_027449.1	Macaca cyclopis	Cercopithecidae	NC_001640.1	Equus caballus	Equidae	NC_009685.1	Gulo gulo	Mustelidae	NC_002626.1	Chalinolobus tuberculatus	Vespertilionidae
NC_005943.1	Macaca mulatta	Cercopithecidae	NC_021387.1	Coendou insidiosus	Erethizontidae	NC_009678.1	Martes melampus	Mustelidae	NC_025296.1	Viverricula indica	Viverridae
NC_026976.1	Macaca nemestrina	Cercopithecidae	NC_019626.1	Neotetracus sinensis	Erinaceidae	NC_009692.1	Enhydra lutris	Mustelidae	NC_024569.1	Prionodon pardicolor	Viverridae
NC_026120.1	Macaca nigra	Cercopithecidae	NC_005033.1	Hemiechinus auritus	Erinaceidae	NC_028574.1	Tamandua mexicana	Myrmecophagidae	NC_024568.1	Genetta servalina	Viverridae
NC_025513.1	Macaca fuscata	Cercopithecidae	NC_010298.1	Hylomys suillus	Erinaceidae	NC_028572.1	Myrmecophaga tridactyla	Myrmecophagidae	NC_027593.1	Mesoplodon ginkgodens	Ziphiidae
NC_025222.1	Macaca tonkeana	Cercopithecidae	NC_002080.2	Erinaceus europaeus	Erinaceidae	NC_004032.1	Tamandua tetradactyla	Myrmecophagidae	NC_023830.1	Mesoplodon grayi	Ziphiidae
NC_025221.1	Macaca silenus	Cercopithecidae	NC_002808.1	Echinosorex gymnura	Erinaceidae	NC_006925.1	Mystacina tuberculata	Mystacinidae	NC_021974.1	Mesoplodon densirostris	Ziphiidae
NC_025201.1	Macaca arctoides	Cercopithecidae	NC_005270.1	Eschrichtius robustus	Eschrichtiidae	NC_024567.1	Nandinia binotata	Nandiniidae	NC_021435.1	Ziphius cavirostris	Ziphiidae
NC_024933.1	Chlorocebus cynosuros	Cercopithecidae	NC_027828.1	Mungotictis decemlineata	Eupleridae	NC_005269.1	Caperea marginata	Neobalaenidae	NC_021434.1	Mesoplodon europaeus	Ziphiidae
NC_020006.2	Papio anubis	Cercopithecidae	NC_028312.1	Prionailurus planiceps	Felidae	NC_005358.1	Ochotona princeps	Ochotonidae	NC_005273.1	Hyperoodon ampullatus	Ziphiidae
NC_024529.1	Trachypithecus pileatus	Cercopithecidae	NC_028323.1	Otocolobus manul	Felidae	NC_011029.1	Ochotona curzoniae	Ochotonidae	NC_005274.1	Berardius bairdii	Ziphiidae

## Sheet: Mammalian mtDNA clade refs
Table of mtDNA references used for identifying diagnostic positions
GenBank ID	Species (ursid)	mtDNA clade (urisd)	GenBank ID	Species (elephantid)	mtDNA clade (elephantid)	GenBank ID	Species (hyaenid)	mtDNA clade (hyaenid)
KU886001.1	Arctotherium sp	Short-faced bear (South American)	AJ428946.1	Elephas maximus	Asian elephant	MH662441.1	Proteles cristata	Aardwolf
NC_030174.1	Arctotherium sp	Short-faced bear (South American)	DQ316068.1	Elephas maximus	Asian elephant	MH662442.1	Proteles cristata	Aardwolf
DQ402478.1	Ursus thibetanus mupinensis	Asian Black Bear	EF588275.2	Elephas maximus	Asian elephant	MH662443.1	Proteles cristata	Aardwolf
EF076773.1	Ursus thibetanus formonsanus	Asian Black Bear	NC_005129.2	Elephas maximus	Asian elephant	MH662444.1	Proteles cristata	Aardwolf
EF196661.1	Ursus thibetanus	Asian Black Bear	AB443879.1	Loxodonta africana	African and straight-tusked elephant	MH662445.1	Proteles cristata	Aardwolf
EF587265.1	Ursus thibetanus thibetanus	Asian Black Bear	AJ224821.1	Loxodonta africana	African and straight-tusked elephant	MF593938.1	Parahyaena brunnea	Brown hyaena
EF681884.1	Ursus thibetanus ussuricus	Asian Black Bear	DQ316069.1	Loxodonta africana	African and straight-tusked elephant	MF593939.1	Parahyaena brunnea	Brown hyaena
NC_008753.1	Ursus thibetanus mupinensis	Asian Black Bear	JN673263.1	Loxodonta cyclotis	African and straight-tusked elephant	MF593940.1	Parahyaena brunnea	Brown hyaena
NC_009331.1	Ursus thibetanus formonsanus	Asian Black Bear	JN673264.1	Loxodonta cyclotis	African and straight-tusked elephant	MF593941.1	Parahyaena brunnea	Brown hyaena
NC_009971.1	Ursus thibetanus	Asian Black Bear	KJ557423.1	Loxodonta cyclotis	African and straight-tusked elephant	MF593942.1	Parahyaena brunnea	Brown hyaena
NC_011117.1	Ursus thibetanus ussuricus	Asian Black Bear	KJ557424.1	Loxodonta cyclotis	African and straight-tusked elephant	MF593943.1	Parahyaena brunnea	Brown hyaena
NC_011118.1	Ursus thibetanus thibetanus	Asian Black Bear	KY499555.1	Elephas aniquus	African and straight-tusked elephant	MF593944.1	Parahyaena brunnea	Brown hyaena
AF303109.1	Ursus americanus	Black Bear	KY499556.1	Elephas aniquus	African and straight-tusked elephant	MF593945.1	Parahyaena brunnea	Brown hyaena
NC_003426.1	Ursus americanus	Black Bear	KY499557.1	Elephas aniquus	African and straight-tusked elephant	MF593946.1	Parahyaena brunnea	Brown hyaena
AF303110.1	Ursus arctos	Brown Bear	KY499558.1	Elephas aniquus	African and straight-tusked elephant	MF593947.1	Parahyaena brunnea	Brown hyaena
AF303111.1	Ursus maritimus	Brown Bear	KY616974.1	Loxodonta africana	African and straight-tusked elephant	MF593948.1	Parahyaena brunnea	Brown hyaena
GU573485.1	Ursus maritimus	Brown Bear	KY616975.1	Loxodonta cyclotis	African and straight-tusked elephant	MF593949.1	Parahyaena brunnea	Brown hyaena
GU573486.1	Ursus arctos	Brown Bear	KY616976.1	Loxodonta cyclotis	African and straight-tusked elephant	MF593950.1	Parahyaena brunnea	Brown hyaena
GU573487.1	Ursus arctos	Brown Bear	KY616977.1	Loxodonta africana	African and straight-tusked elephant	MF593951.1	Parahyaena brunnea	Brown hyaena
GU573488.1	Ursus maritimus	Brown Bear	KY616978.1	Loxodonta cyclotis	African and straight-tusked elephant	MF593952.1	Parahyaena brunnea	Brown hyaena
GU573489.1	Ursus arctos	Brown Bear	KY616979.1	Loxodonta cyclotis	African and straight-tusked elephant	NC_038159.1	Parahyaena brunnea	Brown hyaena
GU573490.1	Ursus maritimus	Brown Bear	KY616980.1	Loxodonta cyclotis	African and straight-tusked elephant	JF894376.1	Hyaena hyaena	Striped hyaena
GU573491.1	Ursus arctos	Brown Bear	KY616981.1	Loxodonta cyclotis	African and straight-tusked elephant	NC_020669.1	Hyaena Hyaena	Striped hyaena
JX196370.1	Ursus maritimus	Brown Bear	KY616982.1	Loxodonta africana	African and straight-tusked elephant	MN320449.1	Crocuta crocuta	Spotted hyaena (haplogroup C)
JX196371.1	Ursus maritimus	Brown Bear	NC_000934.1	Loxodonta africana	African and straight-tusked elephant	MN320450.1	Crocuta crocuta	Spotted hyaena (haplogroup C)
JX196372.1	Ursus maritimus	Brown Bear	NC_020759.1	Loxodonta cyclotis	African and straight-tusked elephant	MN320451.1	Crocuta crocuta	Spotted hyaena (haplogroup C)
JX196373.1	Ursus maritimus	Brown Bear	NC_035230.1	Elephas aniquus	African and straight-tusked elephant	MN320452.1	Crocuta crocuta	Spotted hyaena (haplogroup C)
JX196374.1	Ursus maritimus	Brown Bear	EF632344.1	Mammut americanum	American mastodon	MN320453.1	Crocuta crocuta	Spotted hyaena (haplogroup C)
JX196375.1	Ursus maritimus	Brown Bear	KY364233.1	Mammut americanum	American mastodon	MN320454.1	Crocuta crocuta	Spotted hyaena (haplogroup C)
JX196376.1	Ursus maritimus	Brown Bear	NC_035800.1	Mammut americanum	American mastodon	MN320455.1	Crocuta crocuta	Spotted hyaena (haplogroup C)
JX196377.1	Ursus maritimus	Brown Bear	AP008987.1	Mammuthus primigenius	Woolly and columbian mammoth	MN320456.1	Crocuta crocuta	Cave hyaena (haplogroup B)
JX196378.1	Ursus maritimus	Brown Bear	DQ188829.2	Mammuthus primigenius	Woolly and columbian mammoth	MN320457.1	Crocuta crocuta	Cave hyaena (haplogroup D)
JX196379.1	Ursus maritimus	Brown Bear	DQ316067.1	Mammuthus primigenius	Woolly and columbian mammoth	MN320459.1	Crocuta crocuta	Cave and spotted hyaena (haplogroup A)
JX196380.1	Ursus maritimus	Brown Bear	JF912199.1	Mammathus columbi	Woolly and columbian mammoth	MN320460.1	Crocuta crocuta	Cave hyaena (haplogroup D)
JX196381.1	Ursus maritimus	Brown Bear	LC136999.1	Mammuthus primigenius	Woolly and columbian mammoth	MN320461.1	Crocuta crocuta	Cave hyaena (haplogroup B)
JX196382.1	Ursus maritimus	Brown Bear	MF770243.1	Mammuthus primigenius	Woolly and columbian mammoth	MN320462.1	Crocuta crocuta	Cave hyaena (haplogroup B)
JX196383.1	Ursus maritimus	Brown Bear	MG334279.1	Mammuthus primigenius	Woolly and columbian mammoth	MN320463.1	Crocuta crocuta	Cave and spotted hyaena (haplogroup A)
JX196384.1	Ursus maritimus	Brown Bear	MG334281.1	Mammuthus primigenius	Woolly and columbian mammoth	MN320464.1	Crocuta crocuta	Cave and spotted hyaena (haplogroup A)
JX196385.1	Ursus maritimus	Brown Bear	NC_007596.2	Mammuthus primigenius	Woolly and columbian mammoth	MN320465.1	Crocuta crocuta	Spotted hyaena (haplogroup C)
JX196386.1	Ursus maritimus	Brown Bear	NC_015529.1	Mammathus columbi	Woolly and columbian mammoth	MN320466.1	Crocuta crocuta	Spotted hyaena (haplogroup C)
JX196387.1	Ursus maritimus	Brown Bear				MN320467.1	Crocuta crocuta	Cave and spotted hyaena (haplogroup A)
JX196388.1	Ursus maritimus	Brown Bear				MN320458.1	Crocuta crocuta	Cave and spotted hyaena (haplogroup A)
JX196389.1	Ursus maritimus	Brown Bear				NC_020670.1	Crocuta crocuta	Cave and spotted hyaena (haplogroup A)
JX196390.1	Ursus maritimus	Brown Bear				JF894378.1	Crocuta crocuta	Cave and spotted hyaena (haplogroup A)
JX196391.1	Ursus maritimus	Brown Bear				JF894379.1	Crocuta crocuta	Cave and spotted hyaena (haplogroup A)
JX196392.1	Ursus maritimus	Brown Bear				JF894377.1	Crocuta crocuta	Cave and spotted hyaena (haplogroup A)
NC_003427.1	Ursus arctos	Brown Bear
NC_003428.1	Ursus maritimus	Brown Bear
EU327344.1	Ursus Spelaeus	Cave Bear
KF437625.2	Ursus deningeri	Cave Bear
MH605139.1	Ursus deningeri kudarensis	Cave Bear
NC_011112.1	Ursus Spelaeus	Cave Bear
AM711896.1	Ailuropoda melanoleuca	Panda Bear
NC_009492.1	Ailuropoda melanoleuca	Panda Bear
NC_011116.1	Arctodus simus	Short-faced bear (North American)
EF196662.1	Melursus ursinus	Slothbear
NC_009970.1	Melursus ursinus	Slothbear
EF196665.1	Tremarctos ornatus	Spectacled Bear
NC_009969.1	Tremarctos ornatus	Spectacled Bear
FM177765.1	Helarctos malayanus	Sunbear
NC_009968.1	Helarctos malayanus	Sunbear

## Sheet: Hominin mtDNA references
Table of mtDNA references used for identifying diagnostic positions, tree building and kallisto analysis
GenBankID	Sample	mtDNA lineage	GenBankID	Sample	mtDNA lineage	GenBankID	Sample	mtDNA lineage	GenBankID	Sample	mtDNA lineage
NC12920	rCRS	Human	AF346984	Guarani	Human	AF382003	Maragato	Human	AY882416	Ethiopia	Human
NC1643	Chimpanzee	Chimp	AF346990	Japan	Human	AF382005	Leon	Human	AY275528	Canary	Human
AF347008	San	Human	AY195748	NativeAmerican	Human	AY882395	Italian	Human	AY882417	Spain	Human
AF347009	San	Human	AY195755	Georgian	Human	AY195765	Caucasian	Human	AY275530	Galicia	Human
AY195777	Khwe	Human	AY289074	Mullukurun	Human	AY882394	Italian	Human	AY275529	Senegal	Human
AY963585	Ugandan	Human	AF382012	Filipino	Human	AF382011	Andalusia	Human	AY275527	Berber	Human
AF346998	Mbuti	Human	AY950292	Onge	Human	AY882391	Pakistan	Human	AY275535	Mauritania	Human
AF346999	Mbuti	Human	AY950296	GreatAndamanese	Human	AY882398	Adygei	Human	AY275534	Morocco	Human
AF381988	Morocco	Human	AY950295	Onge	Human	AY882399	Italian	Human	AF381994	Mauritania	Human
AF346985	Hausa	Human	AY950299	GreatAndamanese	Human	AY882413	Italian	Human	AF346986	Ibo	Human
AY195780	SouthAfrican	Human	AY950291	Onge	Human	AY882414	Spain	Human	AY195783	San	Human
AY195766	SouthAfrican	Human	AY289071	Kannada	Human	AF346988	Italian	Human	AF346992	Kikuyu	Human
AF381981	Mauritania	Human	AF382013	India	Human	AY882411	Italian	Human	AF381992	Mauritania	Human
AF346995	Mandenka	Human	AY289072	Koraga	Human	AY882415	Italian	Human	AY195789	San	Human
AY195785	SouthAfrican	Human	AF346966	India	Human	AY882412	Berber	Human	AF346968	Biaka	Human
AY195788	San	Human	AY195762	Koryak	Human	AY882401	Spain	Human	AF346997	Mbenzele	Human
AF346976	Effik	Human	AF347000	Mkamba	Human	AY882402	Italian	Human	AF346987	Ibo	Human
AF346977	Effik	Human	AY519489	Negidal'tsy	Human	AY882408	Berber	Human	AF346969	Biaka	Human
AY195776	SouthAfrican	Human	AY963584	Semang	Human	AY882407	Fulbe	Human	AF346996	Mbenzele	Human
AY289097	TaiwanAborigine	Human	AY289086	PNGHigh	Human	AF381989	Berber	Human	KY751400.2	Hohlenstein_Stadel	Hohlenstein_Stadel
AY289098	TaiwanAborigine	Human	AF347005	PNGHigh	Human	AY882406	Saami	Human	NC013993.1	Denisova3	Denisova
AY956414	NewBritain	Human	AY289092	PNGHigh	Human	AY882400	Italian	Human	FR695060	Denisova4	Denisova
AY956412	NewBritain	Human	AF347002	PNGCoast	Human	AY882404	Saami	Human	DKT780370.1	Denisova8	Denisova
AY956413	NewIreland	Human	AF347004	PNGHigh	Human	AY882403	Saami	Human	KX663333.1	Denisova2	Denisova
AY289082	PNGCoast	Human	AY289087	PNGHigh	Human	AY882405	Yakut	Human	FM865411	Mezmaiskaya1	Neanderthal
AY289075	Nasioi	Human	AY289059	Aust	Human	AY882409	Italian	Human	FM865407	Feldhofer1	Neanderthal
AF347003	PNGCoast	Human	AY289066	Aust	Human	AY882410	Italian	Human	FM865408	Feldhofer2	Neanderthal
AY289081	PNGCoast	Human	AY289067	Aust	Human	AF346963	Aust	Human	FM865410	Vindija33.25	Neanderthal
AY289085	PNGHigh	Human	AY195771	Taiwan	Human	AY882388	Adygei	Human	AM948965	Vindija33.16	Neanderthal
AY289090	PNGHigh	Human	AY195760	Korea	Human	AY882387	Italian	Human	KJ533544	Vindija33.17	Neanderthal
AY289079	PNGCoast	Human	AY519488	Mansi	Human	AY882386	Spain	Human	KJ533545	Vindija33.19	Neanderthal
AY289078	PNGCoast	Human	AY963575	Chinese	Human	AJ842750	TaiwanAborigine	Human	FM865409	ElSidron1253	Neanderthal
AY289089	PNGHigh	Human	AY519486	Ket	Human	AJ842751	TaiwanAborigine	Human	KC879692	Altai	Neanderthal
DQ137410	Bougainville	Human	AF382010	Canary	Human	AF346991	Khirgiz	Human	KF982693	Okladnikov2	Neanderthal
DQ137411	Bougainville	Human	AF346971	Chukchi	Human	AF346993	Korea	Human	KU131206	Denisova11	Neanderthal
DQ137402	NewBritain	Human	AY195786	Mixteca-Baja	Human	AY195770	Tofalar-Negidal	Human	KX198084	GoyetQ56-1	Neanderthal
DQ137404	NewBritain	Human	AY289064	Aust	Human	AY519492	Tofalar	Human	KX198082	GoyetQ57-1	Neanderthal
DQ137403	NewBritain	Human	AY195756	Georgian	Human	AY519495	Tuvan	Human	KX198088	GoyetQ57-2	Neanderthal
AF346964	Aust	Human	AF381999	Jordan	Human	AJ842744	TaiwanAborigine	Human	KX198083	GoyetQ57-3	Neanderthal
AY570524	Mansi	Human	AY882396	Adygei	Human	AJ842747	TaiwanAborigine	Human	KX198087	GoyetQ305-4	Neanderthal
AY570525	Tuvan	Human	AY289073	Koraga	Human	AY289094	Samoa	Human	KX198086	GoyetQ305-7	Neanderthal
AF346967	Bamileke	Human	AY882393	Italian	Human	AJ842745	TaiwanAborigine	Human	KX198085	GoyetQ374a-1	Neanderthal
AF346980	Ewondo	Human	AY882380	Pakistan	Human	AJ842748	TaiwanAborigine	Human	NC23100	Sima de los Huesos	Sima
AF346994	Lisongo	Human	AY963586	Italian	Human	AY289083	PNGCoast	Human	Kallisto and molecular dating use only
AF347015	Yoruba	Human	AY195769	Caucasian	Human	AY289093	Samoa	Human	MK388903	Chagyrskaya 08	Neanderthal
DQ137408	NewBritain	Human	AF382007	Leon	Human	AY289069	Cook	Human	MK033602	Denisova15	Neanderthal
DQ137409	NewBritain	Human	AY195764	Caucasian	Human	AJ842746	TaiwanAborigine	Human	MK123269	Scladina	Neanderthal
DQ137407	NewBritain	Human	AF382004	Leon	Human	AJ842749	TaiwanAborigine	Human	PRJEB21883	Spy 94a	Neanderthal
AY195761	Koryak	Human	AF381995	Jordan	Human	AY963574	Bougainville	Human	PRJEB21881	Mezmaiskaya2	Neanderthal
AY519493	Tofalar	Human	AY882382	Spain	Human	AY289076	PNGCoast	Human	PRJEB21875	Les Cottes Z4-1514	Neanderthal
AY519497	Ul'chi	Human	AY195778	Caucasian	Human	AY289068	Cook	Human
AY195753	Evenki	Human	AF382001	Maragato	Human	AF347007	Samoa	Human
AY615360	Tofalar	Human	AF381987	Morocco	Human	AY289080	PNGCoast	Human
AF347012	Warao	Human	AY195754	Caucasian	Human	AY289077	PNGCoast	Human
AF347013	Warao	Human	AY195774	Caucasian	Human	AY289102	Tonga	Human
AF346979	Evenki	Human	AF346983	German	Human	AY289101	Thai	Human
AY519485	Evenki	Human	AY289053	Aust	Human	AY289100	Thai	Human
AF382009	Canary	Human	AY289057	Aust	Human	AF347011	Uzbek	Human
AY519490	Nganasan	Human	AY950289	Nicobarese	Human	AY289095	TaiwanAborigine	Human
AF346970	Buriat	Human	AY195791	Malay	Human	AY289096	TaiwanAborigine	Human
AY195763	Koryak	Human	AY963572	Cambodian	Human	AY289084	PNGHigh	Human
AY519487	Koryak	Human	AY289099	Thai	Human	AY289088	PNGHigh	Human
AY570526	Tuvli	Human	AY289055	Aust	Human	AY195751	Caucasian	Human
AY195772	Udegei	Human	AY289091	PNGHigh	Human	AY963580	Malay	Human
AY195759	NativeAmerican	Human	AF382006	Leon	Human	AY289062	Aust	Human
AY519496	Ul'chi	Human	AY195745	Caucasian	Human	AF346965	Aust	Human
AY615361	Ul'chi	Human	AY195767	Caucasian	Human	AY963578	Malay	Human
AY615359	Nganasan	Human	AF346982	Georgian	Human	AY275533	Canary	Human
AY963582	Meyayu	Human	AF381985	Morocco	Human	AY195792	Nanaj-Negidal	Human
AF347014	Yoruba	Human	AY289052	Aust	Human	AY882389	Ethiopia	Human
AF381998	Jordan	Human	AY289065	Aust	Human	AY882390	Pakistan	Human
AY195782	SouthAfrican	Human	AY963579	Malay	Human	AY289060	Aust	Human
AF381991	Mauritania	Human	AY882397	Italian	Human	AY289051	Aust	Human
AY195784	SouthAfrican	Human	AY882381	Pakistan	Human	AY289061	Aust	Human
AY963581	Malay	Human	AY882383	Yemen	Human	AY289063	Aust	Human
AY963577	Semang	Human	AF381982	Canary	Human	AY275536	Berber	Human
DQ137405	Bougainville	Human	AF381983	Morocco	Human	AY275537	Canary	Human
DQ137406	NewIreland	Human	AY882384	Adygei	Human	AY195758	Caucasian	Human
DQ137398	NewBritain	Human	AY882385	Yemen	Human	AF347006	Saami	Human
DQ137399	NewBritain	Human	AY950287	Nicobarese	Human	AF346978	English	Human
DQ137400	NewBritain	Human	AY950290	Nicobarese	Human	AF381990	Berber	Human
DQ137401	NewBritain	Human	AY950286	Nicobarese	Human	AY195750	Caucasian	Human
AY950293	Onge	Human	AY950288	Nicobarese	Human	AY195781	Caucasian	Human
AY950294	Onge	Human	AF346972	Chinese	Human	AF381997	Jordan	Human
AY950300	GreatAndamanese	Human	AY195787	Navajo	Human	AY195746	Caucasian	Human
AY950297	GreatAndamanese	Human	AY195773	Finland	Human	AY195752	Caucasian	Human
AY950298	GreatAndamanese	Human	AF381986	Morocco	Human	AY195757	Iraqi-Israeli	Human
AY963583	Malayu	Human	AY195749	NativeAmerican	Human	AF346974	Tatar	Human
AY289070	Filipino	Human	AF347001	Piman	Human	AY195747	Caucasian	Human
AF346973	Chinese	Human	AY289056	Aust	Human	AF346975	Dutch	Human
AY963576	Semang	Human	AY289058	Aust	Human	AY195775	Caucasian	Human
AF381996	Jordan	Human	AF382000	Jordan	Human	AF382002	Maragato	Human
AF381984	Morocco	Human	AY289054	Aust	Human	AF346981	French	Human
AF347010	SibInuit	Human	AY882392	Spain	Human	AF381993	Mauritania	Human
AY195790	Nanaj-Negidal	Human	AY519484	Buriat	Human	AY882379	Pakistan	Human
AY519491	Nganasan	Human	AY519494	Tubalar	Human	AF382008	Morocco	Human
AY963573	Chinese	Human	AY195768	Caucasian	Human	AY275532	Maragato_Leon	Human
AF346989	Japan	Human	AY195779	Finland	Human	AY275531	Mauritania	Human
